# Supplementary material for: Dispersed emergence and protracted domestication of polyploid wheat uncovered by mosaic ancestral haploblock inference
Source: Nat Commun. 2022 Jul 6;13:3891. doi: 10.1038/s41467-022-31581-0 (PMC9259585; doi:10.1038/s41467-022-31581-0)
Supplement: Supplementary file 4 — Supplementary Data 1 [file 41467_2022_31581_MOESM4_ESM.xlsx]

## Sheet: Sheet2
Supplementary Data 1. Passport information of whole-genome resequencing accessions in this study.
Sample	Name in cited paper	Group	Country	Source
GT001		Wild emmer wheat	Iran	This study
GT002		Wild emmer wheat	Syria	This study
GT003		Wild emmer wheat	Israel	This study
GT004		Wild emmer wheat	Lebanon	This study
GT005		Wild emmer wheat	Lebanon	This study
GT006		Wild emmer wheat	Syria	This study
GT007		Domesticated emmer	Iran	This study
GT008		Domesticated emmer	Israel	This study
GT009		Domesticated emmer	Israel	This study
GT010		Domesticated emmer	Russia	This study
GT011		Domesticated emmer	Czech Republic	This study
GT103		Durum wheat	China	This study
GT104		Durum wheat	Iran	This study
GT105		Durum wheat	Egypt	This study
GW01		Aegilops longissima	China	This study
GW02		Aegilops longissima	China	This study
GH444	3970	Landrace	China	Liu et al., Molecular Plant, 2021
GH445	3987	Landrace	China	Liu et al., Molecular Plant, 2021
GH446	3989	Landrace	China	Liu et al., Molecular Plant, 2021
GT447	3962	Polish wheat	China	Liu et al., Molecular Plant, 2021
GT442	Zavitan	Wild emmer wheat	Israel	﻿Avni et al., Science, 2017
GT443	Svevo	Durum wheat	Israel	﻿Maccaferri et al., Nature Genetics, 2019
GH134	CS	Landrace	China,Sichuan	Cheng et al., Genome Biology, 2019
GH135	C1	Landrace	Austria	Cheng et al., Genome Biology, 2019
GH136	C2	Landrace	Austria	Cheng et al., Genome Biology, 2019
GH137	C3	Landrace	Austria	Cheng et al., Genome Biology, 2019
GH138	C4	Landrace	Bulgaria	Cheng et al., Genome Biology, 2019
GH139	C5	Landrace	Andorra	Cheng et al., Genome Biology, 2019
GH140	C6	Landrace	Andorra	Cheng et al., Genome Biology, 2019
GH141	C7	Landrace	Spain	Cheng et al., Genome Biology, 2019
GH142	C8	Landrace	Italy	Cheng et al., Genome Biology, 2019
GH143	C9	Landrace	Portugal	Cheng et al., Genome Biology, 2019
GH144	C10	Landrace	Portugal	Cheng et al., Genome Biology, 2019
GH145	C11	Cultivar	America	Cheng et al., Genome Biology, 2019
GH146	C12	Cultivar	America	Cheng et al., Genome Biology, 2019
GH147	C13	Cultivar	America	Cheng et al., Genome Biology, 2019
GH148	C14	Cultivar	America	Cheng et al., Genome Biology, 2019
GH149	C15	Cultivar	America	Cheng et al., Genome Biology, 2019
GH150	C16	Cultivar	America	Cheng et al., Genome Biology, 2019
GH151	C17	Cultivar	America	Cheng et al., Genome Biology, 2019
GH152	C18	Cultivar	America	Cheng et al., Genome Biology, 2019
GH153	C19	Cultivar	America	Cheng et al., Genome Biology, 2019
GH154	C20	Landrace	Armenia	Cheng et al., Genome Biology, 2019
GH155	C21	Landrace	Armenia	Cheng et al., Genome Biology, 2019
GH156	C22	Cultivar	Egypt	Cheng et al., Genome Biology, 2019
GH157	C23	Landrace	Egypt	Cheng et al., Genome Biology, 2019
GH158	C24	Landrace	Jordan	Cheng et al., Genome Biology, 2019
GH159	C25	Landrace	Jordan	Cheng et al., Genome Biology, 2019
GH160	C26	Landrace	Afghanistan	Cheng et al., Genome Biology, 2019
GH161	C27	Landrace	Afghanistan	Cheng et al., Genome Biology, 2019
GH162	C28	Landrace	Afghanistan	Cheng et al., Genome Biology, 2019
GH163	C29	Landrace	Uzbekistan	Cheng et al., Genome Biology, 2019
GH164	C30	Landrace	Uzbekistan	Cheng et al., Genome Biology, 2019
GH165	C31	Cultivar	India	Cheng et al., Genome Biology, 2019
GH166	C32	Cultivar	India	Cheng et al., Genome Biology, 2019
GH167	C33	Landrace	India	Cheng et al., Genome Biology, 2019
GH168	C34	Landrace	India	Cheng et al., Genome Biology, 2019
GH169	C35	Landrace	India	Cheng et al., Genome Biology, 2019
GH170	C36	Landrace	China,Hebei	Cheng et al., Genome Biology, 2019
GH171	C37	Landrace	China,Hangzhou	Cheng et al., Genome Biology, 2019
GH172	C38	Landrace	China,SIchuan	Cheng et al., Genome Biology, 2019
GH173	C39	Landrace	China,Heilongjiang	Cheng et al., Genome Biology, 2019
GH174	C40	Landrace	China,Neimenggu	Cheng et al., Genome Biology, 2019
GH175	C41	Cultivar	China,Jiangsu	Cheng et al., Genome Biology, 2019
GH176	C42	Cultivar	China,Henan	Cheng et al., Genome Biology, 2019
GH177	C43	Cultivar	China,Shanxi	Cheng et al., Genome Biology, 2019
GH178	C44	Cultivar	China,Shandong	Cheng et al., Genome Biology, 2019
GH179	C45	Cultivar	China,Sichuan	Cheng et al., Genome Biology, 2019
GH180	C46	Cultivar	China,Henan	Cheng et al., Genome Biology, 2019
GH181	C47	Cultivar	China,Shanxi	Cheng et al., Genome Biology, 2019
GH182	C48	Cultivar	Canada	Cheng et al., Genome Biology, 2019
GH183	C49	Cultivar	America	Cheng et al., Genome Biology, 2019
GH184	C50	Cultivar	Austrilia	Cheng et al., Genome Biology, 2019
GH185	C51	Cultivar	Austrilia	Cheng et al., Genome Biology, 2019
GH186	C52	Cultivar	Austrilia	Cheng et al., Genome Biology, 2019
GH187	C53	Cultivar	Austrilia	Cheng et al., Genome Biology, 2019
GH188	C54	Cultivar	Austrilia	Cheng et al., Genome Biology, 2019
GH189	C55	Cultivar	Austrilia	Cheng et al., Genome Biology, 2019
GH190	C56	Cultivar	Austrilia	Cheng et al., Genome Biology, 2019
GH191	C57	Cultivar	Austrilia	Cheng et al., Genome Biology, 2019
GH192	C58	Cultivar	Mexico	Cheng et al., Genome Biology, 2019
GH193	C59	Cultivar	Austrilia	Cheng et al., Genome Biology, 2019
GH194	C60	Cultivar	Israel	Cheng et al., Genome Biology, 2019
GH195	C61	Cultivar	Austrilia	Cheng et al., Genome Biology, 2019
GH196	C62	Cultivar	Austrilia	Cheng et al., Genome Biology, 2019
GT012	W1	Wild emmer wheat	Israel	Cheng et al., Genome Biology, 2019
GT013	W2	Wild emmer wheat	Israel	Cheng et al., Genome Biology, 2019
GT014	W3	Wild emmer wheat	Israel	Cheng et al., Genome Biology, 2019
GT015	W4	Wild emmer wheat	Israel	Cheng et al., Genome Biology, 2019
GT016	W5	Wild emmer wheat	Israel	Cheng et al., Genome Biology, 2019
GT017	W6	Wild emmer wheat	Israel	Cheng et al., Genome Biology, 2019
GT018	W7	Wild emmer wheat	Israel	Cheng et al., Genome Biology, 2019
GT019	W8	Wild emmer wheat	Israel	Cheng et al., Genome Biology, 2019
GT020	W9	Wild emmer wheat	Israel	Cheng et al., Genome Biology, 2019
GT021	W10	Wild emmer wheat	Israel	Cheng et al., Genome Biology, 2019
GT022	W11	Wild emmer wheat	Syria	Cheng et al., Genome Biology, 2019
GT023	W12	Wild emmer wheat	Turkey	Cheng et al., Genome Biology, 2019
GT024	W13	Wild emmer wheat	Turkey	Cheng et al., Genome Biology, 2019
GT025	W14	Wild emmer wheat	Israel	Cheng et al., Genome Biology, 2019
GT026	W15	Wild emmer wheat	Israel	Cheng et al., Genome Biology, 2019
GT027	W16	Wild emmer wheat	Syria	Cheng et al., Genome Biology, 2019
GT028	W17	Wild emmer wheat	Bahrain	Cheng et al., Genome Biology, 2019
GT029	W18	Wild emmer wheat	Jordan	Cheng et al., Genome Biology, 2019
GT030	W19	Wild emmer wheat	Jordan	Cheng et al., Genome Biology, 2019
GT031	W20	Wild emmer wheat	Lebanese	Cheng et al., Genome Biology, 2019
GT098	D1	Durum wheat	Canada	Cheng et al., Genome Biology, 2019
GT099	D2	Durum wheat	Canada	Cheng et al., Genome Biology, 2019
GT100	D3	Durum wheat	Iraq	Cheng et al., Genome Biology, 2019
GT101	D4	Durum wheat	Ireland	Cheng et al., Genome Biology, 2019
GT102	D5	Durum wheat	Britain	Cheng et al., Genome Biology, 2019
GD442	A1	Ae. tauschii	Caucasus	Cheng et al., Genome Biology, 2019
GD443	A2	Ae. tauschii	Caucasus	Cheng et al., Genome Biology, 2019
GD444	A3	Ae. tauschii	Caucasus	Cheng et al., Genome Biology, 2019
GD445	A4	Ae. tauschii	Caucasus	Cheng et al., Genome Biology, 2019
GD446	A5	Ae. tauschii	Caucasus	Cheng et al., Genome Biology, 2019
GH197	S1	Landrace	China,Tibet,zuogong	Guo et al., Nature Communications, 2020
GH202	S6	Landrace	China,Yunnan	Guo et al., Nature Communications, 2020
GH203	S7	Landrace	Germany	Guo et al., Nature Communications, 2020
GH204	S8	Landrace	Germany	Guo et al., Nature Communications, 2020
GH205	S9	Landrace	Germany	Guo et al., Nature Communications, 2020
GH206	S10	Landrace	China,Henan	Guo et al., Nature Communications, 2020
GH207	S11	Landrace	China,Beijing	Guo et al., Nature Communications, 2020
GH208	S12	Cultivar	France	Guo et al., Nature Communications, 2020
GH209	S13	Cultivar	China,Tibet	Guo et al., Nature Communications, 2020
GH211	S15	Landrace	China,Shandong	Guo et al., Nature Communications, 2020
GH217	S21	Landrace	China,Tibet,jiacha	Guo et al., Nature Communications, 2020
GH238	S42	Landrace	China,Tibet,sanlin	Guo et al., Nature Communications, 2020
GH239	S43	Landrace	China,Tibet,gongrong	Guo et al., Nature Communications, 2020
GH243	S47	Landrace	China,Tibet,Qushui	Guo et al., Nature Communications, 2020
GH249	S56	Landrace	China,Yunnan	Guo et al., Nature Communications, 2020
GH250	S57	Landrace	China,Yunnan	Guo et al., Nature Communications, 2020
GH251	S58	Landrace	China,Yunnan	Guo et al., Nature Communications, 2020
GH252	S59	Landrace	China,Yunnan	Guo et al., Nature Communications, 2020
GH253	S60	Landrace	China,Henan	Guo et al., Nature Communications, 2020
GH254	S61	Landrace	China,Henan	Guo et al., Nature Communications, 2020
GH255	S62	Landrace	China,Shandong	Guo et al., Nature Communications, 2020
GH256	S64	Cultivar	China,Shijiazhuang	Guo et al., Nature Communications, 2020
GH257	S67	Cultivar	China,Beijing	Guo et al., Nature Communications, 2020
GH264	S78	Landrace	China,Tibet,Qushui	Guo et al., Nature Communications, 2020
GH266	S80	Landrace	China,Tibet,Naidong-qiongjie	Guo et al., Nature Communications, 2020
GH275	S90	Landrace	China,Tibet,Gongbujiangda	Guo et al., Nature Communications, 2020
GH276	S91	Landrace	China,Tibet	Guo et al., Nature Communications, 2020
GH278	S93	Landrace	China,Sichuan	Guo et al., Nature Communications, 2020
GH279	S94	Landrace	China,Sichuan	Guo et al., Nature Communications, 2020
GH280	S95	Landrace	China,Sichuan	Guo et al., Nature Communications, 2020
GH281	S96	Landrace	China,Sichuan	Guo et al., Nature Communications, 2020
GH282	S97	Landrace	China,Sichuan	Guo et al., Nature Communications, 2020
GH283	S98	Landrace	China,Sichuan	Guo et al., Nature Communications, 2020
GH284	S99	Landrace	China,Sichuan	Guo et al., Nature Communications, 2020
GH285	S100	Landrace	China,Sichuan	Guo et al., Nature Communications, 2020
GH286	S101	Landrace	China,Gansu	Guo et al., Nature Communications, 2020
GH287	S102	Landrace	China,Gansu	Guo et al., Nature Communications, 2020
GH288	S103	Landrace	China,Gansu	Guo et al., Nature Communications, 2020
GH289	S104	Landrace	China,Gansu	Guo et al., Nature Communications, 2020
GH290	S105	Landrace	China,Gansu	Guo et al., Nature Communications, 2020
GH291	S106	Landrace	China,Gansu	Guo et al., Nature Communications, 2020
GH292	S108	Landrace	China,Ningxia	Guo et al., Nature Communications, 2020
GH293	S109	Landrace	China,Ningxia	Guo et al., Nature Communications, 2020
GH294	S110	Landrace	China,Qinghai	Guo et al., Nature Communications, 2020
GH295	S111	Landrace	China,Qinghai	Guo et al., Nature Communications, 2020
GH296	S112	Landrace	China,Qinghai	Guo et al., Nature Communications, 2020
GH297	S113	Landrace	China,Qinghai	Guo et al., Nature Communications, 2020
GH298	S114	Landrace	China,Qinghai	Guo et al., Nature Communications, 2020
GH299	S115	Landrace	Germany	Guo et al., Nature Communications, 2020
GH300	S116	Landrace	Germany	Guo et al., Nature Communications, 2020
GH301	S117	Landrace	Germany	Guo et al., Nature Communications, 2020
GH302	S118	Landrace	Germany	Guo et al., Nature Communications, 2020
GH303	S119	Landrace	Germany	Guo et al., Nature Communications, 2020
GH304	S120	Landrace	Germany	Guo et al., Nature Communications, 2020
GH305	S121	Landrace	Germany	Guo et al., Nature Communications, 2020
GH306	S122	Landrace	Armenia	Guo et al., Nature Communications, 2020
GH307	S123	Landrace	Turkey	Guo et al., Nature Communications, 2020
GH308	S124	Landrace	Morocco	Guo et al., Nature Communications, 2020
GH309	S125	Landrace	Ethiopia	Guo et al., Nature Communications, 2020
GH310	S126	Landrace	Tadzhikistan	Guo et al., Nature Communications, 2020
GH311	S127	Landrace	Tadzhikistan	Guo et al., Nature Communications, 2020
GH312	S128	Landrace	Georgia	Guo et al., Nature Communications, 2020
GH313	S129	Landrace	Georgia	Guo et al., Nature Communications, 2020
GH314	S130	Landrace	Russia	Guo et al., Nature Communications, 2020
GH315	S131	Landrace	Turkey	Guo et al., Nature Communications, 2020
GH316	S132	Landrace	Palestine	Guo et al., Nature Communications, 2020
GH317	S133	Landrace	Turkmenistan	Guo et al., Nature Communications, 2020
GH318	S134	Landrace	Azerbaijan	Guo et al., Nature Communications, 2020
GH319	S135	Cultivar	China,Henan	Guo et al., Nature Communications, 2020
GH320	S136	Cultivar	China,Shandong	Guo et al., Nature Communications, 2020
GH321	S137	Cultivar	China,Henan	Guo et al., Nature Communications, 2020
GH322	S139	Cultivar	China,Henan	Guo et al., Nature Communications, 2020
GH323	S140	Cultivar	China,Beijing	Guo et al., Nature Communications, 2020
GH324	S142	Cultivar	China,Hebei	Guo et al., Nature Communications, 2020
GH329	S147	Landrace	China,Tibet,donglai	Guo et al., Nature Communications, 2020
GH343	S161	Landrace	China,Tibet,sanlin	Guo et al., Nature Communications, 2020
GH352	S170	Landrace	China,Xinjiang	Guo et al., Nature Communications, 2020
GH353	S171	Landrace	China,Xinjiang	Guo et al., Nature Communications, 2020
GH354	S172	Landrace	China,Xinjiang	Guo et al., Nature Communications, 2020
GH355	S173	Landrace	China,Xinjiang	Guo et al., Nature Communications, 2020
GH356	S174	Landrace	China,Xinjiang	Guo et al., Nature Communications, 2020
GH357	S175	Landrace	China,Yunnan	Guo et al., Nature Communications, 2020
GH358	S176	Landrace	China,Yunnan	Guo et al., Nature Communications, 2020
GH359	S177	Landrace	China,Yunnan	Guo et al., Nature Communications, 2020
GH360	S178	Landrace	China,Yunnan	Guo et al., Nature Communications, 2020
GH361	S179	Landrace	China,Yunnan	Guo et al., Nature Communications, 2020
GH362	S180	Landrace	China,Shanxi	Guo et al., Nature Communications, 2020
GH363	S181	Landrace	China,Shanxi	Guo et al., Nature Communications, 2020
GH364	S182	Landrace	China,Shanxi	Guo et al., Nature Communications, 2020
GH365	S183	Landrace	China,Shanxi	Guo et al., Nature Communications, 2020
GH366	S184	Landrace	China,Shanxi	Guo et al., Nature Communications, 2020
GH367	S185	Landrace	China,Shandong	Guo et al., Nature Communications, 2020
GH368	S186	Landrace	China,Shandong	Guo et al., Nature Communications, 2020
GH369	S187	Landrace	China,Shandong	Guo et al., Nature Communications, 2020
GH370	S188	Landrace	China,Shandong	Guo et al., Nature Communications, 2020
GH371	S203	Landrace	Turkey	Guo et al., Nature Communications, 2020
GH372	S204	Landrace	Jordan	Guo et al., Nature Communications, 2020
GH373	S205	Landrace	Egypt	Guo et al., Nature Communications, 2020
GH374	S206	Landrace	Nepal	Guo et al., Nature Communications, 2020
GH375	S207	Landrace	Nepal	Guo et al., Nature Communications, 2020
GH376	S208	Landrace	India	Guo et al., Nature Communications, 2020
GH377	S209	Cultivar	China,Shanxi	Guo et al., Nature Communications, 2020
GH378	S210	Cultivar	China,Jiangsu	Guo et al., Nature Communications, 2020
GH379	S211	Cultivar	China,Hubei	Guo et al., Nature Communications, 2020
GH380	S212	Cultivar	China,Beijing	Guo et al., Nature Communications, 2020
GH381	S213	Cultivar	China,Shanxi	Guo et al., Nature Communications, 2020
GH382	S214	Cultivar	China,Shanxi	Guo et al., Nature Communications, 2020
GH383	S215	Cultivar	China,Shandong	Guo et al., Nature Communications, 2020
GH384	S216	Cultivar	China,Sichuan	Guo et al., Nature Communications, 2020
GH385	S217	Cultivar	China,Henan	Guo et al., Nature Communications, 2020
GH386	S218	Cultivar	China,Henan	Guo et al., Nature Communications, 2020
GH387	S219	Cultivar	China,Chongqing	Guo et al., Nature Communications, 2020
GH388	S220	Cultivar	China,Shandong	Guo et al., Nature Communications, 2020
GH389	S221	Cultivar	China,Henan	Guo et al., Nature Communications, 2020
GH390	S223	Cultivar	China,Henan	Guo et al., Nature Communications, 2020
GH391	S224	Cultivar	China,Henan	Guo et al., Nature Communications, 2020
GH392	S225	Cultivar	China,Beijing	Guo et al., Nature Communications, 2020
GH393	S227	Cultivar	China,Shijiazhuang	Guo et al., Nature Communications, 2020
GH394	S228	Cultivar	China,Tibet	Guo et al., Nature Communications, 2020
GH395	S229	Cultivar	China,Tibet,Rikaze	Guo et al., Nature Communications, 2020
GH396	S230	Cultivar	China,Tibet,Rikaze	Guo et al., Nature Communications, 2020
GH397	S231	Cultivar	America	Guo et al., Nature Communications, 2020
GH398	S232	Cultivar	America	Guo et al., Nature Communications, 2020
GH399	S233	Cultivar	Germany	Guo et al., Nature Communications, 2020
GH400	S234	Cultivar	America	Guo et al., Nature Communications, 2020
GH401	S235	Cultivar	France	Guo et al., Nature Communications, 2020
GH402	S236	Cultivar	Russia	Guo et al., Nature Communications, 2020
GH403	S237	Cultivar	Russia	Guo et al., Nature Communications, 2020
GH404	S238	Cultivar	Japan	Guo et al., Nature Communications, 2020
GH405	S239	Cultivar	Austrilia	Guo et al., Nature Communications, 2020
GH406	S240	Landrace	China,Gansu	Guo et al., Nature Communications, 2020
GH407	S241	Landrace	China,Qinghai	Guo et al., Nature Communications, 2020
GH408	S242	Landrace	China,Sichuan	Guo et al., Nature Communications, 2020
GH412	S246	Landrace	China,Sichuan	Guo et al., Nature Communications, 2020
GH415	S249	Landrace	China,Sichuan	Guo et al., Nature Communications, 2020
GH416	S250	Landrace	China,Gansu	Guo et al., Nature Communications, 2020
GH417	S251	Landrace	China,Gansu	Guo et al., Nature Communications, 2020
GH418	S252	Landrace	China,Xinjiang	Guo et al., Nature Communications, 2020
GH419	S253	Landrace	China,Xinjiang	Guo et al., Nature Communications, 2020
GH420	S254	Landrace	China,Xinjiang	Guo et al., Nature Communications, 2020
GH434	S270	Cultivar	China,Shandong	Guo et al., Nature Communications, 2020
GH435	S271	Cultivar	China,Beijing	Guo et al., Nature Communications, 2020
GH436	S272	Cultivar	China,Shandong	Guo et al., Nature Communications, 2020
GH437	S273	Cultivar	China,Beijing	Guo et al., Nature Communications, 2020
GH438	S274	Cultivar	China,Beijing	Guo et al., Nature Communications, 2020
GH439	S3331	Cultivar	China,Beijing	Guo et al., Nature Communications, 2020
GH440	S6554	Cultivar	China,Beijing	Guo et al., Nature Communications, 2020
GH441	Zang1817	Landrace	China,Tibet	Guo et al., Nature Communications, 2020
ArinaLandraceFor	ArinaLandraceFor	Cultivar	Switzerland	Walkowiak et al., Nature, 2020
CDC_Landmark	CDC_Landmark	Cultivar	Canada	Walkowiak et al., Nature, 2020
CDC_Stanley	CDC_Stanley	Cultivar	Canada	Walkowiak et al., Nature, 2020
Jagger	Jagger	Cultivar	USA	Walkowiak et al., Nature, 2020
Lancer	Lancer	Cultivar	Australia	Walkowiak et al., Nature, 2020
Mace	Mace	Cultivar	Australia	Walkowiak et al., Nature, 2020
Norin61	Norin61	Cultivar	Japan	Walkowiak et al., Nature, 2020
Spelt	Spelt	Cultivar	CentralEurope	Walkowiak et al., Nature, 2020
SY_Mattis	SY_Mattis	Cultivar	France	Walkowiak et al., Nature, 2020
GT448	SFS1-4	Wild emmer wheat	Israel	Wang et al., PNAS, 2020
GT449	SFS1-6	Wild emmer wheat	Israel	Wang et al., PNAS, 2020
GT450	SFS2-11	Wild emmer wheat	Israel	Wang et al., PNAS, 2020
GT451	SFS2-17	Wild emmer wheat	Israel	Wang et al., PNAS, 2020
GT452	NFS-9	Wild emmer wheat	Israel	Wang et al., PNAS, 2020
GT453	NFS-10	Wild emmer wheat	Israel	Wang et al., PNAS, 2020
B001	B001	Rivet wheat	Turkey	Zhou et al., Nature Genetics, 2020
B002	B002	Rivet wheat	Hungary	Zhou et al., Nature Genetics, 2020
B003	B003	Rivet wheat	Ethiopia	Zhou et al., Nature Genetics, 2020
B004	B004	Rivet wheat	Hungary	Zhou et al., Nature Genetics, 2020
B005	B005	Rivet wheat	Macedonia	Zhou et al., Nature Genetics, 2020
B006	B006	Rivet wheat	Macedonia	Zhou et al., Nature Genetics, 2020
B007	B007	Rivet wheat	Turkey	Zhou et al., Nature Genetics, 2020
B008	B008	Rivet wheat	Georgia	Zhou et al., Nature Genetics, 2020
B009	B009	Rivet wheat	Iran	Zhou et al., Nature Genetics, 2020
B010	B010	Rivet wheat	Turkey	Zhou et al., Nature Genetics, 2020
B011	B011	Rivet wheat	Turkey	Zhou et al., Nature Genetics, 2020
B012	B012	Rivet wheat	Egypt	Zhou et al., Nature Genetics, 2020
B013	B013	Polish wheat	Ethiopia	Zhou et al., Nature Genetics, 2020
B014	B014	Polish wheat	Portugal	Zhou et al., Nature Genetics, 2020
B015	B015	Polish wheat	Hungary	Zhou et al., Nature Genetics, 2020
B016	B016	Polish wheat	Ethiopia	Zhou et al., Nature Genetics, 2020
B017	B017	Polish wheat	Ethiopia	Zhou et al., Nature Genetics, 2020
B018	B018	Polish wheat	India	Zhou et al., Nature Genetics, 2020
B019	B019	Polish wheat	Ethiopia	Zhou et al., Nature Genetics, 2020
B020	B020	Polish wheat	Hungary	Zhou et al., Nature Genetics, 2020
B021	B021	Polish wheat	Turkey	Zhou et al., Nature Genetics, 2020
B022	B022	Polish wheat	Portugal	Zhou et al., Nature Genetics, 2020
B023	B023	Wild emmer	Iran	Zhou et al., Nature Genetics, 2020
B024	B024	Wild emmer	Syria	Zhou et al., Nature Genetics, 2020
B025	B025	Wild emmer	Israel	Zhou et al., Nature Genetics, 2020
B026	B026	Wild emmer	Israel	Zhou et al., Nature Genetics, 2020
B027	B027	Wild emmer	Syria	Zhou et al., Nature Genetics, 2020
B028	B028	Wild emmer	Israel	Zhou et al., Nature Genetics, 2020
B029	B029	Wild emmer	Israel	Zhou et al., Nature Genetics, 2020
B030	B030	Wild emmer	Syria	Zhou et al., Nature Genetics, 2020
B031	B031	Wild emmer	Lebanon	Zhou et al., Nature Genetics, 2020
B032	B032	Wild emmer	Israel	Zhou et al., Nature Genetics, 2020
B033	B033	Wild emmer	Turkey	Zhou et al., Nature Genetics, 2020
B034	B034	Wild emmer	Lebanon	Zhou et al., Nature Genetics, 2020
B035	B035	Wild emmer	Lebanon	Zhou et al., Nature Genetics, 2020
B036	B036	Wild emmer	Israel	Zhou et al., Nature Genetics, 2020
B037	B037	Wild emmer	Syria	Zhou et al., Nature Genetics, 2020
B038	B038	Wild emmer	Turkey	Zhou et al., Nature Genetics, 2020
B039	B039	Wild emmer	Israel	Zhou et al., Nature Genetics, 2020
B040	B040	Wild emmer	Israel	Zhou et al., Nature Genetics, 2020
B041	B041	Wild emmer	Turkey	Zhou et al., Nature Genetics, 2020
B042	B042	Wild emmer	Lebanon	Zhou et al., Nature Genetics, 2020
B044	B044	Wild emmer	Israel	Zhou et al., Nature Genetics, 2020
B045	B045	Wild emmer	Turkey	Zhou et al., Nature Genetics, 2020
B046	B046	Wild emmer	Turkey	Zhou et al., Nature Genetics, 2020
B047	B047	Wild emmer	Israel	Zhou et al., Nature Genetics, 2020
B048	B048	Wild emmer	Israel	Zhou et al., Nature Genetics, 2020
B049	B049	Wild emmer	Syria	Zhou et al., Nature Genetics, 2020
B050	B050	Wild emmer	Turkey	Zhou et al., Nature Genetics, 2020
B052	B052	Wild emmer	Syria	Zhou et al., Nature Genetics, 2020
B053	B053	Khorasan wheat	Afghanistan	Zhou et al., Nature Genetics, 2020
B054	B054	Khorasan wheat	Hungary	Zhou et al., Nature Genetics, 2020
B055	B055	Khorasan wheat	Portugal	Zhou et al., Nature Genetics, 2020
B056	B056	Khorasan wheat	Afghanistan	Zhou et al., Nature Genetics, 2020
B057	B057	Khorasan wheat	Iran	Zhou et al., Nature Genetics, 2020
B058	B058	Khorasan wheat	Iran	Zhou et al., Nature Genetics, 2020
B059	B059	Khorasan wheat	Iran	Zhou et al., Nature Genetics, 2020
B061	B061	Khorasan wheat	Turkey	Zhou et al., Nature Genetics, 2020
B062	B062	Khorasan wheat	Turkey	Zhou et al., Nature Genetics, 2020
B063	B063	Domesticated emmer	Ethiopia	Zhou et al., Nature Genetics, 2020
B064	B064	Domesticated emmer	Spain	Zhou et al., Nature Genetics, 2020
B065	B065	Domesticated emmer	Ethiopia	Zhou et al., Nature Genetics, 2020
B066	B066	Domesticated emmer	Ethiopia	Zhou et al., Nature Genetics, 2020
B067	B067	Domesticated emmer	Oman	Zhou et al., Nature Genetics, 2020
B068	B068	Domesticated emmer	Ethiopia	Zhou et al., Nature Genetics, 2020
B069	B069	Domesticated emmer	Ethiopia	Zhou et al., Nature Genetics, 2020
B070	B070	Domesticated emmer	Ethiopia	Zhou et al., Nature Genetics, 2020
B071	B071	Domesticated emmer	Ethiopia	Zhou et al., Nature Genetics, 2020
B072	B072	Domesticated emmer	Serbia	Zhou et al., Nature Genetics, 2020
B073	B073	Domesticated emmer	Ethiopia	Zhou et al., Nature Genetics, 2020
B074	B074	Domesticated emmer	Ethiopia	Zhou et al., Nature Genetics, 2020
B075	B075	Domesticated emmer	Ethiopia	Zhou et al., Nature Genetics, 2020
B076	B076	Domesticated emmer	United Kingdom	Zhou et al., Nature Genetics, 2020
B077	B077	Domesticated emmer	Ethiopia	Zhou et al., Nature Genetics, 2020
B078	B078	Domesticated emmer	America	Zhou et al., Nature Genetics, 2020
B079	B079	Domesticated emmer	Ethiopia	Zhou et al., Nature Genetics, 2020
B080	B080	Domesticated emmer	Serbia	Zhou et al., Nature Genetics, 2020
B081	B081	Domesticated emmer	Iran	Zhou et al., Nature Genetics, 2020
B082	B082	Domesticated emmer	Ethiopia	Zhou et al., Nature Genetics, 2020
B083	B083	Domesticated emmer	Montenegro	Zhou et al., Nature Genetics, 2020
B084	B084	Domesticated emmer	Russia	Zhou et al., Nature Genetics, 2020
B085	B085	Domesticated emmer	Russia	Zhou et al., Nature Genetics, 2020
B086	B086	Domesticated emmer	Russia	Zhou et al., Nature Genetics, 2020
B087	B087	Domesticated emmer	Russia	Zhou et al., Nature Genetics, 2020
B088	B088	Domesticated emmer	Ethiopia	Zhou et al., Nature Genetics, 2020
B089	B089	Domesticated emmer	Iran	Zhou et al., Nature Genetics, 2020
B090	B090	Domesticated emmer	Armenia	Zhou et al., Nature Genetics, 2020
B091	B091	Domesticated emmer	Iran	Zhou et al., Nature Genetics, 2020
B093	B093	Persian wheat	China	Zhou et al., Nature Genetics, 2020
B094	B094	Persian wheat	Hungary	Zhou et al., Nature Genetics, 2020
B096	B096	Persian wheat	Turkey	Zhou et al., Nature Genetics, 2020
B097	B097	Persian wheat	Georgia	Zhou et al., Nature Genetics, 2020
B098	B098	Persian wheat	Georgia	Zhou et al., Nature Genetics, 2020
B099	B099	Persian wheat	Turkey	Zhou et al., Nature Genetics, 2020
B100	B100	Persian wheat	Georgia	Zhou et al., Nature Genetics, 2020
B101	B101	Persian wheat	Turkey	Zhou et al., Nature Genetics, 2020
B102	B102	Persian wheat	Georgia	Zhou et al., Nature Genetics, 2020
B113	B113	Durum wheat	Turkey	Zhou et al., Nature Genetics, 2020
B114	B114	Durum wheat	Turkmenistan	Zhou et al., Nature Genetics, 2020
B115	B115	Durum wheat	Iran	Zhou et al., Nature Genetics, 2020
B116	B116	Durum wheat	Iran	Zhou et al., Nature Genetics, 2020
B117	B117	Durum wheat	Iran	Zhou et al., Nature Genetics, 2020
B118	B118	Durum wheat	Iran	Zhou et al., Nature Genetics, 2020
B119	B119	Durum wheat	Iran	Zhou et al., Nature Genetics, 2020
B120	B120	Durum wheat	Iran	Zhou et al., Nature Genetics, 2020
B121	B121	Durum wheat	Iran	Zhou et al., Nature Genetics, 2020
B122	B122	Durum wheat	Kazakhstan	Zhou et al., Nature Genetics, 2020
B123	B123	Durum wheat	Iran	Zhou et al., Nature Genetics, 2020
B124	B124	Durum wheat	Turkey	Zhou et al., Nature Genetics, 2020
B125	B125	Durum wheat	Portugal	Zhou et al., Nature Genetics, 2020
TW025	TW025	Landrace	India	Zhou et al., Nature Genetics, 2020
TW026	TW026	Landrace	Pakistan	Zhou et al., Nature Genetics, 2020
TW027	TW027	Landrace	Pakistan	Zhou et al., Nature Genetics, 2020
TW028	TW028	Landrace	India	Zhou et al., Nature Genetics, 2020
TW029	TW029	Landrace	Pakistan	Zhou et al., Nature Genetics, 2020
