# Supplementary material for: Dispersed emergence and protracted domestication of polyploid wheat uncovered by mosaic ancestral haploblock inference
Source: Nat Commun. 2022 Jul 6;13:3891. doi: 10.1038/s41467-022-31581-0 (PMC9259585; doi:10.1038/s41467-022-31581-0)
Supplement: Supplementary file 5 — Supplementary Data 2 [file 41467_2022_31581_MOESM5_ESM.xlsx]

## Sheet: Sheet1
Supplementary Data 2. AHG type of all 5 Mbp windows for 386 accessions in the A&B subgenomes.
CHROM	start	end	GH134	GH135	GH136	GH137	GH138	GH139	GH140	GH141	GH142	GH143	GH144	GH145	GH146	GH147	GH148	GH149	GH150	GH151	GH152	GH153	GH154	GH155	GH156	GH157	GH158	GH159	GH160	GH161	GH162	GH163	GH164	GH165	GH166	GH167	GH168	GH169	GH170	GH171	GH172	GH173	GH174	GH175	GH176	GH177	GH178	GH179	GH180
chr1A	0	5000000	112	0	166	72	166	166	0	0	0	36	0	72	112	112	112	0	72	72	112	0	75	112	0	112	0	0	0	112	72	112	112	0	112	71	112	112	0	112	112	72	0	0	112	112	112	112	0
chr1A	5000000	10000000	76	0	163	163	76	82	76	36	36	0	0	163	0	0	76	0	76	163	190	0	76	76	76	76	76	76	82	76	76	76	76	0	76	100	76	80	0	76	76	76	76	0	76	76	76	76	0
chr1A	10000000	15000000	10	0	174	174	26	10	26	160	10	181	10	160	160	185	186	0	87	160	186	0	192	193	194	10	26	26	198	10	10	10	10	0	185	160	10	10	185	10	10	172	172	160	10	214	10	216	217
chr1A	15000000	20000000	69	0	2	2	0	177	0	170	2	0	2	170	2	2	2	0	2	170	2	0	192	2	2	172	0	0	36	172	172	36	36	0	2	36	2	207	2	2	2	172	172	170	2	2	36	2	217
chr1A	20000000	25000000	112	0	68	68	0	177	0	163	163	0	182	183	184	68	163	68	68	183	190	68	68	163	163	68	0	0	68	68	68	68	68	203	68	68	68	207	68	68	68	172	172	68	68	68	68	68	184
chr1A	25000000	30000000	68	0	169	169	70	166	70	115	169	26	26	162	162	68	169	68	167	167	190	68	68	115	115	115	70	68	198	115	169	115	201	203	68	198	169	207	170	170	68	115	115	170	167	170	68	170	68
chr1A	30000000	35000000	68	0	36	36	36	152	36	179	36	36	66	164	152	185	185	185	163	163	190	185	164	163	2	160	36	36	68	2	68	160	160	152	185	64	179	207	185	68	210	68	211	164	163	152	68	164	163
chr1A	35000000	40000000	112	0	160	160	160	160	160	179	160	112	63	160	112	160	160	112	160	160	160	112	68	160	67	68	160	160	68	164	160	160	160	160	160	72	179	164	160	68	2	160	160	112	160	112	160	112	160
chr1A	40000000	45000000	62	0	160	160	166	160	166	166	166	62	5	160	162	160	160	162	160	160	160	162	160	160	162	5	166	160	5	160	164	164	164	203	160	5	166	207	160	5	62	172	160	166	160	162	164	166	160
chr1A	45000000	50000000	62	0	160	160	62	177	62	160	62	62	71	160	184	72	72	72	72	189	72	72	71	72	160	71	62	160	71	72	71	71	201	203	72	71	72	72	160	71	62	172	160	72	72	72	71	72	72
chr1A	50000000	55000000	112	0	160	160	72	177	62	160	72	62	95	160	160	160	160	160	160	160	160	160	169	160	160	161	72	112	161	169	112	62	201	160	160	112	169	207	160	62	62	161	160	160	160	160	161	72	160
chr1A	55000000	60000000	112	0	112	112	10	166	10	112	10	10	95	112	112	112	112	112	112	112	112	112	112	112	112	112	10	112	112	112	112	10	166	112	112	112	112	166	112	10	10	112	112	112	112	112	112	63	112
chr1A	60000000	65000000	2	0	2	2	10	2	10	10	10	10	10	2	2	2	2	2	10	2	2	2	2	2	2	2	10	2	2	2	2	10	2	2	2	2	2	2	2	10	2	2	2	2	2	2	2	2	2
chr1A	65000000	70000000	2	0	2	2	2	2	2	2	2	2	2	2	2	2	2	2	2	2	2	2	2	2	2	2	2	2	2	2	2	2	2	2	2	2	2	2	2	2	2	2	2	2	2	2	2	2	2
chr1A	70000000	75000000	2	0	2	2	2	2	2	2	2	2	2	2	2	2	2	2	2	2	2	2	2	2	2	2	2	2	2	2	2	2	2	2	2	2	2	2	2	2	2	2	2	2	2	2	2	2	2
chr1A	75000000	80000000	2	0	2	2	10	2	10	2	10	10	10	2	2	2	2	2	2	2	2	2	2	2	2	2	10	2	2	2	2	2	2	2	2	2	2	2	2	2	2	2	2	2	2	2	2	2	2
chr1A	80000000	85000000	2	0	2	2	10	2	10	2	10	10	10	2	2	2	2	2	2	2	2	2	2	2	2	2	10	2	2	2	2	2	2	2	2	2	2	2	2	2	2	2	2	2	2	2	2	2	2
chr1A	85000000	90000000	2	0	2	2	10	2	10	2	10	10	10	2	2	2	2	2	2	2	2	2	2	2	2	2	10	2	2	2	2	2	2	2	2	2	2	2	2	2	2	2	2	2	2	2	2	2	2
chr1A	90000000	95000000	2	0	2	2	10	166	10	2	10	10	10	2	2	2	2	2	2	2	2	2	2	2	2	2	10	2	2	2	2	2	2	2	2	2	2	2	2	2	2	2	2	2	2	2	2	2	2
chr1A	95000000	100000000	2	0	2	2	10	2	10	2	10	10	10	2	2	2	2	2	2	2	2	2	2	2	2	2	10	2	2	2	2	2	2	2	2	2	2	2	2	2	2	2	2	2	2	2	2	2	2
chr1A	100000000	105000000	112	0	112	112	2	166	2	2	2	2	2	112	112	112	112	112	2	112	112	112	112	112	112	2	2	112	112	112	2	2	2	112	112	112	2	2	112	2	112	166	112	112	112	112	112	2	112
chr1A	105000000	110000000	1	0	1	1	2	166	2	2	2	2	2	1	1	1	1	1	2	1	1	1	1	1	1	1	2	1	1	1	1	1	1	1	1	1	1	1	1	1	1	1	1	1	1	1	1	2	1
chr1A	110000000	115000000	1	0	1	1	2	166	2	2	2	2	2	1	1	1	1	1	2	1	1	1	1	1	1	1	2	1	1	1	1	1	1	1	1	1	1	1	1	1	1	1	1	1	1	1	1	2	1
chr1A	115000000	120000000	1	0	1	1	2	166	2	2	2	2	2	1	1	1	1	1	2	1	1	1	1	1	1	1	2	1	1	1	1	1	201	1	1	1	1	1	1	1	1	1	1	1	1	1	1	2	1
chr1A	120000000	125000000	1	0	1	1	2	166	2	2	2	2	2	1	1	1	1	1	2	1	1	1	1	1	1	1	2	1	1	1	1	1	201	1	1	1	1	1	1	1	1	1	1	1	1	1	1	2	1
chr1A	125000000	130000000	1	0	1	1	2	166	2	2	2	2	2	1	1	1	1	1	2	1	1	1	1	1	1	1	2	1	1	1	1	1	1	1	1	1	1	1	1	1	1	1	1	1	1	1	1	2	1
chr1A	130000000	135000000	1	0	1	1	2	166	2	2	2	2	2	1	1	1	1	1	2	1	1	1	1	1	1	1	2	1	1	1	1	1	1	1	1	1	1	1	1	1	1	1	1	1	1	1	1	2	1
chr1A	135000000	140000000	1	0	1	1	2	166	2	2	2	2	2	1	1	1	1	1	2	1	1	1	1	1	1	1	2	1	1	1	1	1	1	1	1	1	1	1	1	1	1	1	1	1	1	1	1	2	1
chr1A	140000000	145000000	1	0	1	1	2	166	2	2	2	2	2	1	1	1	1	1	2	1	1	1	1	1	1	1	2	1	1	1	1	1	1	1	1	1	1	1	1	1	1	1	1	1	1	1	1	2	1
chr1A	145000000	150000000	1	0	1	1	2	166	2	2	2	2	2	1	1	1	1	1	2	1	1	1	1	1	1	1	2	1	1	1	1	1	1	1	1	1	1	1	1	1	1	1	1	1	1	1	1	2	1
chr1A	150000000	155000000	1	0	1	1	2	166	2	2	2	2	2	1	1	1	1	1	2	1	1	1	1	1	1	1	2	1	1	1	1	1	201	1	1	1	1	1	1	1	1	1	1	1	1	1	1	2	1
chr1A	155000000	160000000	1	0	1	1	2	166	2	2	2	2	2	1	1	1	1	1	2	1	1	1	1	1	1	1	2	1	1	1	1	1	201	1	1	1	1	1	1	1	1	1	1	1	1	1	1	2	1
chr1A	160000000	165000000	1	0	1	1	2	166	2	2	2	2	2	1	1	1	1	1	2	1	1	1	1	1	1	1	2	1	1	1	1	1	201	1	1	1	1	1	1	1	1	1	1	1	1	1	1	2	1
chr1A	165000000	170000000	1	0	1	1	2	166	2	2	2	2	2	1	1	1	1	1	2	1	1	1	1	1	1	1	2	1	1	1	1	1	201	1	1	1	1	1	1	1	1	1	1	1	1	1	1	2	1
chr1A	170000000	175000000	1	0	1	1	2	166	2	2	2	2	2	1	1	1	1	1	2	1	1	1	1	1	1	1	2	1	1	1	1	1	201	1	1	1	1	1	1	1	1	1	1	1	1	1	1	2	1
chr1A	175000000	180000000	1	0	1	1	2	166	2	2	2	2	2	1	1	1	1	1	2	1	1	1	1	1	1	1	2	1	1	1	1	1	201	1	1	1	1	1	1	1	1	1	1	1	1	1	1	2	1
chr1A	180000000	185000000	1	0	1	1	2	166	2	2	2	2	2	1	1	1	1	1	2	1	1	1	1	1	1	1	2	1	1	1	1	1	201	1	1	1	1	1	1	1	1	1	1	1	1	1	1	2	1
chr1A	185000000	190000000	1	0	1	1	2	166	2	2	2	2	2	1	1	1	1	1	2	1	1	1	1	1	1	1	2	1	1	1	1	1	201	1	1	1	1	1	1	1	1	1	1	1	1	1	1	2	1
chr1A	190000000	195000000	1	0	1	1	2	177	2	2	2	2	2	1	1	1	1	1	2	1	1	1	1	1	1	1	2	1	1	1	1	1	201	1	1	1	1	1	1	1	1	1	1	1	1	1	1	2	1
chr1A	195000000	200000000	1	0	1	1	2	177	2	2	2	2	2	1	1	1	1	1	2	1	1	1	1	1	1	1	2	1	1	1	1	1	201	1	1	1	1	1	1	1	1	1	1	1	1	1	1	2	1
chr1A	200000000	205000000	1	0	1	1	2	166	2	2	2	2	2	1	1	1	1	1	2	1	1	1	1	1	1	1	2	1	1	1	1	1	201	1	1	1	1	1	1	1	1	1	1	1	1	1	1	2	1
chr1A	205000000	210000000	1	0	1	1	2	166	2	2	2	2	2	1	1	1	1	1	2	1	1	1	1	1	1	1	2	1	1	1	1	1	201	1	1	1	1	1	1	1	1	1	1	1	1	1	1	2	1
chr1A	210000000	215000000	1	0	1	1	0	1	0	0	2	0	2	1	1	1	1	1	0	1	1	1	1	1	1	1	0	1	1	1	1	1	1	1	1	1	1	1	1	1	1	1	1	1	1	1	1	2	1
chr1A	215000000	220000000	1	0	1	1	2	166	2	2	2	2	2	1	1	1	1	1	2	1	1	1	1	1	1	1	2	1	1	1	1	1	1	1	1	1	1	1	1	1	1	1	1	1	1	1	1	2	1
chr1A	220000000	225000000	1	0	1	1	2	166	2	2	2	2	2	1	1	1	1	1	2	1	1	1	1	1	1	1	2	1	1	1	1	1	201	1	1	1	1	1	1	1	1	1	1	1	1	1	1	2	1
chr1A	225000000	230000000	1	0	1	1	2	166	2	2	2	2	2	1	1	1	1	1	2	1	1	1	1	1	1	1	2	1	1	1	1	1	201	1	1	1	1	1	1	1	1	1	1	1	1	1	1	2	1
chr1A	230000000	235000000	1	0	1	1	2	166	2	2	2	2	2	1	1	1	1	1	2	1	1	1	1	1	1	1	2	1	1	1	1	1	201	1	1	1	1	1	1	1	1	1	1	1	1	1	1	2	1
chr1A	235000000	240000000	1	0	1	1	2	166	2	2	2	2	2	1	1	1	1	1	2	1	1	1	1	1	1	1	2	1	1	1	1	1	1	1	1	1	1	1	1	1	1	1	1	1	1	1	1	2	1
chr1A	240000000	245000000	1	0	1	1	10	166	10	10	10	10	10	1	1	1	1	1	10	1	1	1	1	1	1	1	10	1	1	1	1	1	1	1	1	1	1	1	1	1	1	1	1	1	1	1	1	10	1
chr1A	245000000	250000000	1	0	1	1	10	166	10	10	10	10	10	1	1	1	1	1	10	1	1	1	1	1	1	1	10	1	1	1	1	1	1	1	1	1	1	1	1	1	1	1	1	1	1	1	1	10	1
chr1A	250000000	255000000	7	0	7	7	10	166	10	10	10	10	10	7	7	7	7	7	10	7	7	7	7	7	7	7	10	7	7	7	7	7	7	7	7	7	7	7	7	7	7	7	7	7	7	7	7	10	7
chr1A	255000000	260000000	68	0	68	68	10	166	10	10	10	10	10	68	68	68	68	68	10	68	68	68	68	68	68	68	10	68	68	68	68	68	68	68	68	68	68	68	68	68	68	68	68	68	68	68	68	148	68
chr1A	260000000	265000000	1	0	1	1	10	166	10	10	10	10	10	1	1	1	1	1	10	1	1	1	1	1	1	1	10	1	1	1	1	1	201	1	1	1	1	1	1	1	1	1	1	1	1	1	1	101	1
chr1A	265000000	270000000	1	0	1	1	10	166	10	10	10	10	10	1	1	1	1	1	10	1	1	1	1	1	1	1	10	1	1	1	1	1	1	1	1	1	1	1	1	1	1	1	1	1	1	1	1	101	1
chr1A	270000000	275000000	1	0	1	1	10	166	10	10	10	10	10	1	1	1	1	1	10	1	1	1	1	1	1	1	10	1	1	1	1	1	201	1	1	1	1	1	1	1	1	1	1	1	1	1	1	101	1
chr1A	275000000	280000000	6	0	6	6	10	166	10	10	10	10	10	6	6	6	6	6	10	6	6	6	6	6	6	6	10	6	6	6	6	6	6	6	6	6	6	6	6	6	6	6	6	6	6	6	6	101	6
chr1A	280000000	285000000	6	0	6	6	10	166	10	10	10	10	10	6	6	6	6	6	10	6	6	6	6	6	6	6	10	6	6	6	6	6	6	6	6	6	6	6	6	6	6	6	6	6	6	6	6	101	6
chr1A	285000000	290000000	6	0	6	6	10	166	10	10	10	10	10	6	6	6	6	6	10	6	6	6	6	6	6	6	10	6	6	6	6	6	6	6	6	6	6	6	6	6	6	6	6	6	6	6	6	101	6
chr1A	290000000	295000000	71	0	71	71	5	177	5	5	5	5	5	71	71	71	71	71	5	71	71	71	71	71	71	71	5	71	71	71	71	71	201	71	71	71	71	71	71	71	71	71	71	71	71	71	71	10	71
chr1A	295000000	300000000	69	0	71	71	5	177	5	5	5	5	5	71	71	71	71	71	5	71	71	71	71	71	71	71	5	71	71	71	71	71	201	71	71	71	71	169	71	169	69	71	71	71	71	71	71	10	71
chr1A	300000000	305000000	112	0	18	18	53	177	53	53	53	53	53	167	184	18	18	167	53	18	184	167	18	167	18	18	53	18	18	18	18	18	18	18	167	18	18	207	18	124	112	18	18	167	167	167	18	34	167
chr1A	305000000	310000000	2	0	18	18	53	177	53	53	53	53	53	53	184	18	18	187	53	18	190	187	18	187	18	18	53	18	18	18	18	18	18	18	187	18	18	207	18	34	2	18	18	187	53	53	18	34	53
chr1A	310000000	315000000	10	0	20	20	10	166	10	10	10	10	53	10	184	20	20	20	95	20	166	20	20	20	20	20	10	20	20	20	20	20	20	20	20	20	20	10	20	10	10	20	20	20	10	10	20	20	10
chr1A	315000000	320000000	10	0	20	20	10	177	10	10	10	10	53	76	184	20	20	20	10	20	190	20	20	20	20	20	10	20	20	20	20	20	20	20	20	20	20	10	20	10	10	20	20	20	76	76	20	20	76
chr1A	320000000	325000000	2	0	5	5	5	5	5	5	5	5	5	5	5	5	5	5	5	5	5	5	5	5	5	5	5	5	5	5	5	5	5	5	5	5	5	207	5	2	2	5	5	5	5	5	5	5	5
chr1A	325000000	330000000	2	0	5	5	5	5	5	5	5	5	5	5	5	5	5	5	5	5	5	5	5	5	5	5	5	5	5	5	5	5	5	5	5	5	5	207	5	2	2	5	5	5	5	5	5	5	5
chr1A	330000000	335000000	2	0	5	5	166	5	166	166	5	166	5	5	5	5	5	5	5	5	5	5	5	5	5	68	166	5	68	68	5	68	68	5	5	5	5	207	5	2	2	5	5	5	5	5	5	5	5
chr1A	335000000	340000000	112	0	160	160	10	177	10	10	5	10	5	88	184	88	88	88	5	88	88	88	160	193	160	68	10	160	68	68	160	68	68	184	88	160	150	207	160	2	112	160	160	88	88	88	88	5	88
chr1A	340000000	345000000	112	0	68	68	10	177	10	10	5	10	5	10	184	10	10	10	5	10	10	10	68	10	68	71	10	68	71	71	71	71	71	203	10	68	71	67	71	67	112	68	68	10	10	10	10	5	10
chr1A	345000000	350000000	10	0	68	68	10	177	10	10	5	10	5	10	184	10	10	10	5	10	10	10	68	10	68	10	10	68	10	10	10	10	201	203	10	68	10	10	10	10	10	172	211	10	10	10	10	5	10
chr1A	350000000	355000000	10	0	3	3	63	177	166	166	5	166	5	88	184	88	88	88	5	88	88	88	3	88	3	164	166	3	164	63	72	63	63	203	88	3	10	10	63	72	10	172	211	88	88	88	88	5	88
chr1A	355000000	360000000	72	0	51	51	2	177	2	2	2	2	2	2	184	2	2	2	2	2	2	2	51	2	51	34	2	51	34	67	72	67	67	184	2	51	72	72	51	72	72	172	51	2	2	2	2	2	2
chr1A	360000000	365000000	72	0	51	51	2	177	36	36	36	36	2	2	184	2	2	2	2	2	2	2	51	2	51	34	36	51	34	51	72	51	51	184	2	51	72	72	51	72	72	172	51	2	2	2	2	2	2
chr1A	365000000	370000000	72	0	51	51	2	177	36	36	36	36	2	2	184	2	2	2	2	2	2	2	51	193	51	51	36	51	51	169	169	169	201	203	2	51	72	207	51	169	72	51	51	2	2	2	2	101	2
chr1A	370000000	375000000	95	0	20	20	62	12	26	26	26	26	62	20	20	20	62	62	62	62	62	62	20	193	20	26	26	20	26	20	20	20	201	203	62	20	20	20	26	20	95	172	20	62	20	20	62	62	20
chr1A	375000000	380000000	112	0	68	68	26	71	26	26	26	26	26	68	68	68	26	26	26	26	26	26	68	26	68	68	26	68	68	68	112	68	71	71	26	68	68	207	26	112	112	68	68	26	68	68	26	26	68
chr1A	380000000	385000000	112	0	64	64	26	71	26	26	26	26	26	64	64	64	26	26	26	26	26	26	64	26	64	64	26	64	64	64	10	64	64	71	26	64	64	10	26	10	112	64	64	26	64	64	26	26	64
chr1A	385000000	390000000	112	0	160	160	36	166	62	62	62	62	62	160	160	160	36	36	62	36	36	36	64	36	194	64	62	160	64	64	200	64	172	36	36	160	194	207	26	200	112	172	160	36	160	160	36	26	160
chr1A	390000000	395000000	112	0	26	26	62	166	62	62	62	62	62	26	26	26	26	26	62	26	26	26	64	26	194	64	62	26	64	164	64	164	164	166	26	26	194	207	26	64	112	164	26	26	26	26	26	36	26
chr1A	395000000	400000000	10	0	26	26	62	26	62	62	62	62	62	26	26	26	26	26	26	26	26	26	63	26	63	26	62	26	26	26	63	26	26	26	26	26	63	63	26	63	10	26	26	26	26	26	26	26	26
chr1A	400000000	405000000	10	0	14	14	14	14	14	14	62	14	14	14	14	14	14	14	14	14	14	14	63	14	62	14	14	14	14	14	63	14	14	62	14	14	62	62	14	63	10	172	14	14	14	14	14	14	14
chr1A	405000000	410000000	10	0	26	26	26	26	26	26	26	26	26	26	26	26	26	26	26	26	26	26	10	26	26	26	26	26	26	26	10	26	26	26	26	26	26	172	26	10	10	172	26	26	26	26	26	26	26
chr1A	410000000	415000000	10	0	26	26	26	26	26	26	26	26	26	26	26	26	26	26	26	26	26	26	10	26	26	26	26	26	26	26	10	26	26	26	26	26	26	172	26	10	10	172	26	26	26	26	26	26	26
chr1A	415000000	420000000	10	0	26	26	26	26	26	26	26	26	26	26	26	26	26	26	26	26	26	26	10	26	26	26	26	26	26	26	10	26	26	26	26	26	26	172	26	10	10	172	26	26	26	26	26	26	26
chr1A	420000000	425000000	10	0	26	26	26	26	26	26	26	26	26	26	26	26	26	26	26	26	26	26	10	26	26	26	26	26	26	26	10	26	26	26	26	26	26	172	26	10	10	172	26	26	26	26	26	26	26
chr1A	425000000	430000000	173	0	36	36	36	36	36	36	36	36	36	36	36	36	36	36	36	36	36	36	36	36	36	36	36	36	36	36	36	36	36	36	36	36	36	36	36	36	173	36	36	36	36	36	36	36	36
chr1A	430000000	435000000	64	0	160	160	160	160	160	160	36	160	70	160	160	160	160	36	36	160	160	36	160	36	64	160	160	197	160	160	160	160	160	36	36	160	64	64	160	64	64	160	160	36	160	160	160	160	160
chr1A	435000000	440000000	64	0	3	3	3	3	3	3	2	3	2	3	3	3	3	2	2	3	3	2	3	193	64	3	3	3	3	3	3	3	3	203	2	3	64	64	3	64	64	172	3	2	3	3	3	3	3
chr1A	440000000	445000000	2	0	26	26	26	26	26	26	26	26	26	26	26	26	26	26	26	26	26	26	26	26	2	26	26	26	26	26	26	26	26	26	26	26	2	2	26	2	2	26	26	26	26	26	26	26	26
chr1A	445000000	450000000	26	0	26	26	26	26	26	26	26	26	26	26	26	26	26	26	26	26	26	26	26	26	194	26	26	26	26	26	26	26	26	26	26	26	194	207	26	26	26	26	26	26	26	26	26	26	26
chr1A	450000000	455000000	2	0	2	2	2	2	2	2	2	2	2	2	2	2	2	2	2	2	2	2	2	2	10	2	2	2	2	2	2	2	2	2	2	2	10	2	2	2	2	2	2	2	2	2	2	2	2
chr1A	455000000	460000000	36	0	36	36	36	36	36	36	36	36	36	36	36	36	36	36	36	36	36	36	36	36	194	36	36	36	36	36	36	36	36	36	36	36	194	207	36	72	36	36	36	36	36	36	36	36	36
chr1A	460000000	465000000	161	0	62	62	62	160	62	62	62	62	62	162	160	162	62	160	26	62	62	160	160	162	160	160	62	62	160	160	160	160	160	62	162	160	206	207	62	161	161	160	62	160	162	162	62	160	160
chr1A	465000000	470000000	2	0	2	2	2	2	2	2	2	2	10	2	2	2	2	2	2	2	2	2	2	2	2	195	2	2	2	2	2	2	2	2	2	2	72	207	2	2	2	2	2	2	2	2	2	2	2
chr1A	470000000	475000000	160	0	26	26	66	177	66	66	66	66	10	26	26	26	26	160	26	26	26	160	2	193	66	195	66	66	160	160	160	160	201	203	66	160	206	207	66	160	160	172	26	160	66	26	26	160	160
chr1A	475000000	480000000	2	0	2	2	158	177	158	158	70	158	64	2	184	26	62	63	26	26	190	63	26	63	2	68	158	158	68	68	2	68	201	26	63	2	68	207	63	2	2	172	211	63	63	2	26	63	63
chr1A	480000000	485000000	161	0	161	172	62	177	62	62	7	62	86	26	184	10	186	26	10	10	186	26	192	193	161	195	62	62	161	199	160	195	195	10	26	161	7	165	26	160	161	172	184	26	26	161	10	26	26
chr1A	485000000	490000000	2	0	2	2	62	177	62	62	70	62	70	62	166	2	2	26	2	2	2	26	164	172	164	2	62	62	2	165	164	164	164	203	26	2	206	207	26	164	2	172	172	26	26	167	2	26	26
chr1A	490000000	495000000	34	0	34	34	34	177	34	34	63	34	63	34	34	88	88	26	188	34	88	26	34	34	34	34	34	34	34	34	34	34	34	188	34	71	34	34	63	34	34	34	34	26	34	26	26	26	26
chr1A	495000000	500000000	140	0	140	140	71	26	26	71	62	140	182	62	184	170	170	26	188	71	170	26	140	140	71	140	140	140	140	140	140	140	140	188	140	140	165	165	67	140	140	140	140	26	140	26	26	26	26
chr1A	500000000	505000000	72	0	170	170	67	177	67	67	51	51	182	72	67	72	72	67	172	67	72	67	72	193	51	51	51	51	198	51	51	201	201	203	26	205	72	72	51	72	72	172	51	67	213	67	67	67	67
chr1A	505000000	510000000	161	0	174	174	72	177	72	72	163	163	182	5	72	185	185	167	163	72	185	167	161	163	185	5	163	163	5	163	161	5	5	62	72	5	5	161	208	161	161	172	211	167	213	185	167	167	167
chr1A	510000000	515000000	62	0	62	62	176	177	176	176	180	34	182	62	170	34	34	34	139	170	34	34	62	193	34	62	34	34	62	139	62	62	62	203	176	62	62	62	208	62	62	62	203	34	34	34	34	34	34
chr1A	515000000	520000000	68	0	62	115	64	62	64	64	64	64	115	62	64	69	69	64	69	64	69	64	79	193	64	68	64	64	68	68	79	68	68	69	64	68	68	68	79	68	62	68	211	64	64	62	64	64	64
chr1A	520000000	525000000	58	0	25	25	25	25	25	25	25	25	26	25	25	58	58	25	58	25	58	25	58	193	194	34	25	25	34	58	58	58	58	203	25	58	148	172	34	148	25	172	172	25	26	25	25	26	25
chr1A	525000000	530000000	34	0	62	62	62	62	62	62	62	62	2	62	62	34	34	62	34	62	34	62	34	193	62	34	62	62	34	34	34	34	34	193	62	34	2	172	34	2	62	172	172	62	2	62	62	2	62
chr1A	530000000	535000000	72	0	86	86	72	177	72	163	72	2	86	86	184	86	86	184	2	184	86	184	86	163	184	86	163	163	86	86	86	86	86	36	163	86	2	72	86	86	86	86	86	86	86	86	86	86	86
chr1A	535000000	540000000	161	0	167	167	176	177	169	36	36	36	62	183	36	167	167	36	183	36	161	36	64	64	36	64	196	196	169	64	64	201	201	162	2	64	64	64	201	161	161	172	162	167	161	162	161	167	162
chr1A	540000000	545000000	165	0	65	175	176	177	65	26	180	181	65	26	26	65	186	170	36	65	65	170	65	65	26	65	65	65	65	65	65	65	201	26	26	65	65	65	65	165	161	172	26	26	170	26	161	26	65
chr1A	545000000	550000000	160	0	72	72	160	177	160	26	180	62	182	70	70	70	70	160	70	160	160	160	72	160	70	72	65	65	160	160	160	65	65	203	160	68	26	177	160	160	160	26	26	70	70	62	160	70	70
chr1A	550000000	555000000	71	0	26	26	25	26	26	26	26	26	26	26	26	26	26	26	26	26	26	26	26	26	26	26	26	26	26	26	26	26	26	26	71	26	26	26	26	71	26	26	26	26	26	89	71	26	26
chr1A	555000000	560000000	25	0	174	160	62	177	160	26	160	146	25	26	26	26	26	62	26	62	62	62	160	160	26	160	160	160	160	160	160	25	25	25	25	160	160	25	25	25	165	172	26	26	26	25	25	26	26
chr1A	560000000	565000000	25	0	25	25	25	25	25	25	25	25	25	25	25	25	25	25	25	25	25	25	25	25	25	25	25	25	25	25	25	25	25	25	25	25	25	25	25	25	25	25	25	25	25	25	25	25	25
chr1A	565000000	570000000	160	0	10	175	54	177	54	163	180	86	86	70	70	70	70	86	70	163	86	86	10	10	70	68	54	54	68	160	54	160	160	203	160	54	160	160	208	160	160	163	54	70	70	86	208	70	70
chr1A	570000000	575000000	160	0	63	63	63	177	63	63	62	181	62	63	63	63	63	162	63	63	162	162	165	193	63	63	160	160	165	193	200	165	201	203	160	205	164	165	165	160	160	172	177	63	63	63	165	63	63
chr1A	575000000	580000000	68	0	68	68	84	68	84	161	66	161	88	34	34	185	68	68	161	68	68	68	68	68	84	68	68	68	68	68	68	68	68	66	68	68	68	68	68	68	68	68	68	68	161	161	68	68	161
chr1A	580000000	585000000	65	0	174	62	62	62	62	65	70	65	65	65	65	167	186	70	65	65	70	186	192	160	62	160	69	69	167	69	160	160	160	70	163	68	160	160	163	163	65	172	172	167	62	65	167	65	62
chr1A	585000000	590000000	173	0	160	160	160	160	160	67	180	65	67	2	2	2	186	65	172	172	65	191	67	160	160	2	158	158	2	65	2	2	2	172	163	2	2	2	65	165	173	172	211	160	186	214	160	10	186
chr1A	590000000	594102056	62	0	160	172	160	177	160	140	62	93	62	160	160	160	160	62	62	62	62	62	160	172	62	160	160	160	140	160	140	160	172	172	62	205	160	160	160	140	62	172	62	167	140	160	140	62	140
chr1B	0	5000000	71	0	0	0	182	183	182	0	66	182	188	0	0	0	0	0	0	0	0	0	0	88	0	29	29	29	71	0	171	171	171	0	0	188	29	66	71	0	71	0	0	0	0	71	71	71	0
chr1B	5000000	10000000	77	162	162	162	65	67	184	173	186	184	65	189	0	0	0	85	189	0	0	85	114	199	67	173	85	85	203	173	162	184	184	208	162	210	85	162	65	162	77	85	173	189	0	65	65	67	0
chr1B	10000000	15000000	9	80	80	80	68	172	68	9	68	68	69	87	0	87	192	9	69	87	192	9	0	177	123	68	80	80	68	177	68	9	9	172	9	0	123	9	87	9	9	172	216	80	0	0	9	221	0
chr1B	15000000	20000000	3	119	119	119	170	132	170	62	170	170	188	62	0	173	3	119	194	62	3	119	0	199	3	119	161	161	3	169	3	119	119	208	3	0	3	212	173	3	3	62	62	170	0	0	3	71	0
chr1B	20000000	25000000	9	9	9	9	9	9	9	9	164	9	95	9	0	9	9	9	9	9	9	9	0	0	9	141	62	62	42	42	205	42	42	9	9	0	141	9	9	9	9	9	9	9	0	42	9	71	0
chr1B	25000000	30000000	112	165	165	165	170	165	165	165	165	165	188	165	165	165	112	165	165	165	165	165	0	88	112	99	71	71	88	99	169	99	99	165	165	0	88	63	165	165	165	165	165	165	0	0	165	84	0
chr1B	30000000	35000000	112	172	172	172	76	76	0	76	76	76	162	76	76	76	163	76	76	76	76	76	64	199	167	167	71	71	0	0	0	0	0	76	76	0	0	112	76	76	162	172	76	76	0	0	76	84	0
chr1B	35000000	40000000	112	97	97	97	3	3	0	3	3	3	112	3	3	3	127	3	3	3	3	3	0	199	74	74	0	0	127	127	127	127	127	3	3	0	127	127	3	3	112	172	3	3	0	3	3	84	0
chr1B	40000000	45000000	88	62	62	62	3	62	62	62	62	62	62	62	62	69	62	62	62	69	62	62	127	172	127	127	66	66	127	127	127	127	127	62	69	3	127	127	88	62	88	172	62	69	0	88	88	62	0
chr1B	45000000	50000000	88	0	90	90	63	183	90	29	3	63	29	3	3	90	63	29	29	90	63	29	88	172	88	88	63	63	88	88	88	88	88	208	90	64	88	88	88	63	88	172	29	90	0	88	88	90	0
chr1B	50000000	55000000	98	3	3	3	42	183	42	42	42	3	3	42	42	3	73	42	42	3	73	42	98	199	98	98	72	72	98	98	98	98	98	208	3	64	98	98	98	73	98	172	42	3	0	98	98	3	0
chr1B	55000000	60000000	65	36	36	36	29	183	29	29	29	36	68	29	29	36	192	29	29	36	192	29	65	199	65	65	66	66	65	65	65	65	65	29	36	210	65	212	65	192	65	172	29	36	0	65	173	36	0
chr1B	60000000	65000000	112	42	42	42	42	42	42	42	42	42	3	42	42	42	42	42	42	42	42	42	42	42	42	42	42	42	112	42	42	112	112	42	42	42	112	112	112	112	112	172	42	42	0	112	42	42	0
chr1B	65000000	70000000	112	29	25	25	62	62	62	29	62	29	3	62	62	62	62	29	29	62	62	29	62	62	29	62	62	62	112	62	62	112	112	25	62	62	112	112	112	112	112	172	29	62	0	112	29	62	0
chr1B	70000000	75000000	9	20	25	25	9	9	9	20	9	20	3	9	9	9	9	20	20	9	9	20	9	9	20	9	9	9	9	9	9	9	9	25	9	9	9	9	9	9	9	9	20	9	0	9	20	9	0
chr1B	75000000	80000000	9	7	7	181	9	9	9	7	9	7	3	9	9	9	9	7	7	9	9	7	9	9	7	9	7	7	9	9	9	9	9	181	9	9	9	9	9	9	9	9	7	9	0	9	7	7	0
chr1B	80000000	85000000	98	20	20	181	98	98	98	20	98	20	3	98	98	98	98	20	20	98	98	20	98	98	165	98	20	20	98	98	98	98	98	181	98	98	98	98	98	98	98	98	20	98	0	98	20	20	0
chr1B	85000000	90000000	98	179	42	181	182	98	182	42	98	29	0	98	98	98	98	42	42	98	98	42	98	98	98	98	42	42	98	98	98	98	98	181	98	98	98	98	98	98	98	98	179	98	0	98	42	42	0
chr1B	90000000	95000000	98	179	180	181	98	98	98	98	98	176	188	98	98	98	98	98	98	98	98	98	98	98	98	98	36	36	98	98	98	206	207	98	98	98	98	212	98	214	98	98	98	98	0	98	65	66	0
chr1B	95000000	100000000	47	36	180	36	47	47	47	47	47	62	62	47	47	47	47	47	47	47	47	47	47	47	47	47	36	36	47	47	47	36	207	47	47	47	47	212	36	165	47	47	47	47	0	36	36	36	0
chr1B	100000000	105000000	47	179	47	181	47	47	47	47	47	62	62	47	47	47	47	47	47	47	47	47	47	47	47	47	25	25	47	47	47	36	36	47	47	47	47	212	36	32	47	47	47	47	0	36	36	25	0
chr1B	105000000	110000000	47	179	47	64	47	183	184	47	47	62	62	47	47	47	47	47	47	47	47	47	47	47	47	47	64	64	47	47	47	36	207	47	47	36	47	212	36	63	47	47	47	47	0	36	36	64	0
chr1B	110000000	115000000	62	179	62	64	62	183	65	62	62	187	65	62	62	62	62	62	62	62	62	62	62	62	62	62	64	64	62	62	62	3	3	62	62	3	62	212	3	63	62	62	62	62	0	3	3	64	0
chr1B	115000000	120000000	62	64	180	64	62	62	184	62	62	69	65	62	62	62	62	62	62	62	62	62	62	62	62	62	64	64	62	62	62	3	207	62	62	3	62	212	3	63	62	62	62	62	0	3	3	64	0
chr1B	120000000	125000000	62	64	62	64	62	62	62	62	62	29	62	62	62	62	192	62	62	62	62	62	62	62	62	62	64	64	62	62	62	62	62	62	62	62	62	212	62	63	62	62	62	62	0	62	62	64	0
chr1B	125000000	130000000	62	0	62	0	62	62	62	62	62	0	62	62	62	62	0	62	62	62	62	62	62	62	62	62	0	0	62	62	62	62	62	62	62	62	62	0	62	0	62	62	62	62	0	62	62	0	0
chr1B	130000000	135000000	32	179	180	179	32	32	32	32	32	32	32	32	32	32	32	32	32	32	32	32	32	32	32	32	1	1	32	32	32	32	32	32	32	32	32	212	32	63	32	32	32	32	0	32	32	1	0
chr1B	135000000	140000000	3	179	77	179	3	3	3	3	3	77	3	3	3	3	3	3	3	3	3	3	3	3	3	3	1	1	3	3	3	3	207	3	3	3	3	212	3	165	3	3	3	3	0	3	3	1	0
chr1B	140000000	145000000	3	179	9	181	3	3	3	3	3	3	3	3	3	3	3	3	3	3	3	3	3	3	3	3	1	1	3	3	3	3	207	3	3	3	3	3	3	3	3	3	3	3	0	3	3	1	0
chr1B	145000000	150000000	29	179	9	179	29	29	29	29	29	29	29	29	29	29	29	29	29	29	29	29	29	29	29	29	1	1	29	29	29	29	207	29	29	29	29	29	29	29	29	29	29	29	0	29	29	1	0
chr1B	150000000	155000000	29	9	9	9	29	29	29	29	29	29	29	29	29	29	29	29	29	29	29	29	29	29	29	29	1	1	29	29	29	29	207	29	29	29	29	29	29	29	29	29	29	29	0	29	29	1	0
chr1B	155000000	160000000	29	9	9	9	29	29	29	29	29	29	29	29	29	29	29	29	29	29	29	29	29	29	29	29	1	1	29	29	29	29	207	29	29	29	29	29	29	29	29	29	29	29	0	29	29	1	0
chr1B	160000000	165000000	65	68	180	68	29	29	29	29	29	29	29	29	29	29	29	29	29	29	29	29	29	29	29	29	1	1	29	29	29	29	29	29	29	29	29	29	29	29	65	172	29	29	0	29	29	1	0
chr1B	165000000	170000000	9	68	180	68	29	29	29	29	29	29	29	29	29	29	29	29	29	29	29	29	29	29	29	29	1	1	29	29	29	29	29	29	29	29	29	29	29	29	9	172	29	29	0	29	29	1	0
chr1B	170000000	175000000	24	68	24	68	24	24	24	24	24	24	24	24	24	24	24	24	24	24	24	24	24	24	24	24	1	1	24	24	24	24	24	24	24	24	24	24	24	24	24	24	24	24	0	24	24	1	0
chr1B	175000000	180000000	24	68	24	68	24	24	24	24	24	24	24	24	24	24	24	24	24	24	24	24	24	24	24	24	1	1	24	24	24	24	24	24	24	24	24	24	24	24	24	24	24	24	0	24	24	1	0
chr1B	180000000	185000000	24	68	24	68	24	24	24	24	24	24	24	24	24	24	24	24	24	24	24	24	24	24	24	24	1	1	24	24	24	24	24	24	24	24	24	24	24	24	24	24	24	24	0	24	24	1	0
chr1B	185000000	190000000	24	68	180	68	24	24	24	24	24	24	24	24	24	24	24	24	24	24	24	24	24	24	24	24	1	1	24	24	24	24	24	24	24	24	24	24	24	24	24	24	24	24	0	24	24	1	0
chr1B	190000000	195000000	24	68	24	68	24	24	24	24	24	24	24	24	24	24	24	24	24	24	24	24	24	24	24	24	1	1	24	24	24	24	24	24	24	24	24	24	24	24	24	24	24	24	0	24	24	1	0
chr1B	195000000	200000000	24	68	24	68	24	24	24	24	24	24	24	24	24	24	24	24	24	24	24	24	24	24	24	24	1	1	24	24	24	24	24	24	24	24	24	24	24	24	24	24	24	24	0	24	24	1	0
chr1B	200000000	205000000	9	68	9	68	9	9	9	9	9	9	9	9	9	9	9	9	9	9	9	9	9	9	9	9	1	1	9	9	9	9	9	9	9	9	9	9	9	9	9	9	9	9	0	9	9	1	0
chr1B	205000000	210000000	9	68	9	68	9	9	9	9	9	9	9	9	9	9	9	9	9	9	9	9	9	9	9	9	1	1	9	9	9	9	9	9	9	9	9	9	9	9	9	9	9	9	0	9	9	1	0
chr1B	210000000	215000000	9	68	9	68	9	9	9	9	9	9	9	9	9	9	9	9	9	9	9	9	9	9	9	9	1	1	9	9	9	9	9	9	9	9	9	9	9	9	9	9	9	9	0	9	9	1	0
chr1B	215000000	220000000	9	68	9	68	9	9	9	9	9	9	9	9	9	9	9	9	9	9	9	9	9	9	9	9	1	1	9	9	9	9	9	9	9	9	9	9	9	9	9	9	9	9	0	9	9	1	0
chr1B	220000000	225000000	9	68	9	68	9	9	9	9	9	9	9	9	9	9	9	9	9	9	9	9	9	9	9	9	1	1	9	9	9	9	9	9	9	9	9	9	9	9	9	9	9	9	0	9	9	1	0
chr1B	225000000	230000000	9	68	9	68	9	9	9	9	9	9	9	9	9	9	9	9	9	9	9	9	9	9	9	9	1	1	9	9	9	9	9	9	9	9	9	9	9	9	9	9	9	9	0	9	9	1	0
chr1B	230000000	235000000	9	68	9	68	9	9	9	9	9	9	9	9	9	9	9	9	9	9	9	9	9	9	9	9	1	1	9	9	9	9	9	9	9	9	9	9	213	9	9	9	9	9	0	213	213	1	0
chr1B	235000000	240000000	9	68	9	68	9	9	9	9	9	9	9	9	9	9	9	193	193	193	9	193	9	9	9	9	1	1	9	9	9	9	9	9	9	9	9	9	9	9	9	9	9	193	0	9	9	1	0
chr1B	240000000	245000000	1	68	1	68	1	1	1	1	1	1	1	1	1	1	1	1	1	1	1	1	1	1	1	1	1	1	1	1	1	1	1	1	1	1	1	1	1	1	1	1	1	1	1	1	1	1	1
chr1B	245000000	250000000	9	68	9	68	9	9	9	9	9	9	9	9	9	9	9	9	9	9	9	9	9	9	9	9	1	1	9	9	9	9	9	9	9	9	9	9	9	9	9	9	9	9	9	9	9	1	9
chr1B	250000000	255000000	9	68	9	68	9	9	9	9	9	9	9	9	9	9	9	9	9	9	9	9	9	9	9	9	1	1	9	9	9	9	9	9	9	9	9	9	9	0	9	9	9	9	9	9	9	1	9
chr1B	255000000	260000000	9	68	9	68	9	9	9	9	9	9	9	9	9	9	9	9	9	9	9	9	9	9	9	9	1	1	9	9	9	9	9	9	9	9	9	9	9	0	9	9	9	9	9	9	9	1	9
chr1B	260000000	265000000	9	68	9	68	9	9	9	9	9	9	9	9	9	9	9	9	9	9	9	9	9	9	9	9	1	1	9	9	9	9	9	9	9	9	9	9	9	0	9	9	9	9	9	9	9	1	9
chr1B	265000000	270000000	9	68	9	68	9	9	9	9	9	9	9	9	9	9	9	9	9	9	9	9	9	9	9	9	1	1	9	9	9	9	9	9	9	9	9	9	9	0	9	9	9	9	9	9	9	1	9
chr1B	270000000	275000000	9	68	9	68	9	9	9	9	9	9	9	9	68	68	9	9	9	9	9	9	9	9	9	9	9	9	9	9	9	9	9	9	9	9	9	9	9	0	9	9	9	9	9	9	9	9	9
chr1B	275000000	280000000	9	68	9	68	9	9	9	9	9	9	9	9	68	68	9	9	9	9	9	9	9	9	9	9	9	9	9	9	9	9	9	9	9	9	9	9	9	0	9	9	9	9	9	9	9	9	9
chr1B	280000000	285000000	5	42	180	42	5	5	5	5	5	5	5	5	42	42	5	5	5	5	5	5	5	5	5	5	5	5	5	5	5	5	5	5	5	5	5	5	5	0	5	5	5	5	5	5	5	5	5
chr1B	285000000	290000000	9	42	180	42	9	9	9	9	9	9	9	9	42	42	9	9	9	9	9	9	9	9	9	9	9	9	9	9	9	9	9	9	9	9	9	9	9	9	9	9	9	9	9	9	9	15	9
chr1B	290000000	295000000	9	42	42	42	9	172	9	42	9	42	9	42	42	42	42	9	9	9	42	9	9	172	9	9	9	9	9	9	9	9	9	172	42	9	9	9	9	9	9	172	42	9	42	9	9	2	42
chr1B	295000000	300000000	24	69	69	69	91	91	91	69	91	69	188	69	69	69	69	163	163	163	69	163	91	172	163	24	67	67	24	24	24	163	163	208	69	24	163	212	163	163	24	172	69	163	69	163	163	70	69
chr1B	300000000	305000000	64	29	29	29	29	29	29	29	29	29	63	29	29	29	29	3	3	3	29	3	29	199	3	64	1	1	64	64	64	3	3	208	29	64	3	212	3	5	64	172	29	3	29	3	3	64	29
chr1B	305000000	310000000	64	0	0	0	0	0	0	0	0	0	0	0	0	0	0	3	3	3	0	3	0	0	3	64	0	0	64	64	64	3	3	208	0	64	3	212	3	5	64	0	0	3	0	3	3	64	0
chr1B	310000000	315000000	36	29	29	29	29	29	29	29	29	29	170	29	29	29	29	3	3	3	29	3	29	199	3	64	67	67	64	64	64	3	3	208	29	64	3	212	3	36	36	172	29	3	29	3	3	64	29
chr1B	315000000	320000000	165	0	0	0	0	0	0	0	0	0	64	0	0	0	0	3	3	3	0	3	0	0	3	64	0	0	64	64	64	3	3	3	0	64	3	0	3	165	165	0	0	3	0	3	3	64	0
chr1B	320000000	325000000	165	0	0	0	0	0	0	0	0	0	0	0	0	0	0	0	0	0	0	0	0	0	0	0	0	0	0	0	0	0	0	0	0	0	0	0	0	165	165	0	0	0	0	0	0	0	0
chr1B	325000000	330000000	112	160	160	181	160	3	160	160	160	160	66	160	3	3	68	3	3	3	160	3	160	160	3	64	75	75	203	64	64	3	3	3	160	64	3	3	76	112	112	160	160	3	160	76	76	73	160
chr1B	330000000	335000000	64	3	3	181	3	3	3	3	3	3	62	3	3	3	3	127	127	127	3	127	127	172	127	64	67	67	64	64	64	3	3	127	3	64	3	165	3	64	64	172	3	127	3	3	3	64	3
chr1B	335000000	340000000	64	179	3	179	3	183	3	3	3	3	62	3	3	3	3	64	64	64	3	64	64	172	64	64	71	71	64	64	64	3	3	172	3	64	3	64	3	64	64	172	3	64	3	3	3	73	3
chr1B	340000000	345000000	64	3	132	3	132	183	132	132	132	132	62	3	3	3	132	64	64	64	132	64	64	172	64	64	71	71	64	64	64	64	64	172	132	64	64	64	64	64	64	172	132	64	132	64	64	14	132
chr1B	345000000	350000000	64	69	64	69	64	183	64	64	64	64	62	62	62	62	64	64	64	64	64	64	64	64	64	64	71	71	64	64	64	64	64	64	64	64	64	64	64	64	64	64	64	64	64	64	64	221	64
chr1B	350000000	355000000	64	179	64	179	64	183	64	64	64	64	42	42	42	64	64	64	64	64	64	64	64	64	64	64	67	67	64	64	64	64	64	64	64	64	64	64	64	64	64	64	64	64	64	64	64	64	64
chr1B	355000000	360000000	64	179	64	179	64	183	116	64	64	64	62	64	190	64	64	64	64	64	64	64	64	64	64	64	67	67	64	64	64	64	64	64	64	64	64	64	64	64	64	64	64	64	64	64	64	64	64
chr1B	360000000	365000000	36	160	160	160	160	62	62	160	160	160	62	160	160	160	160	36	36	36	160	36	36	160	36	36	62	62	36	36	36	36	36	160	160	36	36	36	36	36	36	160	160	36	160	36	36	36	160
chr1B	365000000	370000000	42	62	62	62	62	62	62	62	62	62	62	62	62	62	62	42	42	42	62	42	42	172	42	201	67	67	42	42	170	42	42	172	62	42	42	42	42	42	42	172	62	42	62	42	42	42	42
chr1B	370000000	375000000	42	62	62	62	62	62	62	62	62	62	62	62	62	62	62	42	42	42	62	42	42	172	42	62	1	1	42	42	42	42	42	172	62	42	42	42	42	42	42	172	62	42	62	42	42	42	42
chr1B	375000000	380000000	42	62	62	62	62	62	62	62	62	62	62	62	62	62	62	42	42	42	62	42	42	199	42	62	63	63	42	42	62	42	42	208	62	42	42	42	42	42	42	172	62	42	62	42	42	42	42
chr1B	380000000	385000000	42	132	132	132	132	183	132	132	132	132	188	132	132	132	132	42	42	42	132	42	42	199	42	132	63	63	42	42	132	42	42	208	132	42	42	42	42	42	42	172	132	42	132	42	42	42	42
chr1B	385000000	390000000	42	63	63	63	63	183	63	63	63	63	6	63	63	63	63	42	42	42	63	42	42	199	42	63	63	63	42	42	63	42	42	208	63	42	42	42	42	42	42	172	63	42	63	42	42	42	42
chr1B	390000000	395000000	42	62	62	62	62	62	62	62	62	62	188	62	62	62	62	42	42	42	62	42	42	172	42	62	62	62	42	42	62	42	42	208	62	42	42	42	64	42	42	172	62	42	62	42	42	42	64
chr1B	395000000	400000000	64	75	75	75	75	42	42	75	75	75	42	75	75	75	75	64	64	64	75	64	64	199	77	64	75	75	171	64	75	64	64	199	75	64	64	77	64	64	64	172	75	64	75	64	64	64	64
chr1B	400000000	405000000	169	29	29	29	29	29	29	29	29	29	29	29	29	29	29	64	64	64	29	64	64	199	29	64	29	29	64	64	29	64	207	208	29	64	169	29	64	64	169	172	29	64	29	64	64	64	64
chr1B	405000000	410000000	169	36	36	181	36	183	36	36	36	36	29	36	36	36	36	64	64	64	36	64	198	36	64	198	29	29	64	64	36	64	207	208	36	140	169	29	140	64	169	172	36	64	36	64	64	64	140
chr1B	410000000	415000000	165	3	3	181	3	183	3	3	3	3	29	3	3	3	3	64	64	64	3	64	3	199	29	165	29	29	64	64	3	64	207	208	3	64	165	165	64	64	165	172	3	64	3	64	64	29	64
chr1B	415000000	420000000	29	3	3	181	3	183	3	3	3	3	29	3	3	3	3	193	193	64	3	193	29	199	29	29	29	29	64	64	3	64	207	208	3	64	29	29	64	64	29	172	3	64	3	64	64	29	64
chr1B	420000000	425000000	42	3	3	3	3	183	3	3	3	3	29	3	3	3	3	3	3	29	3	3	29	3	29	29	29	29	64	64	3	64	207	208	3	64	42	29	42	64	42	42	3	29	3	29	29	29	42
chr1B	425000000	430000000	160	160	160	29	160	172	160	160	160	160	62	160	160	160	160	160	160	173	160	160	29	160	200	62	62	62	92	62	160	62	207	208	160	62	160	62	160	62	160	172	172	173	160	173	173	62	160
chr1B	430000000	435000000	74	74	74	181	66	183	160	160	66	160	29	160	160	160	160	160	160	140	160	160	1	160	160	66	66	66	1	140	160	140	207	208	160	140	160	208	140	140	74	172	74	140	160	140	140	66	140
chr1B	435000000	440000000	3	5	5	29	5	3	3	3	5	3	29	3	3	3	3	3	3	3	3	3	3	3	3	5	5	5	3	3	3	3	3	3	3	3	3	3	3	3	3	3	3	3	3	3	3	5	3
chr1B	440000000	445000000	36	179	65	29	148	183	183	36	148	36	188	36	36	36	36	36	36	36	36	36	36	36	183	165	161	161	36	36	36	36	36	36	36	36	36	36	36	36	36	172	172	36	36	36	36	66	36
chr1B	445000000	450000000	3	29	180	29	5	62	62	62	5	42	29	42	3	3	3	62	62	3	3	62	3	199	62	3	5	5	3	3	42	3	3	208	3	3	42	172	3	3	3	172	216	3	62	3	3	62	3
chr1B	450000000	455000000	3	3	3	3	182	3	3	104	182	74	3	189	3	104	3	104	104	3	3	104	3	199	3	64	1	1	3	3	42	3	3	208	104	3	42	212	3	3	3	172	216	3	104	3	3	3	3
chr1B	455000000	460000000	42	3	3	3	3	3	3	160	3	104	3	160	42	160	42	160	160	3	42	160	42	199	3	162	72	72	42	42	42	42	42	3	160	42	162	212	162	42	42	42	216	3	160	162	3	3	162
chr1B	460000000	465000000	62	3	3	3	3	3	3	3	3	36	3	3	62	3	62	3	3	3	62	3	62	62	3	201	72	72	62	62	62	62	62	3	3	62	36	212	36	62	62	62	62	3	3	36	3	3	36
chr1B	465000000	470000000	62	29	29	29	29	183	62	29	29	36	3	29	64	29	62	29	29	29	62	29	29	29	62	29	72	72	64	29	29	29	29	29	29	29	36	183	36	62	62	29	29	29	29	36	29	29	36
chr1B	470000000	475000000	62	62	62	62	29	183	62	63	29	63	3	63	63	29	62	63	63	29	62	63	63	63	62	29	62	62	63	63	63	63	207	172	29	166	29	212	29	62	62	172	172	29	63	29	29	62	29
chr1B	475000000	480000000	62	62	62	62	2	81	62	2	2	2	63	2	2	2	62	2	2	2	62	2	63	2	62	2	62	62	3	63	2	63	207	2	2	62	2	212	2	62	62	172	2	2	2	2	2	62	2
chr1B	480000000	485000000	169	29	29	29	69	183	169	29	69	29	3	189	29	29	169	29	29	3	169	29	3	29	169	29	29	29	3	3	169	3	207	208	29	169	29	212	29	169	169	172	29	3	29	29	3	29	3
chr1B	485000000	490000000	169	74	74	64	69	183	169	64	69	67	3	189	74	68	189	64	64	3	189	64	3	74	169	64	66	66	203	203	189	203	207	208	68	189	64	212	64	169	169	172	64	3	74	64	3	66	3
chr1B	490000000	495000000	36	160	180	160	36	36	36	36	36	36	78	36	36	36	36	36	36	3	36	36	3	160	36	36	36	36	78	3	36	3	207	208	36	36	3	212	3	36	36	36	36	3	160	3	3	36	3
chr1B	495000000	500000000	36	85	180	85	36	36	36	36	36	36	85	36	36	36	36	36	36	63	36	36	36	85	36	36	36	36	85	63	36	63	207	207	36	36	63	63	63	36	36	36	36	63	85	63	63	36	63
chr1B	500000000	505000000	54	160	77	160	54	183	54	54	54	54	85	54	54	54	54	54	54	54	54	54	54	199	54	54	54	68	54	145	54	145	145	54	54	54	145	54	145	54	54	54	54	54	160	54	54	42	54
chr1B	505000000	510000000	63	160	160	160	63	63	63	63	63	63	63	63	63	63	63	63	63	163	63	63	63	160	63	63	63	63	73	73	63	73	73	208	63	63	73	212	73	63	63	63	63	163	160	163	163	63	163
chr1B	510000000	515000000	160	66	180	66	160	183	160	73	160	160	63	73	160	160	73	73	73	73	73	73	160	160	160	160	160	85	88	73	160	73	73	73	160	160	73	73	73	160	160	172	73	73	160	73	73	66	73
chr1B	515000000	520000000	73	66	180	66	73	183	73	26	73	73	3	26	26	73	26	26	26	26	26	26	73	73	73	73	73	85	3	162	73	162	207	26	73	73	162	212	162	73	73	73	26	26	26	26	26	66	26
chr1B	520000000	525000000	142	64	180	64	114	114	114	142	114	114	62	142	142	114	142	142	142	173	142	142	114	142	114	142	114	85	114	114	114	114	207	142	114	114	114	212	114	114	142	114	142	173	142	173	173	62	173
chr1B	525000000	530000000	114	179	64	179	114	183	114	114	114	114	42	114	114	191	114	114	114	167	114	114	114	114	114	114	114	158	114	114	114	114	114	114	191	114	114	212	114	114	114	114	114	167	114	167	167	66	167
chr1B	530000000	535000000	162	114	114	114	114	29	29	114	186	29	29	114	114	91	114	114	114	114	114	114	114	114	114	114	114	85	203	114	114	114	114	162	91	114	114	212	114	114	114	114	114	162	114	162	162	164	162
chr1B	535000000	540000000	3	165	165	165	63	63	63	3	29	63	29	165	29	9	165	3	3	3	165	3	165	160	3	3	3	85	9	3	3	3	3	3	9	3	3	212	3	165	3	3	3	3	160	3	3	65	3
chr1B	540000000	545000000	169	76	76	76	76	91	91	76	91	91	188	76	71	71	76	67	67	167	76	67	198	76	62	54	91	85	54	54	54	54	207	76	71	54	54	167	54	171	169	76	76	62	76	62	62	26	62
chr1B	545000000	550000000	26	166	166	166	160	94	94	25	94	166	166	160	25	25	160	25	25	26	160	25	3	160	25	160	94	3	25	9	160	9	9	160	25	9	160	212	160	160	26	26	25	160	160	160	160	26	160
chr1B	550000000	555000000	133	29	29	29	122	99	99	29	99	99	168	122	168	191	122	170	170	122	122	170	153	122	64	122	99	63	64	65	65	65	65	208	191	64	122	133	122	65	133	172	29	122	122	122	122	9	122
chr1B	555000000	560000000	160	160	160	160	104	104	104	160	104	104	91	160	91	91	160	170	170	160	160	170	104	160	104	160	104	66	13	160	13	160	160	160	91	13	160	212	160	170	160	172	160	160	160	160	160	83	160
chr1B	560000000	565000000	163	160	160	160	168	168	184	160	168	168	170	160	168	170	160	170	170	165	160	170	64	160	200	160	161	66	86	163	64	160	160	160	170	64	176	163	160	160	163	172	160	160	160	160	160	83	160
chr1B	565000000	570000000	82	29	29	82	29	29	29	29	29	29	29	29	62	29	82	29	29	82	82	29	29	82	200	29	29	85	29	82	29	82	82	29	29	29	29	212	29	29	82	82	212	29	82	29	29	221	82
chr1B	570000000	575000000	165	164	164	175	36	36	29	164	66	66	29	29	62	29	174	29	29	165	174	29	36	160	200	165	29	67	203	204	36	204	207	36	29	36	36	172	36	36	165	172	174	36	160	36	36	221	160
chr1B	575000000	580000000	163	26	26	163	182	161	161	26	26	26	29	62	62	29	163	62	62	163	163	62	182	62	62	88	161	25	26	26	162	26	207	163	29	182	182	163	162	162	163	163	163	163	62	163	163	29	62
chr1B	580000000	585000000	141	69	69	29	161	161	161	69	161	161	188	62	62	188	141	161	161	161	141	161	161	29	161	161	161	67	203	203	162	69	69	161	188	161	161	141	162	162	141	141	216	88	29	88	88	188	69
chr1B	585000000	590000000	165	29	29	29	79	65	65	64	65	65	116	64	64	64	64	65	65	64	64	65	162	141	65	60	65	65	65	65	162	65	65	208	116	162	65	165	175	162	165	172	216	162	141	175	162	62	162
chr1B	590000000	595000000	169	29	29	29	3	29	29	29	3	29	188	29	29	29	29	29	29	195	29	29	162	29	29	162	29	62	29	64	162	64	64	208	116	210	29	169	165	162	169	172	216	162	29	169	162	62	162
chr1B	595000000	600000000	3	64	64	3	182	64	64	64	182	77	182	64	64	64	64	64	64	3	64	64	3	64	64	3	29	62	64	64	3	64	64	208	3	3	64	3	3	3	3	64	3	3	64	3	92	62	64
chr1B	600000000	605000000	64	64	36	64	98	3	3	36	3	29	188	64	64	64	64	64	64	64	64	64	64	3	36	64	98	29	36	64	64	64	64	64	3	64	3	64	64	64	64	172	64	64	3	64	62	62	3
chr1B	605000000	610000000	26	26	26	26	26	183	26	26	26	26	26	26	26	26	26	26	26	26	26	26	26	26	26	26	26	26	26	26	26	26	26	26	26	26	26	212	26	26	26	26	26	26	26	26	62	62	95
chr1B	610000000	615000000	65	62	62	62	62	36	65	65	69	62	188	68	68	36	62	68	68	65	62	68	67	62	88	36	65	69	67	65	36	36	36	36	209	36	65	65	36	36	36	36	65	36	62	36	62	62	69
chr1B	615000000	620000000	3	3	3	3	3	3	3	3	3	3	3	3	3	3	3	3	3	3	3	3	88	199	26	88	3	66	68	3	3	3	3	3	3	3	3	3	3	3	3	3	3	3	3	3	3	3	3
chr1B	620000000	625000000	26	62	62	62	62	26	88	88	91	91	91	68	68	191	62	68	68	26	62	68	67	62	26	67	88	91	67	26	26	26	26	91	62	26	26	26	26	26	26	26	88	62	62	62	88	71	91
chr1B	625000000	630000000	67	179	179	179	67	67	67	67	67	67	62	189	67	189	160	170	170	125	160	170	67	67	170	67	67	179	67	67	67	67	67	208	64	67	167	179	167	167	167	64	64	167	160	170	167	67	167
chr1B	630000000	635000000	88	179	180	181	114	183	114	174	114	114	62	125	190	125	190	125	125	125	190	125	65	155	125	167	114	202	203	155	65	206	206	208	190	167	88	88	125	167	88	172	174	167	125	125	88	71	88
chr1B	635000000	640000000	88	179	66	66	66	179	66	160	66	66	29	69	60	88	60	67	66	66	60	67	63	199	66	63	66	69	203	66	63	69	179	208	60	63	88	88	66	63	88	160	160	63	160	29	69	66	88
chr1B	640000000	645000000	162	166	166	166	69	69	69	160	69	69	69	189	166	189	9	160	170	170	9	160	85	64	166	163	69	69	64	160	69	162	162	208	158	64	64	64	162	162	162	172	216	64	160	9	220	71	69
chr1B	645000000	650000000	64	160	160	160	62	160	160	160	186	62	62	160	160	160	160	160	160	160	160	160	160	64	160	64	160	29	160	64	64	64	64	160	160	62	64	64	160	64	64	64	160	64	160	160	160	62	160
chr1B	650000000	655000000	88	0	0	181	0	0	0	0	0	0	0	0	0	0	0	0	0	0	0	0	0	88	0	88	0	0	0	88	88	88	88	0	0	0	88	88	0	88	88	172	0	88	0	0	0	0	0
chr1B	655000000	660000000	162	62	62	62	62	62	184	62	62	62	62	162	62	62	162	62	62	62	62	62	162	42	62	171	161	64	62	162	162	64	64	62	62	184	42	62	62	42	162	172	62	42	162	62	42	62	162
chr1B	660000000	665000000	88	179	166	166	132	183	77	88	88	166	166	164	60	60	166	60	77	164	77	60	88	88	60	166	132	62	88	88	166	166	166	172	60	88	88	88	88	88	88	172	88	88	60	60	88	166	172
chr1B	665000000	670000000	63	161	161	161	168	105	168	174	105	29	188	168	190	114	95	168	168	168	95	168	63	63	168	95	161	168	63	63	95	63	63	172	114	210	165	165	213	63	63	172	161	161	161	161	161	161	63
chr1B	670000000	675000000	160	160	160	160	160	71	71	173	71	187	188	160	160	166	160	166	160	160	160	166	173	88	160	29	160	166	65	88	160	62	207	208	71	173	160	160	160	160	160	160	160	217	160	160	160	160	166
chr1B	675000000	680000000	42	42	42	181	161	183	161	173	186	187	62	42	42	191	186	191	186	186	186	197	42	42	186	181	161	202	181	42	181	181	207	208	209	42	42	212	162	162	42	42	42	68	186	162	162	42	42
chr1B	680000000	685000000	64	29	29	29	29	183	29	173	64	62	69	189	29	29	189	29	64	189	189	197	64	64	173	64	29	29	125	64	29	29	29	208	64	64	64	64	64	64	64	64	29	29	29	64	64	64	64
chr1B	685000000	689851870	88	62	62	62	161	183	184	29	161	161	69	29	166	161	161	193	161	161	193	193	29	29	161	68	161	29	68	68	29	29	29	208	193	68	29	29	29	88	88	29	29	62	161	166	166	166	29
chr2A	0	5000000	10	0	0	0	177	178	163	64	181	10	64	163	0	23	10	10	10	10	163	10	10	10	23	10	177	163	66	10	10	10	10	64	0	0	10	163	10	162	10	163	10	10	10	163	10	10	10
chr2A	5000000	10000000	70	55	55	55	70	178	70	162	181	70	5	87	169	186	70	70	70	87	162	70	162	70	169	162	162	162	70	87	200	70	70	70	70	162	3	172	70	3	70	70	70	70	70	162	70	70	70
chr2A	10000000	15000000	93	93	93	93	93	93	0	93	93	93	93	93	93	93	93	93	93	93	93	93	0	0	93	0	93	93	93	0	0	93	93	93	93	0	93	93	0	0	93	93	93	93	93	93	93	93	93
chr2A	15000000	20000000	160	160	160	160	160	160	160	160	160	160	160	160	160	160	160	160	160	160	160	160	0	0	160	0	160	160	160	0	0	160	160	160	160	0	0	172	0	0	160	160	160	160	0	160	160	160	160
chr2A	20000000	25000000	16	16	16	16	16	16	16	168	16	16	16	16	184	16	16	16	16	16	16	16	0	3	194	3	168	168	168	3	0	168	16	16	16	0	16	77	16	16	16	16	16	16	16	16	16	16	16
chr2A	25000000	30000000	84	84	84	84	84	84	64	84	64	64	64	84	84	64	84	84	84	84	84	84	84	166	84	84	84	84	84	84	84	84	84	84	84	84	64	84	84	84	84	84	84	84	64	84	64	84	84
chr2A	30000000	35000000	110	110	110	60	110	178	64	60	110	64	183	60	110	110	110	110	60	110	110	110	110	166	110	164	60	60	110	110	200	110	110	110	110	110	110	110	164	110	110	110	110	210	110	210	110	213	110
chr2A	35000000	40000000	43	43	43	43	43	43	43	43	43	43	43	43	43	43	43	43	43	43	43	43	43	43	43	43	43	43	43	43	43	43	43	43	43	43	43	43	43	43	43	43	43	43	43	43	43	43	43
chr2A	40000000	45000000	10	43	43	10	177	43	43	151	43	43	10	168	43	168	168	10	168	43	43	10	43	43	43	43	43	43	43	43	43	43	43	43	170	43	43	43	168	10	10	208	43	43	43	43	43	43	43
chr2A	45000000	50000000	64	33	33	165	33	178	33	64	33	33	64	64	33	64	64	167	64	33	64	64	33	166	162	33	162	162	73	10	10	84	165	165	84	33	73	73	64	33	64	165	33	33	162	33	33	33	33
chr2A	50000000	55000000	10	10	10	10	10	10	10	10	10	10	10	10	10	10	10	10	86	10	10	10	10	10	167	86	10	10	10	149	86	86	202	10	86	10	86	172	10	10	10	10	10	10	86	10	10	10	10
chr2A	55000000	60000000	64	64	64	64	64	64	64	64	64	64	64	64	64	64	64	64	170	64	64	64	93	64	167	64	64	64	64	64	64	64	64	64	170	64	64	64	64	64	64	64	64	64	167	64	64	64	64
chr2A	60000000	65000000	1	71	71	71	1	1	1	63	63	63	63	63	63	1	1	1	1	63	63	63	1	1	63	1	1	1	1	1	1	1	1	63	1	1	1	1	1	1	1	63	63	1	1	1	1	1	63
chr2A	65000000	70000000	3	64	64	176	64	64	64	64	64	64	64	64	64	64	64	64	64	64	165	165	64	166	165	64	3	3	3	3	3	3	3	165	3	3	3	3	3	3	3	64	64	64	64	3	64	64	165
chr2A	70000000	75000000	110	160	160	160	166	166	166	166	166	166	160	160	160	165	165	65	165	160	165	165	84	166	110	65	196	196	161	110	110	110	110	165	110	161	110	110	110	110	110	160	165	165	166	84	160	165	165
chr2A	75000000	80000000	110	65	65	65	177	171	177	22	18	18	65	65	65	65	65	65	65	65	65	65	65	22	22	65	65	65	18	18	18	18	202	65	18	177	22	22	18	110	110	65	65	65	18	65	160	65	65
chr2A	80000000	85000000	110	64	64	64	168	178	168	64	168	168	18	64	64	64	64	64	168	64	165	165	110	166	84	1	168	168	110	66	66	110	110	165	110	64	84	84	66	110	110	64	64	168	110	64	64	168	165
chr2A	85000000	90000000	1	64	64	64	18	18	18	64	1	1	23	64	64	23	23	64	1	64	1	1	18	1	1	18	1	1	1	1	200	1	1	1	1	64	1	1	200	1	1	64	64	75	1	64	64	75	1
chr2A	90000000	95000000	33	1	1	1	1	1	1	1	1	1	1	1	1	15	15	1	1	1	33	33	1	1	33	33	1	1	33	33	33	33	202	165	33	1	33	172	33	33	33	1	1	1	33	1	1	1	33
chr2A	95000000	100000000	17	1	1	1	1	178	1	1	1	1	1	1	1	169	169	1	1	1	17	17	1	1	17	17	1	1	17	17	17	17	202	165	17	1	17	172	17	17	17	1	1	1	17	1	1	1	17
chr2A	100000000	105000000	33	174	174	174	1	178	1	1	174	1	1	1	1	1	1	1	1	1	33	33	1	166	33	33	1	1	3	33	33	33	202	165	33	1	204	172	33	33	33	1	1	1	33	1	1	1	33
chr2A	105000000	110000000	1	1	1	1	1	165	18	18	23	18	18	18	18	18	18	18	1	18	1	1	18	165	1	1	1	1	18	1	1	1	1	165	1	18	1	1	1	1	1	18	18	1	1	18	18	1	1
chr2A	110000000	115000000	1	1	1	1	1	1	1	1	23	1	1	1	1	1	1	1	1	1	1	1	1	1	1	1	1	1	1	1	1	1	1	1	1	1	1	1	1	1	1	1	1	1	1	1	1	1	1
chr2A	115000000	120000000	110	1	1	1	64	178	160	160	181	160	160	160	160	160	160	160	64	160	71	71	160	165	71	71	64	64	160	71	71	71	71	165	110	160	64	71	71	110	110	160	160	64	110	160	160	64	71
chr2A	120000000	125000000	3	1	1	1	25	178	178	25	25	25	25	25	25	25	25	25	25	25	3	3	25	165	3	3	25	25	3	3	3	3	3	165	3	25	3	3	3	3	3	165	25	25	3	25	25	25	3
chr2A	125000000	130000000	33	1	1	1	23	23	23	23	23	23	23	23	23	23	23	23	23	23	33	33	23	165	33	33	23	23	33	33	33	33	33	165	33	23	33	172	33	33	33	165	23	23	33	23	23	23	33
chr2A	130000000	135000000	33	174	174	174	23	23	23	23	23	23	23	23	23	23	23	23	23	23	33	33	23	165	33	33	23	23	33	33	33	33	33	165	33	23	33	172	33	33	33	165	23	23	33	23	23	23	33
chr2A	135000000	140000000	84	174	23	174	23	23	23	23	63	23	23	23	23	23	23	23	23	23	84	84	193	165	84	84	1	1	84	84	84	84	84	165	84	23	84	84	84	84	84	165	23	23	84	23	23	23	84
chr2A	140000000	145000000	110	174	23	176	23	23	23	23	63	182	182	23	23	23	23	23	182	23	110	110	1	165	110	110	1	1	110	110	110	110	110	165	110	23	110	110	110	110	110	165	23	23	110	23	23	23	110
chr2A	145000000	150000000	33	1	1	1	1	1	1	1	1	1	1	1	1	1	1	1	1	1	33	33	1	165	33	33	1	1	33	33	33	33	33	165	33	1	33	33	33	33	33	165	1	1	33	1	1	1	33
chr2A	150000000	155000000	23	1	1	1	1	1	1	1	1	1	1	1	1	1	1	1	1	1	23	23	1	166	23	23	1	1	23	23	23	23	202	165	23	1	23	172	23	23	23	208	1	1	23	1	1	1	23
chr2A	155000000	160000000	23	1	1	1	1	1	1	1	1	182	182	1	1	1	1	1	182	1	30	30	1	1	30	30	1	1	30	30	30	30	202	165	23	1	30	172	30	23	23	165	1	1	23	1	1	1	30
chr2A	160000000	165000000	8	8	8	8	8	8	8	8	8	8	8	8	8	8	8	8	8	8	68	68	23	8	68	68	8	8	68	68	68	68	8	8	8	8	68	8	68	8	8	8	8	8	8	8	8	8	68
chr2A	165000000	170000000	23	8	8	8	23	23	23	8	23	23	23	8	8	8	8	8	23	8	23	23	33	8	23	23	8	8	23	23	23	23	23	8	23	8	23	23	23	23	23	8	8	23	8	8	8	23	23
chr2A	170000000	175000000	8	8	8	8	8	8	8	8	8	8	8	8	8	8	8	8	8	8	8	8	193	8	8	8	8	8	8	8	8	8	8	8	8	8	8	8	8	8	8	8	8	8	8	8	8	8	8
chr2A	175000000	180000000	110	8	8	8	8	8	8	8	8	8	8	8	8	8	8	8	8	8	110	110	8	165	110	110	8	8	110	110	110	110	110	165	110	8	110	110	110	110	110	8	8	8	8	8	8	8	110
chr2A	180000000	185000000	3	8	8	8	8	8	8	8	8	8	8	8	8	8	8	8	8	8	3	3	8	166	3	3	8	8	3	3	3	3	202	165	3	8	3	172	3	3	3	8	8	8	8	8	8	8	3
chr2A	185000000	190000000	43	8	8	8	8	8	8	8	8	8	8	8	8	8	8	8	8	8	43	43	8	166	43	43	8	8	43	43	43	43	202	165	43	8	43	172	43	43	43	8	8	8	8	8	8	8	43
chr2A	190000000	195000000	43	8	8	8	8	8	8	8	8	8	8	8	8	8	8	8	8	8	43	43	8	166	43	43	8	8	43	43	43	43	202	165	43	8	43	172	43	43	43	8	8	8	8	8	8	8	43
chr2A	195000000	200000000	60	23	23	23	23	23	23	23	23	23	23	23	23	23	23	23	23	23	60	60	193	166	60	60	23	23	60	60	60	60	202	165	60	23	60	60	60	60	60	23	23	23	23	23	23	23	60
chr2A	200000000	205000000	55	64	64	176	64	64	64	64	64	64	64	64	64	64	64	23	64	64	55	55	193	166	55	55	64	64	55	55	8	55	202	165	55	64	55	165	55	55	55	64	64	64	64	176	23	64	55
chr2A	205000000	210000000	43	64	64	64	64	64	64	64	64	64	64	64	64	64	64	3	64	64	43	43	64	166	43	43	64	64	43	43	161	43	43	165	43	64	43	165	43	43	43	64	64	64	64	3	3	64	43
chr2A	210000000	215000000	3	64	64	64	64	64	64	64	64	64	64	64	64	64	64	3	64	64	3	3	64	166	3	3	64	64	3	3	161	3	3	165	3	64	3	165	205	3	3	64	64	64	64	3	3	64	3
chr2A	215000000	220000000	3	64	64	64	64	64	64	64	64	64	64	64	64	64	64	3	64	64	3	3	64	166	3	3	64	64	3	3	161	3	3	165	3	64	3	165	166	3	3	64	64	64	64	3	3	64	3
chr2A	220000000	225000000	3	64	64	64	64	64	64	64	64	64	64	64	64	64	64	3	64	64	3	3	64	166	3	3	64	64	3	3	161	3	3	165	3	64	3	165	166	3	3	64	64	64	64	3	3	64	3
chr2A	225000000	230000000	3	64	64	64	64	64	64	64	64	64	64	64	64	64	64	3	64	64	3	3	64	166	3	3	64	64	3	3	161	3	3	165	3	64	3	165	166	3	3	64	64	64	64	3	3	64	3
chr2A	230000000	235000000	3	64	64	64	64	64	64	64	64	64	64	64	64	64	64	3	64	64	3	3	64	166	3	3	64	64	3	3	161	3	3	165	3	64	3	165	166	3	3	64	64	64	64	3	3	64	3
chr2A	235000000	240000000	3	64	64	64	64	64	64	64	64	64	64	64	64	64	64	3	64	64	3	3	64	166	3	3	64	64	3	3	161	3	3	165	3	64	3	165	205	3	3	64	64	64	64	3	3	64	3
chr2A	240000000	245000000	3	64	64	64	64	64	64	64	64	64	64	64	64	64	64	3	64	64	3	3	64	166	3	3	64	64	3	3	161	3	3	165	3	64	3	165	205	3	3	64	64	64	64	3	3	64	3
chr2A	245000000	250000000	3	64	64	64	64	64	64	64	64	64	64	64	64	64	64	3	64	64	3	3	64	166	3	3	64	64	3	3	161	3	3	165	3	64	3	172	205	3	3	64	64	64	64	3	3	64	3
chr2A	250000000	255000000	3	64	64	64	64	178	64	64	64	64	64	64	64	64	64	3	64	64	3	3	64	166	3	3	64	64	3	3	161	3	3	165	3	64	3	172	205	3	3	64	64	64	64	3	3	64	3
chr2A	255000000	260000000	3	64	64	64	64	64	64	64	64	64	64	64	64	64	64	3	64	64	3	3	64	166	3	3	64	64	3	3	161	3	3	165	3	64	3	172	205	3	3	64	64	64	64	3	3	64	3
chr2A	260000000	265000000	3	64	64	64	64	178	64	64	64	64	64	64	64	64	64	3	64	64	3	3	64	166	3	3	64	64	3	3	161	3	3	165	3	64	3	165	166	3	3	64	64	64	64	3	3	64	3
chr2A	265000000	270000000	3	64	64	64	64	64	64	64	64	64	64	64	64	64	64	3	64	64	3	3	64	166	3	3	64	64	3	3	161	3	3	165	3	64	3	165	205	3	3	64	64	64	64	3	3	64	3
chr2A	270000000	275000000	3	64	64	64	64	64	64	64	64	64	64	64	64	64	64	3	64	64	3	3	64	166	3	3	64	64	3	3	161	3	3	165	3	64	3	172	205	3	3	64	64	64	64	3	3	64	3
chr2A	275000000	280000000	3	64	64	64	64	64	64	64	64	64	64	64	64	64	64	3	64	64	3	3	64	166	3	3	64	64	3	3	161	3	3	165	3	64	3	165	205	3	3	64	64	64	64	3	3	64	3
chr2A	280000000	285000000	3	64	64	64	64	64	64	64	64	64	64	64	64	64	64	3	64	64	3	3	64	166	3	3	64	64	3	3	161	3	3	165	3	64	3	172	205	3	3	64	64	64	64	3	3	64	3
chr2A	285000000	290000000	3	64	64	64	64	64	64	64	64	64	64	64	64	64	64	3	64	64	3	3	64	166	3	3	64	64	3	3	161	3	3	165	3	64	3	172	205	3	3	64	64	64	64	3	3	64	3
chr2A	290000000	295000000	3	64	64	64	64	64	64	64	64	64	64	64	64	64	64	3	64	64	3	3	64	166	3	3	64	64	3	3	161	3	3	165	3	64	3	165	205	3	3	64	64	64	64	3	3	64	3
chr2A	295000000	300000000	3	64	64	64	64	64	64	64	64	64	64	64	64	64	64	3	64	64	3	3	64	166	3	3	64	64	3	3	161	3	3	165	3	64	3	172	205	3	3	64	64	64	64	3	3	64	3
chr2A	300000000	305000000	3	64	64	64	64	64	64	64	64	64	64	64	64	64	64	3	64	64	3	3	64	166	3	3	64	64	3	3	161	3	3	165	3	64	3	172	205	3	3	64	64	64	64	3	3	64	3
chr2A	305000000	310000000	3	64	64	64	64	64	64	64	64	64	64	64	64	64	64	3	64	64	3	3	64	166	3	3	64	64	3	3	161	3	3	165	3	64	3	172	205	3	3	64	64	64	64	3	3	64	3
chr2A	310000000	315000000	3	64	64	64	64	64	64	64	64	64	64	64	64	64	64	3	64	64	3	3	64	166	3	3	64	64	3	3	161	3	3	165	3	64	3	165	205	3	3	64	64	64	64	3	3	64	3
chr2A	315000000	320000000	3	64	64	64	64	64	64	64	64	64	64	64	64	64	64	3	64	64	3	3	64	166	3	3	64	64	3	3	161	3	3	165	3	64	3	172	205	3	3	64	64	64	64	3	3	64	3
chr2A	320000000	325000000	3	64	64	64	64	64	64	64	64	64	64	64	64	64	64	3	64	64	3	3	64	166	3	3	64	64	3	3	161	3	3	165	3	64	3	165	205	3	3	64	64	64	64	3	3	64	3
chr2A	325000000	330000000	3	64	64	64	64	64	64	64	64	64	64	64	64	64	64	3	64	64	3	3	64	64	3	3	64	64	3	3	64	3	3	3	3	64	3	3	64	3	3	64	64	64	64	3	3	64	3
chr2A	330000000	335000000	3	64	64	64	64	64	64	64	64	64	64	64	64	64	64	3	64	64	3	3	64	166	3	3	64	64	3	3	161	3	3	165	3	64	3	165	205	3	3	64	64	64	64	3	3	64	3
chr2A	335000000	340000000	3	64	64	64	64	64	64	64	64	64	64	64	64	64	64	3	64	64	3	3	64	166	3	3	64	64	3	3	161	3	3	165	3	64	3	165	166	3	3	64	64	64	64	3	3	64	3
chr2A	340000000	345000000	3	64	64	64	64	64	64	64	64	64	64	64	64	64	64	3	64	64	3	3	64	165	3	3	64	64	3	3	161	3	3	165	3	64	3	165	165	3	3	64	64	64	64	3	3	64	3
chr2A	345000000	350000000	3	64	64	64	64	64	64	64	64	64	64	64	64	64	64	3	64	64	3	3	64	166	3	3	64	64	3	3	161	3	3	165	3	64	3	165	205	3	3	64	64	64	64	3	3	64	3
chr2A	350000000	355000000	3	64	64	64	64	64	64	64	64	64	64	64	64	64	64	3	64	64	3	3	64	166	3	3	64	64	3	3	161	3	3	165	3	64	3	165	205	3	3	64	64	64	64	3	3	64	3
chr2A	355000000	360000000	3	64	64	64	64	64	64	64	64	64	64	64	64	64	64	3	64	64	3	3	64	166	3	3	64	64	3	3	161	3	3	165	3	64	3	165	166	3	3	64	64	64	64	3	3	64	3
chr2A	360000000	365000000	3	64	64	64	64	64	64	64	64	64	64	64	64	64	64	3	64	64	3	3	64	166	3	3	64	64	3	3	161	3	3	165	3	64	3	165	205	3	3	64	64	64	64	3	3	64	3
chr2A	365000000	370000000	3	64	64	64	64	64	64	64	64	64	64	64	64	64	64	3	64	64	3	3	64	166	3	3	64	64	3	3	161	3	3	165	3	64	3	165	205	3	3	64	64	64	64	3	3	64	3
chr2A	370000000	375000000	3	64	64	64	64	64	64	64	64	64	64	64	64	64	64	3	0	64	3	3	64	166	3	3	64	64	3	3	161	3	3	165	3	64	3	165	205	3	3	64	64	64	64	3	3	64	3
chr2A	375000000	380000000	3	64	64	64	64	64	64	64	64	64	64	64	64	64	64	3	0	64	3	3	64	166	3	3	64	64	3	3	161	3	3	165	3	64	3	165	205	3	3	64	64	64	64	3	3	64	3
chr2A	380000000	385000000	3	64	64	64	64	64	64	64	64	64	64	64	64	64	64	3	64	64	3	3	64	166	3	3	64	64	3	3	200	3	3	165	64	64	3	172	205	3	3	64	64	64	64	3	3	64	3
chr2A	385000000	390000000	3	64	64	64	64	64	64	64	64	64	64	64	64	64	64	3	64	64	3	3	64	166	3	3	64	64	3	3	200	3	202	165	64	64	3	172	205	3	3	64	64	64	64	3	3	64	3
chr2A	390000000	395000000	17	64	64	64	64	64	64	64	64	64	64	64	64	64	64	17	64	64	17	17	64	166	17	17	64	64	17	17	200	17	202	165	64	64	17	165	205	17	17	64	64	64	64	17	17	64	17
chr2A	395000000	400000000	17	64	64	64	64	64	64	64	64	64	64	64	64	64	64	17	64	64	17	17	64	64	17	17	64	64	17	17	65	17	17	17	65	64	17	17	64	17	17	64	64	64	64	17	17	64	17
chr2A	400000000	405000000	17	64	64	64	64	64	64	64	64	64	64	64	64	64	64	17	64	64	17	17	64	64	17	17	64	64	17	17	65	17	17	17	65	64	17	17	64	17	17	64	64	64	64	17	17	64	17
chr2A	405000000	410000000	17	64	64	64	64	64	64	64	64	64	64	64	64	64	64	17	64	64	17	17	64	165	17	17	64	64	17	17	65	17	17	165	65	64	17	165	165	17	17	64	64	64	64	17	17	64	17
chr2A	410000000	415000000	17	64	64	64	64	64	64	64	64	64	64	64	64	64	64	17	64	64	17	17	64	166	17	17	64	64	17	17	65	17	17	165	65	64	17	165	166	17	17	64	64	64	64	17	17	64	17
chr2A	415000000	420000000	17	64	64	64	64	64	64	64	64	64	64	64	64	64	64	17	64	64	17	17	64	166	17	17	64	64	17	17	65	17	17	165	65	64	17	165	166	17	17	64	64	64	64	17	17	64	17
chr2A	420000000	425000000	17	64	64	64	64	64	64	64	64	64	64	64	64	64	64	17	64	64	17	17	64	165	17	17	64	64	17	17	17	17	17	165	17	64	17	165	165	17	17	64	64	64	64	17	17	64	17
chr2A	425000000	430000000	3	64	64	64	64	64	64	64	64	64	64	64	64	64	64	3	64	64	3	3	64	166	3	3	64	64	3	3	3	3	3	165	3	64	3	165	166	3	3	64	64	64	64	3	3	64	3
chr2A	430000000	435000000	3	64	64	64	64	64	64	64	64	64	64	64	64	64	64	3	64	64	3	3	64	166	3	3	64	64	3	3	3	3	165	165	3	64	3	165	166	3	3	64	64	64	64	3	3	64	3
chr2A	435000000	440000000	3	64	64	64	64	64	64	64	64	64	64	64	64	64	64	3	64	64	3	3	64	166	3	3	64	64	3	3	3	3	165	165	3	64	3	165	166	3	3	64	64	64	64	3	3	64	3
chr2A	440000000	445000000	3	64	64	64	64	64	64	64	64	64	64	64	64	64	64	3	64	64	3	3	64	166	3	3	64	64	3	3	3	3	3	165	3	64	3	165	166	3	3	64	64	64	64	3	3	64	3
chr2A	445000000	450000000	3	64	64	64	64	64	64	64	64	64	64	64	64	64	64	3	64	64	3	3	64	165	3	3	64	64	3	3	3	3	3	165	3	64	3	165	165	3	3	64	64	64	64	3	3	64	3
chr2A	450000000	455000000	3	64	64	64	65	65	65	65	65	65	65	65	65	65	65	3	65	65	3	3	65	166	3	3	65	65	3	3	3	3	3	165	3	65	3	172	166	3	3	65	65	65	65	3	3	64	3
chr2A	455000000	460000000	3	8	8	8	65	65	65	65	65	65	65	65	65	65	65	3	65	65	3	3	65	166	3	3	65	65	3	3	3	3	3	3	3	65	3	172	166	3	3	65	65	65	65	3	3	8	3
chr2A	460000000	465000000	3	8	8	8	65	65	65	65	65	65	65	65	65	65	65	3	65	65	3	3	65	166	3	3	65	65	3	3	3	3	3	165	3	65	3	172	166	3	3	65	65	65	65	3	3	8	3
chr2A	465000000	470000000	3	8	8	8	65	65	65	65	65	65	65	65	65	65	65	3	65	65	3	3	65	166	3	3	65	65	3	3	3	3	3	165	3	65	3	172	166	3	3	65	65	65	65	3	3	8	3
chr2A	470000000	475000000	3	8	8	8	65	65	65	65	65	65	65	65	65	65	65	74	65	65	74	74	65	166	3	3	65	65	3	3	3	3	202	165	3	65	3	172	205	3	3	65	65	65	65	3	74	8	74
chr2A	475000000	480000000	43	8	8	8	65	65	65	65	65	65	65	65	65	65	65	65	65	65	65	65	65	166	43	43	65	65	43	43	3	43	43	165	3	65	43	172	166	43	43	65	65	65	65	3	65	8	65
chr2A	480000000	485000000	43	8	8	8	65	65	65	65	65	65	65	65	65	65	65	65	65	65	65	65	65	166	43	43	65	65	43	43	3	43	43	165	3	65	43	172	166	43	43	65	65	65	65	3	65	8	65
chr2A	485000000	490000000	43	8	8	8	65	65	65	65	65	65	65	65	65	65	65	65	65	65	65	65	65	165	43	43	65	65	43	43	82	43	43	165	82	65	43	172	165	43	43	65	65	65	65	82	65	8	65
chr2A	490000000	495000000	64	8	8	8	64	64	64	64	64	64	64	64	64	64	64	64	64	64	64	64	64	64	64	64	64	64	64	64	43	64	64	64	43	64	64	172	64	64	64	64	64	64	64	43	64	8	64
chr2A	495000000	500000000	84	8	8	8	64	64	64	64	64	64	64	168	168	64	64	64	64	168	64	64	64	64	84	84	64	64	84	84	82	84	84	165	82	168	84	172	64	84	84	168	168	64	64	82	64	8	64
chr2A	500000000	505000000	33	66	66	66	64	64	64	64	64	64	64	66	66	64	64	74	64	66	74	74	64	166	33	33	64	64	33	33	170	33	33	165	170	66	33	172	166	33	33	66	66	64	64	170	74	213	74
chr2A	505000000	510000000	23	22	22	22	22	178	22	166	22	64	64	22	22	23	23	18	166	22	18	18	23	166	23	23	22	22	23	23	170	23	23	165	170	22	23	172	23	23	23	22	22	22	23	170	18	166	18
chr2A	510000000	515000000	110	64	64	64	64	171	64	64	64	64	64	64	64	170	170	160	64	64	160	160	23	166	110	110	64	64	110	110	23	110	110	165	170	64	110	165	205	110	110	64	64	64	170	170	160	64	160
chr2A	515000000	520000000	23	166	4	23	4	4	4	4	4	4	4	4	4	23	23	4	4	4	4	4	23	166	23	23	4	4	4	23	23	23	23	4	23	4	23	166	23	23	23	4	4	4	23	23	4	4	4
chr2A	520000000	525000000	23	172	4	23	4	4	4	4	4	4	4	4	4	23	23	4	4	4	4	4	23	166	23	23	4	4	4	23	161	23	23	4	161	4	23	172	23	23	23	4	4	4	23	161	4	4	4
chr2A	525000000	530000000	18	174	4	176	4	4	4	4	4	4	4	4	4	87	87	4	4	4	4	4	87	4	68	68	4	4	4	68	18	68	172	4	18	4	68	172	87	18	18	4	4	4	87	18	4	4	4
chr2A	530000000	535000000	18	174	4	176	4	4	4	4	4	4	4	4	4	8	8	8	4	4	4	4	8	4	4	18	4	4	4	18	4	18	18	4	4	4	18	4	205	18	18	4	4	4	8	4	4	4	4
chr2A	535000000	540000000	18	174	4	176	4	4	4	4	4	4	4	4	4	8	8	8	4	4	4	4	8	166	4	18	4	4	4	18	4	18	18	4	4	4	18	172	205	18	18	4	4	4	8	4	4	4	4
chr2A	540000000	545000000	84	174	65	86	65	65	65	65	65	65	169	65	65	8	8	8	65	65	65	65	163	166	65	18	65	65	198	18	65	18	202	65	65	65	18	172	205	84	84	65	65	65	8	65	65	65	65
chr2A	545000000	550000000	4	4	4	4	4	4	4	4	4	4	8	4	4	8	8	8	4	4	4	4	4	4	4	18	4	4	18	18	4	18	172	4	4	4	18	172	8	4	4	4	4	4	8	4	4	4	4
chr2A	550000000	555000000	8	174	175	8	8	8	8	8	8	8	23	8	8	8	8	8	8	8	8	8	23	8	8	8	8	8	8	8	8	8	8	8	23	8	8	8	8	8	8	8	8	8	8	8	8	8	8
chr2A	555000000	560000000	8	23	23	23	8	8	8	23	8	8	8	23	23	8	23	8	8	23	23	23	23	166	23	8	8	8	8	8	8	8	202	23	23	8	8	8	8	8	8	23	23	23	8	23	23	23	23
chr2A	560000000	565000000	8	23	23	23	8	8	8	23	8	8	8	23	23	8	23	8	8	23	23	23	23	166	23	8	8	8	8	8	8	8	202	23	23	203	8	8	8	8	8	23	23	23	8	23	23	23	23
chr2A	565000000	570000000	33	174	33	33	8	8	8	33	8	8	8	33	33	23	23	23	189	33	33	33	33	33	33	8	8	8	8	8	200	8	202	33	33	33	8	8	23	33	33	33	33	33	23	33	33	33	33
chr2A	570000000	575000000	62	174	62	62	163	163	163	62	163	163	8	62	62	87	87	87	163	62	62	62	62	62	62	162	163	163	162	162	62	162	202	62	62	62	204	163	87	62	62	62	62	62	87	62	62	62	62
chr2A	575000000	580000000	4	4	4	4	4	4	4	4	4	4	8	4	4	8	8	8	4	4	4	4	4	4	4	18	4	4	18	18	4	18	202	4	4	4	18	172	205	4	4	4	4	4	8	4	4	4	4
chr2A	580000000	585000000	65	65	65	65	65	65	65	65	65	65	91	65	65	18	18	18	65	65	65	65	84	65	65	18	65	65	18	18	65	18	171	65	84	65	18	171	18	65	65	65	65	65	18	65	65	65	65
chr2A	585000000	590000000	23	23	23	23	23	23	23	23	23	23	23	23	23	23	23	64	64	23	23	23	23	23	23	23	23	23	23	23	23	23	23	23	23	23	23	23	64	23	23	23	23	23	64	23	23	23	23
chr2A	590000000	595000000	33	33	33	33	33	33	33	33	33	33	33	33	33	33	33	33	33	33	33	33	33	33	33	33	33	33	33	33	33	33	33	33	33	33	33	33	33	33	33	33	33	33	33	33	33	33	33
chr2A	595000000	600000000	3	3	3	3	3	3	3	3	3	3	3	3	3	3	3	3	3	3	3	3	3	3	3	3	3	3	3	3	3	3	3	3	3	3	3	3	3	3	3	3	3	3	3	3	3	3	3
chr2A	600000000	605000000	3	3	3	3	3	3	3	3	3	3	3	3	3	3	3	3	3	3	3	3	3	3	3	3	3	3	3	3	3	3	3	3	3	3	3	3	3	3	3	3	3	3	3	3	3	3	3
chr2A	605000000	610000000	3	3	3	3	3	3	3	3	3	3	3	3	3	3	3	3	3	3	3	3	3	3	3	3	3	3	3	3	3	3	3	3	3	3	3	3	3	3	3	3	3	3	3	3	3	3	3
chr2A	610000000	615000000	3	3	3	3	3	3	3	3	3	84	3	3	3	3	168	3	3	3	3	3	84	3	161	3	3	3	84	84	3	3	3	3	3	3	161	3	3	206	3	3	3	3	3	3	3	3	3
chr2A	615000000	620000000	110	3	3	3	3	3	3	3	3	3	3	3	3	3	3	3	3	3	3	3	3	3	8	8	3	3	3	3	200	8	202	3	3	200	8	172	3	8	110	172	3	3	3	3	3	3	3
chr2A	620000000	625000000	63	174	121	176	63	63	63	63	63	182	63	63	63	63	63	63	63	63	63	63	63	63	63	63	63	63	63	63	63	63	63	63	63	63	63	63	63	63	63	63	174	63	63	63	63	63	63
chr2A	625000000	630000000	65	174	23	176	65	178	65	65	65	23	169	65	65	65	65	65	65	65	65	65	65	65	65	65	65	65	65	65	65	65	65	65	65	65	65	65	65	65	65	65	65	65	65	65	65	65	65
chr2A	630000000	635000000	43	43	175	43	43	43	43	43	43	175	92	43	43	43	43	43	43	43	43	43	43	43	43	43	43	43	43	43	43	43	43	43	43	43	43	43	43	43	43	43	43	43	43	43	43	43	43
chr2A	635000000	640000000	84	43	43	43	43	43	43	43	43	43	62	43	43	43	43	43	43	43	43	43	43	43	43	84	43	43	43	43	84	84	84	43	43	43	84	172	172	43	84	172	43	43	43	43	43	43	43
chr2A	640000000	645000000	84	43	43	43	43	43	43	43	43	43	23	43	43	43	43	43	43	43	43	43	43	43	43	84	43	43	43	43	84	84	84	43	43	43	84	172	172	43	84	172	43	43	43	43	43	43	43
chr2A	645000000	650000000	65	65	65	65	65	65	65	65	65	65	64	65	65	65	65	65	65	65	65	65	65	65	65	65	65	65	65	65	65	65	65	65	65	65	65	65	65	65	65	65	65	65	65	65	65	65	65
chr2A	650000000	655000000	65	65	65	65	65	65	65	65	65	65	97	65	65	65	65	65	65	65	65	65	65	65	65	65	65	65	65	65	65	65	65	65	65	65	65	65	65	65	65	65	65	65	65	65	65	65	65
chr2A	655000000	660000000	23	23	23	23	23	23	23	23	23	23	10	23	23	23	23	23	23	23	23	23	23	23	23	23	23	23	23	23	23	23	23	23	23	23	23	23	23	23	23	23	23	23	23	23	23	23	23
chr2A	660000000	665000000	10	10	10	10	10	10	10	10	10	10	74	10	10	10	10	10	10	10	10	10	10	10	10	10	10	10	10	10	10	10	10	10	10	10	10	10	10	10	10	10	10	10	10	10	10	10	10
chr2A	665000000	670000000	10	10	10	10	10	10	10	10	10	10	169	10	10	10	10	10	10	10	10	10	10	10	10	10	10	10	10	10	10	10	10	10	10	10	10	10	10	10	10	10	10	10	10	10	10	10	10
chr2A	670000000	675000000	10	10	10	10	10	10	10	10	10	10	87	10	10	10	0	10	10	10	10	10	10	10	10	10	10	10	10	10	10	10	10	10	10	10	10	10	10	10	10	10	10	10	10	10	10	10	10
chr2A	675000000	680000000	7	43	43	7	43	43	43	7	43	43	7	43	43	43	0	43	7	43	7	7	43	43	43	7	43	43	7	7	43	43	7	43	7	7	7	7	7	7	7	43	43	7	7	43	7	7	7
chr2A	680000000	685000000	3	3	3	3	3	3	3	3	3	3	3	3	3	3	0	3	3	3	3	3	3	3	3	3	3	3	3	3	3	3	3	3	3	3	3	3	3	3	3	3	3	3	3	3	3	3	3
chr2A	685000000	690000000	3	3	3	3	3	3	3	3	3	3	3	3	3	3	0	3	3	3	3	3	3	3	3	3	3	3	3	3	3	3	3	3	3	3	3	3	3	3	3	3	3	3	3	3	3	3	3
chr2A	690000000	695000000	84	65	63	63	10	178	10	10	10	65	63	68	65	10	0	10	10	65	65	10	63	166	63	18	63	63	84	84	68	201	201	165	84	84	18	172	10	84	84	166	63	63	65	63	10	63	65
chr2A	695000000	700000000	106	73	73	73	81	87	87	81	10	182	87	185	73	73	0	160	81	73	73	160	73	73	73	160	81	81	81	81	81	106	106	73	160	160	106	172	160	160	106	208	106	73	73	73	160	68	73
chr2A	700000000	705000000	43	174	43	174	43	178	64	43	114	73	73	43	43	43	0	43	43	43	43	43	43	43	174	43	43	43	43	43	43	43	202	43	43	63	43	43	43	43	43	208	18	64	43	43	43	43	174
chr2A	705000000	710000000	105	174	175	105	10	178	10	114	10	54	131	105	124	105	0	105	114	124	10	105	10	10	164	10	196	196	10	84	175	84	84	165	10	10	84	172	105	105	105	208	10	10	10	164	10	105	10
chr2A	710000000	715000000	105	105	8	8	3	178	3	8	23	8	8	105	105	105	3	105	8	105	3	105	3	23	8	3	105	105	3	199	62	201	201	165	3	3	199	172	105	105	105	23	3	3	23	8	3	105	23
chr2A	715000000	720000000	110	174	174	174	177	178	105	177	105	23	183	185	66	105	0	62	166	66	105	62	110	166	166	195	196	196	198	199	110	110	110	165	62	110	84	172	205	84	110	208	169	105	166	166	105	105	105
chr2A	720000000	725000000	3	3	3	3	3	3	3	3	3	3	183	63	3	3	0	170	3	3	3	170	3	3	3	195	3	3	3	3	3	3	3	87	170	3	63	87	205	63	3	3	3	3	3	3	3	3	3
chr2A	725000000	730000000	23	23	23	23	23	23	23	23	23	23	183	23	23	12	0	12	23	23	23	12	23	23	23	23	63	63	198	23	23	23	23	165	12	63	10	23	23	84	84	23	23	23	23	12	12	23	23
chr2A	730000000	735000000	10	10	10	10	10	10	10	77	10	10	10	10	10	10	0	10	10	10	71	10	10	10	10	10	10	10	10	10	10	10	10	10	10	10	10	10	10	10	10	10	10	71	10	10	10	77	10
chr2A	735000000	740000000	18	18	18	18	18	18	18	18	18	18	183	169	18	18	0	18	18	18	18	18	18	18	18	18	18	18	18	18	18	18	18	18	18	18	204	18	18	18	18	18	18	18	18	18	18	18	18
chr2A	740000000	745000000	64	77	77	77	77	178	43	43	3	3	10	160	3	3	43	43	64	3	3	43	43	43	160	43	43	43	198	43	43	43	202	165	3	43	43	3	43	43	3	202	160	160	160	43	160	3	3
chr2A	745000000	750000000	64	71	71	161	162	161	161	161	162	182	81	184	184	150	187	162	184	184	150	162	150	65	65	161	10	10	198	65	65	161	161	165	150	150	161	162	65	162	162	65	65	62	65	10	65	162	65
chr2A	750000000	755000000	84	174	174	84	168	178	178	168	181	69	183	184	184	186	0	162	68	184	160	162	193	139	160	139	196	196	184	139	162	168	168	165	160	203	84	167	163	167	84	208	160	62	160	186	160	139	68
chr2A	755000000	760000000	64	160	160	176	165	165	165	165	181	65	183	184	184	165	0	188	162	184	160	188	162	166	160	162	165	165	198	55	162	162	202	165	160	160	55	55	25	162	64	208	160	62	160	160	160	162	184
chr2A	760000000	765000000	16	0	0	0	177	169	161	165	161	182	165	0	184	169	0	188	189	167	191	188	84	84	0	84	161	182	16	84	84	84	84	165	167	16	0	0	84	0	16	0	0	0	167	167	0	167	0
chr2A	765000000	770000000	66	174	0	0	0	178	168	0	161	10	66	0	161	161	0	161	161	10	161	161	0	0	0	0	168	10	16	0	0	0	0	161	10	16	0	0	0	0	66	0	10	0	10	0	0	10	0
chr2A	770000000	775000000	161	161	161	161	161	161	62	180	161	182	10	10	62	166	0	62	0	0	161	62	161	166	166	161	62	62	166	10	10	10	10	62	0	62	10	161	10	64	161	10	166	62	10	166	10	0	62
chr2A	775000000	780000000	64	33	0	0	161	161	161	64	181	161	10	33	33	161	0	64	33	33	33	64	33	0	0	0	161	161	64	33	33	0	202	165	33	33	0	33	33	0	64	33	33	10	33	33	33	33	10
chr2A	780000000	780798557	0	10	175	10	0	0	0	0	0	0	0	160	10	0	0	0	160	160	160	0	10	10	160	10	0	0	0	10	10	10	202	0	160	10	10	10	10	0	0	208	160	43	160	160	160	160	160
chr2B	0	5000000	32	171	0	171	164	179	181	0	183	183	64	0	64	187	188	32	0	64	87	87	0	87	0	87	0	0	0	0	200	87	175	87	164	0	87	0	87	32	32	210	0	32	87	32	32	32	169
chr2B	5000000	10000000	8	76	76	76	62	8	8	8	8	8	8	8	186	8	188	8	0	8	8	8	8	168	8	8	174	174	8	8	8	168	168	8	0	23	8	206	8	62	8	210	76	8	76	8	8	8	217
chr2B	10000000	15000000	62	171	171	171	0	0	0	67	72	72	0	0	72	187	72	189	0	67	71	160	72	175	71	72	197	197	160	175	160	175	175	160	114	204	72	72	160	62	62	160	211	71	72	160	160	114	71
chr2B	15000000	20000000	111	171	147	178	151	179	62	74	74	74	173	165	84	165	188	114	62	165	84	160	193	194	195	160	0	0	87	0	114	194	175	167	164	171	114	160	160	111	111	167	211	160	160	160	160	160	87
chr2B	20000000	25000000	91	68	0	68	170	179	68	182	182	182	170	185	186	68	188	189	68	68	186	68	68	68	195	68	68	68	68	68	200	68	68	91	68	68	68	68	68	91	91	91	68	68	68	68	68	68	68
chr2B	25000000	30000000	32	171	171	171	167	77	77	164	77	77	173	0	186	164	164	164	160	164	164	192	193	194	164	161	174	174	163	194	200	201	175	160	164	204	163	186	162	162	32	210	211	164	164	162	164	216	164
chr2B	30000000	35000000	32	32	32	32	32	32	32	168	1	1	1	1	1	32	160	1	160	160	160	1	193	160	1	78	32	32	160	160	200	1	1	202	1	160	65	32	1	1	27	202	1	1	1	1	1	160	1
chr2B	35000000	40000000	32	32	32	32	32	32	32	32	32	32	32	32	32	32	32	32	32	32	32	32	193	194	32	196	32	32	32	194	200	32	32	32	32	32	32	32	32	32	32	32	32	32	32	32	32	32	32
chr2B	40000000	45000000	32	32	65	65	60	60	60	32	60	60	32	141	60	60	65	141	32	60	32	60	141	194	32	67	60	60	141	199	65	175	175	202	32	60	32	206	32	32	32	32	65	32	60	60	32	32	32
chr2B	45000000	50000000	32	162	162	162	162	162	162	32	162	65	154	32	154	65	162	162	162	162	154	162	193	162	162	175	154	154	160	162	154	175	175	162	154	162	162	162	32	32	32	210	162	162	154	162	162	32	162
chr2B	50000000	55000000	62	27	27	27	27	27	27	62	27	62	27	62	62	62	27	27	27	27	62	27	62	62	27	62	27	27	163	62	200	62	62	174	62	27	27	62	62	62	62	62	62	27	62	27	27	62	27
chr2B	55000000	60000000	56	1	1	1	56	56	56	56	56	56	56	56	56	56	56	56	126	56	56	56	56	56	126	56	56	56	56	126	20	56	56	56	56	20	126	56	1	56	56	56	56	126	56	56	126	56	126
chr2B	60000000	65000000	1	1	1	1	1	1	32	1	1	1	1	1	1	1	32	1	1	32	32	1	1	1	1	1	32	32	1	1	1	1	1	1	32	1	1	1	1	1	1	1	1	1	1	1	1	1	1
chr2B	65000000	70000000	111	91	161	161	111	111	111	111	162	111	148	60	162	60	67	32	67	161	67	32	1	161	111	111	67	67	161	111	161	60	60	111	67	161	111	60	161	111	111	111	111	161	111	111	91	111	161
chr2B	70000000	75000000	111	171	164	164	111	111	181	111	161	181	80	60	161	60	33	33	33	74	33	33	169	111	111	111	33	33	111	111	111	175	175	202	33	111	111	206	111	181	111	111	111	164	111	111	74	111	111
chr2B	75000000	80000000	65	171	164	164	180	179	0	160	164	0	173	65	180	65	0	0	0	164	0	0	65	65	160	65	0	0	163	65	65	65	65	160	0	164	65	206	0	0	65	210	160	164	160	65	65	65	65
chr2B	80000000	85000000	33	33	33	33	33	33	33	33	33	33	33	33	33	33	33	33	33	33	33	33	33	33	33	33	33	33	33	33	33	33	33	33	33	33	33	33	33	33	33	33	33	33	33	33	33	33	33
chr2B	85000000	90000000	27	27	27	27	27	27	27	27	27	27	27	27	27	27	27	66	66	27	27	66	27	27	27	27	27	27	27	27	27	27	27	27	27	27	27	27	27	27	27	27	27	27	27	27	27	27	27
chr2B	90000000	95000000	32	32	32	32	32	32	32	67	32	32	173	165	32	165	32	68	68	165	32	68	32	32	67	32	32	32	32	32	200	32	32	202	32	32	32	165	32	32	32	202	67	32	213	32	32	32	32
chr2B	95000000	100000000	67	65	65	65	32	65	65	67	32	32	173	165	32	165	65	82	82	165	65	82	64	32	67	65	65	65	65	32	65	65	65	202	65	65	65	206	65	65	209	202	67	65	32	65	65	65	65
chr2B	100000000	105000000	32	65	65	65	32	65	65	32	32	32	173	165	32	165	65	32	32	165	65	32	63	32	32	65	65	65	65	32	65	175	175	202	65	64	65	65	65	65	65	202	32	65	32	65	65	65	65
chr2B	105000000	110000000	11	65	65	65	65	65	65	65	65	65	66	165	65	65	65	66	65	165	65	66	65	65	65	65	65	65	65	65	65	65	65	202	65	72	65	65	65	65	65	65	65	65	65	65	65	65	65
chr2B	110000000	115000000	20	20	20	20	20	20	20	20	20	20	115	20	20	20	20	20	20	20	20	20	20	20	20	20	20	20	20	20	20	20	20	20	20	20	20	20	20	208	20	20	20	20	20	20	20	20	20
chr2B	115000000	120000000	111	32	32	32	32	32	32	32	32	32	62	32	32	165	32	66	32	165	32	66	32	87	32	32	32	32	32	87	165	32	32	202	32	32	32	32	32	208	111	32	32	32	32	32	32	32	32
chr2B	120000000	125000000	20	20	133	20	133	133	133	133	20	133	20	133	133	18	133	18	133	18	133	18	133	20	20	133	133	133	20	20	200	133	133	202	133	133	20	20	20	18	20	20	133	133	133	133	133	133	133
chr2B	125000000	130000000	1	1	0	1	0	0	0	0	1	0	1	0	0	18	0	18	0	18	0	18	0	1	1	0	0	0	1	1	21	0	0	18	0	0	1	1	1	18	18	0	0	0	0	0	0	0	0
chr2B	130000000	135000000	74	160	160	178	160	160	160	160	67	160	90	160	160	160	160	18	160	18	160	18	18	178	18	160	160	160	163	18	163	160	160	202	160	204	18	18	90	163	67	160	160	160	160	160	160	160	160
chr2B	135000000	140000000	63	93	93	178	93	179	27	93	67	93	62	93	93	187	27	79	93	27	27	79	27	93	27	93	27	27	27	27	27	93	93	202	27	93	27	27	27	27	18	93	93	93	93	93	93	93	93
chr2B	140000000	145000000	63	63	63	63	63	179	60	63	60	63	32	63	63	63	63	66	63	63	63	66	63	161	66	161	60	60	63	199	200	63	63	202	63	63	161	161	161	161	209	63	63	63	63	63	63	63	63
chr2B	145000000	150000000	4	165	165	165	165	179	62	165	62	63	62	63	63	63	165	1	165	165	165	1	168	168	1	32	62	62	63	199	63	201	175	202	165	63	168	168	32	62	168	210	165	65	165	65	4	4	4
chr2B	150000000	155000000	1	20	20	20	20	179	1	20	1	63	1	63	63	63	20	1	20	20	20	1	63	63	1	20	1	1	63	63	63	20	175	179	20	63	63	63	20	1	63	210	20	63	20	63	1	1	1
chr2B	155000000	160000000	18	64	64	64	18	179	181	18	181	18	64	18	18	164	164	69	18	164	164	69	18	18	69	18	18	18	18	18	18	18	18	18	164	18	18	18	18	18	18	18	18	164	18	18	18	18	18
chr2B	160000000	165000000	62	62	62	62	62	62	62	62	62	62	18	62	62	62	62	189	62	62	62	189	62	62	189	62	62	62	62	62	62	62	62	62	62	62	62	62	62	62	62	62	62	62	62	62	62	62	18
chr2B	165000000	170000000	111	169	169	169	166	179	166	169	18	18	18	166	169	169	18	18	169	18	18	18	169	160	18	64	166	166	160	160	160	160	160	202	18	204	64	204	111	160	111	169	169	18	166	160	160	169	18
chr2B	170000000	175000000	1	1	1	1	166	174	166	1	1	1	1	166	1	1	1	1	1	1	1	1	1	194	1	64	166	166	64	194	64	64	175	174	1	1	64	1	1	64	1	1	1	1	166	64	64	1	1
chr2B	175000000	180000000	111	1	1	1	18	179	18	1	18	18	18	1	1	1	1	18	1	18	18	18	111	1	18	111	18	18	63	63	63	1	1	18	18	111	111	111	111	63	111	1	1	18	18	63	63	1	18
chr2B	180000000	185000000	111	65	65	65	18	179	18	65	184	18	18	111	18	18	65	18	65	18	18	18	111	111	18	111	18	18	111	111	65	111	175	18	18	111	111	111	111	65	111	65	65	18	18	65	65	65	18
chr2B	185000000	190000000	111	65	65	65	18	179	18	65	18	18	18	111	18	18	65	18	65	18	18	18	111	111	18	111	18	18	111	111	111	111	111	18	18	65	111	111	111	65	111	65	65	18	18	65	65	111	65
chr2B	190000000	195000000	51	51	51	51	27	179	27	51	27	27	27	51	51	51	51	27	51	51	51	27	51	51	27	51	27	27	51	51	51	51	51	27	51	51	51	51	51	27	51	210	51	51	27	27	27	51	51
chr2B	195000000	200000000	74	66	66	66	66	66	66	66	66	66	66	66	66	66	66	74	66	66	66	74	168	168	74	168	62	62	66	168	168	168	175	74	66	66	168	168	74	74	74	66	66	66	66	74	74	66	66
chr2B	200000000	205000000	65	66	66	66	66	66	66	66	27	66	66	66	66	66	66	65	66	66	66	65	27	27	65	27	27	27	66	27	27	27	27	202	66	66	27	27	65	65	65	202	66	66	66	65	65	66	66
chr2B	205000000	210000000	87	33	33	33	33	179	62	33	62	62	62	185	33	33	33	87	33	33	33	87	33	87	87	87	33	33	33	87	87	87	87	202	33	33	87	87	87	87	87	210	33	33	33	87	87	33	33
chr2B	210000000	215000000	65	162	162	162	65	179	181	65	184	62	115	62	65	65	162	162	65	164	164	162	162	65	65	65	162	162	162	65	65	65	65	65	164	204	65	65	65	65	65	210	65	164	65	65	65	65	65
chr2B	215000000	220000000	62	73	73	73	62	62	66	62	62	62	66	62	62	62	73	66	62	66	66	66	73	62	62	62	73	73	73	62	62	62	62	62	66	66	62	62	62	62	62	62	62	66	62	62	62	62	62
chr2B	220000000	225000000	62	27	27	27	62	62	62	62	62	62	62	62	62	62	27	62	62	62	62	62	27	62	62	62	27	27	27	62	62	62	62	62	62	62	62	62	62	62	62	62	62	62	62	62	62	62	62
chr2B	225000000	230000000	62	27	27	27	62	62	62	62	62	62	62	62	62	62	27	62	62	62	62	62	27	62	62	62	27	27	27	62	62	62	62	62	62	62	62	62	62	62	62	62	62	62	62	62	62	62	62
chr2B	230000000	235000000	111	27	27	27	115	175	62	115	62	115	62	115	115	115	27	62	115	115	115	62	27	62	62	62	27	27	27	62	62	62	175	175	115	115	62	62	111	62	111	115	115	115	115	111	111	111	115
chr2B	235000000	240000000	111	111	111	111	27	179	62	111	65	27	65	27	27	27	27	65	27	27	27	65	27	65	65	65	27	27	27	65	65	65	175	202	27	27	65	65	111	65	111	210	111	27	111	111	111	111	27
chr2B	240000000	245000000	65	65	65	65	12	179	181	65	65	12	65	12	12	12	12	12	12	12	12	12	12	65	65	65	12	12	12	65	65	65	175	202	12	12	65	65	65	65	65	210	65	12	65	65	65	65	12
chr2B	245000000	250000000	20	20	20	20	20	20	20	20	66	20	65	20	94	94	20	20	20	94	94	20	20	65	66	65	20	20	20	65	65	65	175	66	94	20	66	66	66	65	20	20	20	94	20	20	20	20	20
chr2B	250000000	255000000	21	21	21	21	21	21	21	21	21	21	6	21	21	21	21	21	21	21	21	21	21	21	21	21	21	21	21	21	21	21	21	21	21	21	21	21	21	21	21	21	21	21	21	21	21	21	21
chr2B	255000000	260000000	21	21	21	21	21	21	21	21	21	21	6	21	21	21	21	21	21	21	21	21	21	21	21	21	21	21	21	21	21	21	21	21	21	21	21	21	21	21	21	21	21	21	21	21	21	21	21
chr2B	260000000	265000000	21	21	21	21	21	21	21	21	21	21	6	21	21	21	21	21	21	21	21	21	21	21	21	21	21	21	21	21	21	21	21	21	21	21	21	21	21	21	21	21	21	21	21	21	21	21	21
chr2B	265000000	270000000	21	21	21	21	21	21	21	21	21	21	6	21	21	21	21	21	21	21	21	21	21	21	21	21	21	21	21	21	21	21	21	21	21	21	21	21	21	21	21	21	21	21	21	21	21	21	21
chr2B	270000000	275000000	21	21	21	21	21	21	21	21	21	21	6	21	21	21	21	21	21	21	21	21	21	21	21	21	21	21	21	21	21	21	21	21	21	21	21	21	21	21	21	21	21	21	21	21	21	21	21
chr2B	275000000	280000000	21	21	21	21	21	21	21	21	21	21	6	21	21	21	21	21	21	21	21	21	21	21	21	21	21	21	21	21	21	21	21	21	21	21	21	21	21	21	21	21	21	21	21	21	21	21	21
chr2B	280000000	285000000	21	21	21	21	21	21	21	21	21	21	6	21	21	21	21	21	21	21	21	21	21	21	21	21	21	21	21	21	21	21	21	21	21	21	21	21	21	21	21	21	21	21	21	21	21	21	21
chr2B	285000000	290000000	21	21	21	21	21	21	21	21	21	21	6	21	21	21	21	21	21	21	21	21	21	21	21	21	21	21	21	21	21	21	21	21	21	21	21	21	21	21	21	21	21	21	21	21	21	21	21
chr2B	290000000	295000000	21	21	21	21	21	21	21	21	21	21	6	21	21	21	21	21	21	21	21	21	21	21	0	21	21	21	21	21	21	21	21	21	21	21	21	21	0	21	21	21	21	21	21	0	0	0	21
chr2B	295000000	300000000	21	21	21	21	21	21	21	21	21	21	6	21	21	21	21	21	21	21	21	21	21	21	0	21	21	21	21	21	21	21	21	21	21	21	21	21	0	21	21	21	21	21	21	0	0	0	21
chr2B	300000000	305000000	21	21	21	21	21	21	21	21	21	21	6	21	21	21	21	21	21	21	21	21	21	21	21	21	21	21	21	21	21	21	21	21	21	21	21	21	21	21	21	21	21	21	21	21	21	21	21
chr2B	305000000	310000000	21	21	21	21	21	21	21	21	21	21	29	21	21	21	21	21	21	21	21	21	21	21	21	21	21	21	21	21	21	21	21	21	21	21	21	21	21	21	21	21	21	21	21	21	21	21	21
chr2B	310000000	315000000	21	21	21	21	21	21	21	21	21	21	29	21	21	21	21	21	21	21	21	21	21	21	21	21	21	21	21	21	21	21	21	21	21	21	21	21	21	21	21	21	21	21	21	21	21	21	21
chr2B	315000000	320000000	21	21	21	21	21	21	21	21	21	21	29	21	21	21	21	21	21	21	21	21	21	21	21	21	21	21	21	21	21	21	21	21	21	21	21	21	21	21	21	21	21	21	21	21	21	21	21
chr2B	320000000	325000000	21	21	21	21	21	21	21	21	21	21	6	21	21	21	21	21	21	21	21	21	21	21	21	21	21	21	21	21	21	21	21	21	21	21	21	21	21	21	21	21	21	21	21	21	21	21	21
chr2B	325000000	330000000	21	21	21	21	21	21	21	21	21	21	6	21	21	21	21	21	21	21	21	21	21	21	21	21	21	21	21	21	21	21	21	21	21	21	21	21	21	21	21	21	21	21	21	21	21	21	21
chr2B	330000000	335000000	21	21	21	21	21	21	21	21	21	21	6	21	21	21	21	21	21	21	21	21	21	21	21	21	21	21	21	21	21	21	21	21	21	21	21	21	21	21	21	21	21	21	21	21	21	21	21
chr2B	335000000	340000000	21	21	21	21	21	21	21	21	21	21	6	21	21	21	21	21	21	21	21	21	21	21	21	21	21	21	21	21	21	21	21	21	21	21	21	21	21	21	21	21	21	21	21	21	21	21	21
chr2B	340000000	345000000	21	21	21	21	21	21	21	21	21	21	6	21	21	21	21	21	21	21	21	21	21	21	21	21	21	21	21	21	21	21	21	21	21	21	21	21	21	21	21	21	21	21	21	21	21	21	21
chr2B	345000000	350000000	10	10	10	10	10	10	10	10	10	10	6	10	10	10	10	10	10	10	10	10	10	10	10	10	10	10	10	10	10	10	10	10	10	10	10	10	10	10	10	10	10	10	10	10	10	10	10
chr2B	350000000	355000000	21	21	21	21	21	21	21	21	21	21	6	21	21	21	21	21	21	21	21	21	21	21	21	21	21	21	21	21	21	21	21	21	21	21	21	21	21	21	21	21	21	21	21	21	21	21	21
chr2B	355000000	360000000	21	21	21	21	21	21	21	21	21	21	6	21	21	21	21	21	21	21	21	21	21	21	21	21	21	21	21	21	21	21	21	21	21	21	21	21	21	21	21	21	21	21	21	21	21	21	21
chr2B	360000000	365000000	21	21	21	21	21	21	21	21	21	21	6	21	21	21	21	21	21	21	21	21	21	21	21	21	21	21	21	21	21	21	21	21	21	21	21	21	21	21	21	21	21	21	21	21	21	21	21
chr2B	365000000	370000000	21	21	21	21	21	21	21	21	21	21	6	21	21	21	21	21	21	21	21	21	21	21	21	21	21	21	21	21	21	21	21	21	21	21	21	21	21	21	21	21	21	21	21	21	21	21	21
chr2B	370000000	375000000	21	21	21	21	21	21	21	21	21	21	6	21	21	21	21	21	21	21	21	21	21	21	21	21	21	21	21	21	21	21	21	21	21	21	21	21	21	21	21	21	21	21	21	21	21	21	21
chr2B	375000000	380000000	21	21	21	21	21	21	21	21	21	21	6	21	21	21	21	21	21	21	21	21	21	21	21	21	21	21	21	21	21	21	21	21	21	21	21	21	21	21	21	21	21	21	21	21	21	21	21
chr2B	380000000	385000000	47	47	47	47	47	47	47	47	47	47	90	47	47	47	47	47	47	47	47	47	47	47	47	47	47	47	47	47	47	47	47	202	47	47	47	47	47	47	47	47	47	47	47	47	47	47	47
chr2B	385000000	390000000	111	111	111	111	111	111	111	111	111	111	4	111	111	111	111	111	111	111	111	111	111	111	111	111	111	111	111	111	111	111	111	202	111	111	111	111	111	111	111	111	111	111	111	111	111	111	111
chr2B	390000000	395000000	111	111	111	111	111	111	111	111	111	111	4	111	111	111	111	111	111	111	111	111	111	111	111	111	111	111	111	111	111	111	111	202	111	111	111	111	111	111	111	111	111	111	111	111	111	111	111
chr2B	395000000	400000000	4	4	4	4	4	4	4	4	4	4	39	4	4	4	4	4	4	4	4	4	4	4	4	4	4	4	4	4	4	4	4	202	4	4	4	4	4	4	4	4	4	4	4	4	4	4	4
chr2B	400000000	405000000	4	4	4	4	4	4	4	4	4	4	39	4	4	4	4	4	4	4	4	4	4	4	4	4	4	4	4	4	4	4	4	202	4	4	4	4	4	4	4	4	4	4	4	4	4	4	4
chr2B	405000000	410000000	4	4	4	4	4	4	4	4	4	4	90	4	4	4	4	4	4	4	4	4	4	4	4	4	4	4	4	4	4	4	4	202	4	4	4	4	4	4	4	4	4	4	4	4	4	4	4
chr2B	410000000	415000000	4	4	4	4	4	4	4	4	4	4	90	4	4	4	4	4	4	4	4	4	4	4	4	4	4	4	4	4	4	4	4	202	4	4	4	4	4	4	4	4	4	4	4	4	4	4	4
chr2B	415000000	420000000	4	4	4	4	4	4	4	4	4	4	6	4	4	4	4	4	4	4	4	4	4	4	4	4	4	4	4	4	4	4	4	202	4	4	4	4	4	4	4	4	4	4	4	4	4	4	4
chr2B	420000000	425000000	111	3	3	3	3	3	3	3	3	3	6	3	3	3	3	3	3	3	3	3	3	6	3	6	3	3	111	6	6	6	175	202	3	3	3	3	207	111	111	3	3	3	3	3	3	3	3
chr2B	425000000	430000000	74	20	20	20	20	20	20	20	20	20	6	20	20	20	20	20	20	20	20	20	20	6	20	6	20	20	74	6	6	6	175	202	20	20	20	20	207	74	74	20	20	20	20	20	20	20	20
chr2B	430000000	435000000	74	1	1	1	1	1	1	1	1	1	6	1	1	1	1	1	1	1	1	1	1	6	1	6	1	1	74	6	6	6	175	202	1	1	1	1	1	74	74	1	1	1	1	1	1	1	1
chr2B	435000000	440000000	111	160	160	160	117	117	160	160	117	117	6	160	160	160	160	160	160	160	160	160	117	6	117	6	117	117	111	6	6	6	175	202	160	1	117	117	160	111	111	160	160	160	160	160	160	160	160
chr2B	440000000	445000000	111	111	111	111	111	174	111	111	166	166	33	111	111	111	111	111	111	111	111	111	166	87	111	87	166	166	111	87	87	87	175	202	111	204	111	111	111	111	111	111	111	111	111	111	111	111	111
chr2B	445000000	450000000	111	111	111	111	111	111	111	111	111	111	67	111	111	111	111	111	111	111	111	111	111	1	111	1	111	111	111	1	1	1	175	202	111	111	111	111	111	111	111	111	111	111	111	111	111	111	111
chr2B	450000000	455000000	111	65	65	65	100	111	165	65	111	183	62	165	165	165	65	65	65	165	65	65	100	161	100	161	100	100	111	161	161	161	175	202	65	65	100	100	65	111	111	65	65	65	65	65	65	165	65
chr2B	455000000	460000000	65	65	65	65	33	65	65	65	65	33	33	65	65	65	65	65	65	65	65	65	33	1	33	1	33	33	65	1	1	1	175	202	65	65	33	33	65	65	65	65	65	65	65	65	65	65	65
chr2B	460000000	465000000	65	65	65	65	66	65	65	65	65	66	66	65	65	65	65	65	65	65	65	65	66	21	66	21	66	66	65	21	21	21	175	66	65	65	66	66	65	65	65	65	65	65	65	65	65	65	65
chr2B	465000000	470000000	65	65	65	65	65	65	65	65	65	65	65	65	65	65	65	65	65	65	65	65	65	27	65	27	65	65	65	27	27	27	175	65	65	65	65	65	65	65	65	65	65	65	65	65	65	65	65
chr2B	470000000	475000000	1	1	1	1	1	1	1	1	1	1	1	1	1	1	1	1	1	1	1	1	1	1	1	1	1	1	1	1	1	1	1	1	1	1	1	1	1	1	1	1	1	1	1	1	1	1	1
chr2B	475000000	480000000	27	27	27	27	27	27	27	27	27	27	27	27	27	27	27	27	27	27	27	27	27	27	27	27	27	27	27	27	27	27	27	62	27	27	27	27	27	27	27	27	27	27	27	27	27	27	27
chr2B	480000000	485000000	27	27	27	27	27	27	27	27	27	27	27	27	27	27	27	27	27	27	27	27	27	63	27	63	27	27	63	63	63	27	27	27	27	27	63	27	27	27	27	27	27	27	27	27	27	27	27
chr2B	485000000	490000000	1	1	1	1	1	1	1	1	1	1	1	1	1	1	1	1	1	1	1	1	1	47	1	47	1	1	47	47	47	1	1	1	1	1	47	1	1	1	1	1	1	1	1	1	1	1	1
chr2B	490000000	495000000	1	1	1	1	1	1	1	1	1	1	1	1	1	1	1	1	1	1	1	1	1	51	1	51	1	1	51	51	51	1	1	1	1	1	51	1	1	1	1	1	1	1	1	1	1	1	1
chr2B	495000000	500000000	1	1	1	1	1	1	1	1	1	1	1	1	1	1	1	1	1	1	1	1	1	1	1	1	1	1	1	1	1	1	1	1	1	1	205	1	1	1	1	1	1	1	1	1	1	1	1
chr2B	500000000	505000000	1	1	1	1	1	1	1	1	1	1	1	1	1	1	1	1	1	1	1	1	1	1	1	1	1	1	1	1	1	1	1	1	1	1	1	1	1	1	1	1	1	1	1	1	1	1	1
chr2B	505000000	510000000	20	20	20	20	20	20	20	20	20	20	20	20	20	20	20	20	20	20	20	20	20	20	20	20	20	20	20	20	20	20	20	20	20	20	20	20	20	20	20	20	20	20	20	20	20	20	20
chr2B	510000000	515000000	27	27	27	27	27	27	27	27	27	27	27	27	27	27	27	27	27	27	27	27	27	27	27	27	27	27	27	27	27	27	27	27	27	27	27	27	27	27	27	27	27	27	27	27	27	27	27
chr2B	515000000	520000000	1	1	1	1	1	1	1	1	1	1	1	1	1	1	1	1	1	1	1	1	1	1	1	1	1	1	1	1	1	1	1	1	1	1	1	1	1	1	1	1	1	1	1	1	1	1	1
chr2B	520000000	525000000	65	65	65	65	27	65	65	65	65	65	27	65	65	65	65	65	65	65	65	65	27	27	65	1	65	65	27	1	1	65	65	65	65	65	65	65	65	27	65	65	65	65	65	65	65	65	65
chr2B	525000000	530000000	1	1	1	1	27	1	1	1	1	1	1	1	1	1	1	1	1	1	1	1	27	1	1	27	27	27	27	27	27	1	1	1	1	27	1	1	1	1	1	1	1	1	1	1	1	1	1
chr2B	530000000	535000000	27	33	33	33	27	179	33	33	33	33	33	33	33	27	27	33	33	33	27	33	67	33	33	27	27	27	27	33	33	33	33	33	27	33	33	33	207	27	27	207	33	33	33	33	33	33	33
chr2B	535000000	540000000	27	10	10	10	27	179	10	10	10	10	10	10	10	27	27	10	10	10	27	10	193	10	10	10	27	27	27	10	10	10	10	10	27	10	10	10	207	27	27	207	10	10	10	10	10	10	10
chr2B	540000000	545000000	33	157	157	157	33	33	33	33	33	33	33	33	33	33	33	33	33	33	33	33	193	64	33	1	33	33	163	1	1	33	33	33	33	157	33	33	33	33	33	33	33	33	157	33	33	33	33
chr2B	545000000	550000000	65	163	163	163	65	179	80	65	80	80	65	163	163	65	65	80	65	65	65	80	80	194	65	161	65	65	163	199	161	65	65	202	65	204	65	65	163	65	65	65	65	163	163	163	65	163	65
chr2B	550000000	555000000	62	62	62	62	62	179	168	160	62	160	160	160	160	62	62	160	160	62	62	160	62	194	160	161	62	62	62	161	161	168	168	161	62	168	62	62	62	62	62	62	160	62	62	160	160	160	160
chr2B	555000000	560000000	27	142	142	142	27	27	27	142	27	142	142	142	142	27	27	142	142	27	27	142	142	142	142	161	27	27	27	161	161	142	142	161	27	27	205	27	142	27	27	142	142	142	142	142	27	161	27
chr2B	560000000	565000000	1	142	142	142	63	179	1	142	1	142	142	164	164	1	1	142	142	1	1	142	164	142	142	142	1	1	1	142	142	142	142	142	1	1	142	206	164	1	1	142	142	164	164	164	63	142	63
chr2B	565000000	570000000	33	33	33	33	161	33	33	33	33	33	33	72	72	33	33	33	33	33	33	33	164	161	33	161	33	33	72	161	161	33	33	161	33	33	33	33	164	33	33	33	33	164	164	72	164	161	164
chr2B	570000000	575000000	111	65	65	65	65	65	62	65	65	65	65	65	65	111	111	65	65	111	111	65	65	111	65	111	65	65	33	111	111	111	111	111	111	65	111	111	65	111	111	65	65	65	65	65	65	111	65
chr2B	575000000	580000000	87	65	65	65	65	76	21	76	184	65	65	76	76	87	87	65	76	87	87	65	76	161	76	161	65	65	21	161	161	161	175	161	87	65	161	206	87	87	87	174	76	87	87	76	87	161	87
chr2B	580000000	585000000	1	62	62	62	62	62	62	62	62	62	90	62	62	1	1	62	62	1	1	62	62	161	62	161	90	90	62	161	161	175	175	161	1	62	161	206	1	1	1	62	62	1	1	62	1	161	1
chr2B	585000000	590000000	21	27	27	27	21	179	27	27	184	21	51	21	21	21	21	21	27	21	21	21	27	161	27	161	51	51	21	161	161	161	175	161	21	21	161	206	21	21	21	210	27	21	21	21	21	161	21
chr2B	590000000	595000000	111	88	88	88	21	179	88	102	21	21	66	21	21	111	111	21	102	111	111	21	102	21	102	21	63	63	21	21	21	21	21	168	111	21	168	206	21	111	111	210	102	111	21	21	111	168	21
chr2B	595000000	600000000	87	171	171	171	179	179	179	102	65	102	66	66	66	87	87	102	102	87	87	102	102	1	102	1	102	102	65	1	1	65	175	168	87	65	168	206	66	87	87	210	211	87	66	66	87	168	66
chr2B	600000000	605000000	62	66	66	66	66	62	62	62	163	62	66	163	163	62	62	189	62	62	62	62	62	161	62	161	66	66	163	161	161	62	62	202	62	62	161	206	163	62	62	210	62	62	163	163	62	202	65
chr2B	605000000	610000000	56	56	56	56	56	56	56	56	56	56	56	56	56	56	56	70	56	56	56	56	56	87	56	87	56	56	56	87	87	56	56	56	56	56	87	206	56	56	56	56	56	56	56	56	56	56	56
chr2B	610000000	615000000	1	27	27	27	27	62	62	62	62	62	27	62	62	1	1	189	62	1	191	62	62	62	62	87	27	27	62	87	87	175	175	62	1	62	87	206	62	1	1	210	62	1	62	62	1	62	62
chr2B	615000000	620000000	56	27	27	27	27	27	27	1	27	27	27	27	27	56	56	189	27	56	191	27	27	1	1	1	27	27	27	1	1	1	1	27	56	27	1	206	27	56	56	27	1	56	27	27	56	27	27
chr2B	620000000	625000000	87	6	6	6	6	6	6	6	6	6	6	6	6	87	87	99	6	87	174	6	6	6	6	6	6	6	6	6	6	6	6	6	87	6	6	99	6	87	87	6	6	87	6	6	87	6	6
chr2B	625000000	630000000	6	6	6	6	6	6	6	6	6	6	6	6	6	6	6	6	6	6	6	6	6	6	6	6	6	6	6	6	6	6	6	6	6	6	6	6	6	6	6	6	6	6	6	6	6	6	6
chr2B	630000000	635000000	71	27	27	27	27	27	27	27	27	27	27	27	27	71	71	27	27	71	71	27	27	27	27	27	27	27	27	27	27	27	27	27	71	27	27	71	71	71	71	27	27	71	27	27	71	27	27
chr2B	635000000	640000000	62	62	62	27	180	179	27	27	184	27	62	27	27	62	62	189	27	62	62	27	27	180	161	161	180	180	27	27	161	161	161	161	62	27	161	62	27	62	62	184	179	62	27	27	62	161	184
chr2B	640000000	645000000	27	171	171	53	53	179	53	53	53	53	62	53	53	71	71	189	53	71	174	53	53	53	168	168	53	53	53	53	168	168	175	168	71	53	168	206	53	27	27	171	211	27	53	53	27	168	53
chr2B	645000000	650000000	87	171	171	87	87	179	87	87	87	87	173	172	172	123	123	189	87	123	174	87	87	194	87	87	87	87	87	87	87	87	87	87	123	87	87	206	172	87	87	210	206	87	172	172	87	87	87
chr2B	650000000	655000000	65	171	171	65	66	179	66	65	184	65	173	65	62	64	64	65	65	64	174	65	65	194	65	66	66	66	65	66	66	66	66	65	64	66	65	65	62	65	65	171	211	65	62	62	65	65	65
chr2B	655000000	660000000	74	1	1	62	1	1	1	62	1	74	74	62	74	67	67	189	1	67	191	1	74	62	62	196	1	1	74	1	1	1	1	62	67	204	74	74	74	1	74	1	62	74	74	74	74	74	74
chr2B	660000000	665000000	74	27	27	27	27	27	27	27	27	74	74	27	74	27	74	189	27	74	191	192	74	194	27	74	27	27	163	27	27	27	27	27	27	27	74	74	74	27	74	27	27	74	74	74	74	74	74
chr2B	665000000	670000000	1	171	1	1	1	33	1	1	33	161	1	1	161	1	1	189	1	1	1	91	161	1	72	161	1	1	1	1	1	1	1	1	1	1	205	1	207	1	161	1	1	1	161	161	1	66	1
chr2B	670000000	675000000	111	171	111	111	111	111	111	111	184	27	27	111	27	64	111	189	111	111	111	69	184	111	27	196	111	111	27	111	200	201	175	111	64	111	27	27	171	111	196	111	111	111	27	27	111	27	111
chr2B	675000000	680000000	111	32	32	32	32	32	32	111	32	163	32	32	163	71	32	189	32	32	32	66	32	32	32	111	32	32	163	32	111	201	175	111	71	32	111	111	163	111	32	32	111	111	163	163	111	32	111
chr2B	680000000	685000000	62	62	62	164	180	166	166	160	166	32	62	166	164	187	165	165	166	165	62	165	193	62	89	62	166	166	163	123	200	201	175	160	187	88	163	206	164	62	62	62	160	62	164	164	62	89	88
chr2B	685000000	690000000	10	171	10	10	0	0	0	0	0	0	10	0	10	0	0	0	0	0	10	0	0	10	0	10	0	0	0	0	0	0	175	0	0	0	0	0	10	10	10	171	0	10	10	10	10	0	0
chr2B	690000000	695000000	111	160	160	160	62	179	69	160	160	62	69	69	64	187	127	127	64	127	191	127	193	160	160	111	179	179	69	0	160	160	160	160	187	160	160	160	64	111	111	111	160	64	64	64	64	160	160
chr2B	695000000	700000000	33	33	33	33	64	179	67	33	184	67	64	65	172	33	69	64	32	69	191	64	193	33	33	33	56	56	80	0	33	33	33	33	33	33	33	33	172	33	33	33	33	164	172	172	67	33	33
chr2B	700000000	705000000	33	33	33	33	1	179	1	33	1	1	10	33	10	33	10	189	190	10	191	1	33	33	33	33	10	10	10	0	33	33	33	33	33	33	33	33	10	33	33	33	33	33	10	10	1	33	33
chr2B	705000000	710000000	65	65	65	65	27	65	27	32	90	27	90	67	71	71	75	106	190	75	75	190	193	194	32	65	71	71	71	0	65	65	65	65	71	65	65	206	71	65	65	65	65	71	71	71	27	32	32
chr2B	710000000	715000000	111	171	171	160	32	179	162	160	162	62	163	62	62	62	148	148	190	148	148	190	160	194	160	65	32	32	163	0	65	160	160	160	62	160	160	206	62	162	111	210	210	62	62	62	62	163	160
chr2B	715000000	720000000	111	171	171	178	66	179	181	160	184	32	173	171	171	32	188	82	173	82	191	168	111	194	168	68	66	66	163	0	68	160	160	202	32	163	62	206	32	68	111	210	211	171	32	171	62	160	168
chr2B	720000000	725000000	74	74	74	178	174	74	74	27	74	174	74	60	60	74	188	1	32	1	188	62	74	194	62	74	174	174	163	0	62	163	163	74	74	163	74	74	32	74	74	210	32	212	32	60	62	27	74
chr2B	725000000	730000000	111	27	27	27	27	179	27	0	27	27	27	27	27	27	188	27	0	27	191	0	87	27	27	87	27	27	111	0	200	75	75	202	27	75	205	206	0	27	209	210	0	0	0	27	0	0	188
chr2B	730000000	735000000	111	171	171	171	174	111	181	0	6	174	173	185	185	62	188	33	0	33	191	0	111	194	66	111	174	174	111	0	111	111	111	202	62	204	111	206	0	208	209	0	0	0	0	185	0	0	188
chr2B	735000000	740000000	27	27	27	27	6	6	66	0	6	6	27	27	27	27	66	6	66	6	66	0	66	27	6	66	6	6	27	66	66	27	27	202	27	27	27	6	27	27	0	0	0	66	27	136	27	0	66
chr2B	740000000	745000000	111	170	62	62	64	179	181	0	163	164	67	67	164	67	164	64	164	64	164	0	64	194	64	33	164	164	163	64	200	166	166	202	62	163	163	206	67	111	166	210	0	164	67	67	62	0	64
chr2B	745000000	750000000	1	171	126	126	158	158	158	1	183	183	173	183	164	164	164	69	183	69	191	158	1	158	97	158	183	183	158	0	161	170	170	174	164	170	170	168	164	1	1	161	211	183	164	158	164	1	164
chr2B	750000000	755000000	111	163	163	163	180	179	181	33	184	183	173	164	164	164	164	165	164	165	164	164	163	111	80	163	183	183	163	139	111	62	62	202	62	204	163	206	172	1	111	210	211	164	172	164	164	111	62
chr2B	755000000	760000000	27	0	0	0	169	179	0	0	169	20	173	0	0	0	0	39	0	39	0	0	140	20	27	140	20	20	140	0	169	140	140	202	0	140	140	140	0	27	27	210	0	0	0	1	0	33	0
chr2B	760000000	765000000	100	0	0	0	0	100	0	0	0	27	56	0	0	0	0	51	0	66	0	0	100	27	195	100	100	100	100	0	0	100	100	27	0	100	100	100	207	100	100	100	0	0	0	62	0	100	0
chr2B	765000000	770000000	27	104	104	104	0	27	0	27	0	62	173	1	1	1	1	1	1	165	1	1	65	65	104	1	173	173	27	0	0	27	27	148	27	1	1	161	1	65	27	210	104	67	27	62	1	65	67
chr2B	770000000	775000000	32	163	163	163	0	179	0	163	0	20	32	163	163	163	107	163	163	107	163	163	163	66	163	20	66	66	163	20	163	163	163	202	66	163	163	163	163	20	32	163	163	163	163	163	163	162	163
chr2B	775000000	780000000	33	171	171	33	83	33	33	33	184	33	90	33	33	33	73	33	33	73	33	33	193	27	33	65	197	197	83	65	200	33	33	202	33	33	33	206	207	200	33	33	33	33	33	33	33	83	33
chr2B	780000000	785000000	111	67	67	67	62	179	62	162	62	1	62	162	62	87	87	162	162	87	27	162	27	62	62	62	67	67	62	1	111	27	175	202	87	27	111	206	111	111	111	210	162	62	62	162	162	216	62
chr2B	785000000	790000000	63	171	171	178	180	179	181	63	184	183	155	166	186	165	165	162	162	165	183	162	193	194	171	163	178	178	163	63	63	175	175	202	165	151	63	63	63	208	63	210	63	184	164	162	166	0	62
chr2B	790000000	795000000	176	27	27	0	27	27	27	0	0	0	27	0	27	27	107	27	27	107	0	27	27	27	27	27	107	107	27	176	27	27	27	27	107	0	27	27	27	176	176	27	0	0	107	27	176	22	107
chr2B	795000000	800000000	162	0	0	0	0	0	0	0	162	0	162	185	186	162	0	162	162	0	0	162	0	0	0	0	0	0	0	0	0	0	0	162	0	0	0	0	0	162	162	0	0	162	0	162	162	0	0
chr2B	800000000	801256715	0	0	0	0	0	0	0	0	0	0	0	0	186	162	0	162	162	0	0	162	0	0	0	0	0	0	0	0	0	0	0	162	0	0	0	0	0	0	0	0	0	0	0	162	0	0	0
chr3A	0	5000000	16	7	7	7	0	16	0	16	16	16	0	0	0	0	16	0	0	7	16	0	16	16	16	16	0	0	7	16	16	16	16	0	16	7	16	16	16	16	16	16	0	0	0	0	0	0	0
chr3A	5000000	10000000	63	169	169	169	172	63	0	63	63	63	178	0	0	0	181	0	0	184	185	0	187	163	62	163	0	0	23	23	163	23	198	197	63	23	23	63	63	63	63	206	0	0	0	0	0	0	0
chr3A	10000000	15000000	111	169	169	169	172	78	172	78	25	70	73	166	180	78	172	0	166	0	0	0	23	70	0	190	23	23	56	190	195	73	73	169	66	23	56	202	111	204	111	206	0	166	166	210	166	25	210
chr3A	15000000	20000000	83	78	71	71	78	83	83	78	96	78	83	71	78	78	94	83	78	184	83	83	71	63	25	71	78	78	83	78	94	78	78	83	78	78	94	94	83	83	83	206	78	83	78	83	78	78	63
chr3A	20000000	25000000	70	169	169	169	70	173	173	70	176	70	74	166	166	161	70	70	166	70	185	70	70	188	189	70	70	70	70	70	70	196	196	70	70	70	70	70	70	70	70	70	70	70	161	70	161	74	188
chr3A	25000000	30000000	52	52	52	52	63	63	63	52	52	63	52	52	52	52	52	52	52	52	52	52	52	52	52	52	63	52	52	52	52	52	52	52	52	63	52	52	52	52	52	52	52	52	52	52	52	52	52
chr3A	30000000	35000000	40	25	25	25	25	25	25	162	25	25	25	25	25	40	25	40	25	40	25	40	25	25	40	25	162	162	25	162	25	162	162	40	25	25	40	40	25	25	40	25	25	25	25	162	25	40	25
chr3A	35000000	40000000	111	23	23	23	60	173	60	60	23	23	23	60	60	111	23	111	60	111	23	111	23	23	111	23	60	60	193	60	60	60	173	111	60	23	111	111	60	23	111	23	23	60	60	173	60	60	23
chr3A	40000000	45000000	84	84	84	84	84	84	84	84	176	84	84	84	84	7	84	7	84	7	84	7	84	84	7	84	191	191	84	84	84	84	84	84	84	84	6	84	84	84	84	84	84	84	84	84	84	84	7
chr3A	45000000	50000000	16	16	16	16	16	16	16	16	16	16	62	7	7	16	7	16	16	16	7	16	16	16	7	16	16	16	16	16	16	16	16	16	16	7	7	16	16	16	16	16	16	16	16	16	16	16	16
chr3A	50000000	55000000	7	98	98	98	98	7	98	98	98	98	62	7	7	7	7	7	7	7	7	7	7	7	7	7	7	7	7	7	7	7	7	7	7	7	7	7	7	7	7	7	7	7	7	7	98	7	7
chr3A	55000000	60000000	111	23	23	23	23	67	23	23	23	177	23	111	111	67	23	23	23	67	23	23	111	111	111	111	67	67	111	111	111	111	111	67	23	67	67	67	23	111	111	111	111	67	23	23	67	67	111
chr3A	60000000	65000000	23	23	23	23	23	23	23	23	23	23	23	23	23	23	23	23	23	23	23	23	23	23	23	23	23	23	23	23	23	23	23	23	23	23	23	23	23	23	23	23	23	23	23	23	23	23	23
chr3A	65000000	70000000	23	68	68	68	68	68	68	68	23	68	23	68	68	68	64	64	64	64	64	64	68	23	68	23	68	68	68	23	68	68	197	197	64	23	23	23	64	23	23	23	68	64	64	23	64	64	68
chr3A	70000000	75000000	16	16	16	16	16	16	16	16	23	16	83	16	16	133	16	16	16	16	16	16	16	16	16	16	16	16	16	16	16	16	16	16	133	16	16	16	16	16	16	16	16	16	16	16	16	16	16
chr3A	75000000	80000000	16	16	16	16	16	16	16	16	6	16	16	16	16	16	16	16	16	16	16	16	16	16	16	16	16	16	16	16	16	16	16	16	16	16	16	16	16	16	16	16	16	16	16	16	16	16	16
chr3A	80000000	85000000	16	16	16	16	16	16	16	16	6	16	94	16	16	16	16	16	16	16	16	16	16	16	16	16	65	65	16	16	16	16	16	16	16	16	16	16	16	16	16	16	16	16	16	16	16	16	16
chr3A	85000000	90000000	16	16	16	16	16	16	16	16	6	16	6	16	16	16	16	16	16	16	16	16	16	16	16	16	16	16	16	16	16	16	16	16	16	16	16	16	16	16	16	16	16	16	16	16	16	16	16
chr3A	90000000	95000000	16	16	16	16	16	16	16	16	23	16	82	16	16	16	16	16	16	16	16	16	16	16	16	16	16	16	16	16	16	16	16	16	16	16	16	16	16	16	16	16	16	16	16	16	16	16	16
chr3A	95000000	100000000	16	16	16	16	16	16	16	16	16	16	16	16	16	16	16	16	16	16	16	16	16	16	16	16	16	16	16	16	16	16	16	16	16	16	16	16	16	16	16	16	16	16	16	16	16	16	16
chr3A	100000000	105000000	16	16	16	16	16	16	16	16	16	16	178	16	16	16	16	16	16	16	16	16	16	16	16	16	16	16	16	16	16	16	16	16	16	16	16	16	16	16	16	16	16	16	16	16	16	16	16
chr3A	105000000	110000000	7	7	7	7	7	7	7	7	7	7	7	7	7	7	7	7	7	7	7	7	7	7	7	7	7	7	7	7	7	7	7	7	7	7	7	7	7	7	7	7	7	7	7	7	7	7	7
chr3A	110000000	115000000	6	6	6	6	6	6	6	6	62	6	6	6	6	6	6	6	6	6	6	6	6	6	6	6	6	6	6	6	6	6	6	6	6	6	6	6	6	6	6	6	6	6	6	6	6	6	6
chr3A	115000000	120000000	6	6	6	6	6	6	6	6	6	6	6	6	6	6	6	6	6	6	6	6	6	6	6	6	6	6	6	6	6	6	6	6	6	6	6	6	6	6	6	6	6	6	6	6	6	6	6
chr3A	120000000	125000000	6	6	6	6	6	6	6	6	6	6	6	6	6	6	6	6	6	6	6	6	6	6	6	6	6	6	6	6	6	6	6	6	6	6	6	6	6	6	6	6	6	6	6	6	6	6	6
chr3A	125000000	130000000	6	6	6	6	6	6	6	6	6	6	6	6	6	6	6	6	6	6	6	6	6	6	6	6	6	6	6	6	6	6	6	6	6	6	6	6	6	6	6	6	6	6	6	6	6	6	6
chr3A	130000000	135000000	7	6	6	6	6	6	6	6	7	6	7	6	6	6	6	6	6	6	6	6	6	6	6	7	6	6	6	6	6	6	6	6	6	6	7	7	203	7	7	203	6	6	6	6	6	6	6
chr3A	135000000	140000000	2	6	6	6	6	173	6	6	2	6	2	6	6	6	6	6	6	6	6	6	6	6	6	2	6	6	6	6	6	6	6	6	6	6	2	2	203	2	2	206	6	6	6	6	6	6	6
chr3A	140000000	145000000	76	161	161	161	161	161	161	161	7	161	76	161	161	161	161	161	161	6	161	161	6	6	161	76	161	161	6	6	161	161	161	161	161	6	76	76	203	76	76	206	161	161	161	161	161	161	161
chr3A	145000000	150000000	6	6	6	6	6	6	6	6	6	6	6	6	6	6	6	6	6	6	6	6	6	6	6	6	6	6	6	6	6	6	6	6	6	6	6	202	6	6	6	6	6	6	6	6	6	6	6
chr3A	150000000	155000000	6	6	6	6	6	6	6	6	6	6	6	6	6	6	6	6	6	6	6	6	6	6	6	6	6	6	6	6	6	6	6	6	6	6	6	202	6	6	6	6	6	6	6	6	6	6	6
chr3A	155000000	160000000	6	6	6	6	6	6	6	6	6	6	6	6	6	6	6	6	6	6	6	6	6	6	6	6	6	6	6	6	6	6	6	6	6	6	6	202	6	6	6	6	6	6	6	6	6	6	6
chr3A	160000000	165000000	6	6	6	6	6	6	6	6	6	6	6	6	6	6	6	6	6	6	6	6	6	6	6	6	6	6	6	6	6	6	6	6	6	6	6	202	6	6	6	6	6	6	6	6	6	6	6
chr3A	165000000	170000000	6	6	6	6	6	6	6	6	6	6	6	6	6	6	6	6	6	6	6	6	6	6	6	6	6	6	6	6	6	6	6	6	6	6	6	202	6	6	6	6	6	6	6	6	6	6	6
chr3A	170000000	175000000	6	6	6	6	6	6	6	6	6	6	6	6	6	6	6	6	6	6	6	6	6	6	6	6	6	6	6	6	6	6	6	6	6	6	6	202	6	6	6	6	6	6	6	6	6	6	6
chr3A	175000000	180000000	6	6	6	6	6	6	6	6	6	6	6	6	6	6	6	6	6	6	6	6	6	6	6	6	6	6	6	6	6	6	6	6	6	6	6	202	6	6	6	6	6	6	6	6	6	6	6
chr3A	180000000	185000000	6	6	6	6	6	6	6	6	6	6	6	6	6	6	6	6	6	6	6	6	6	6	6	6	6	6	6	6	6	6	6	6	6	6	6	202	6	6	6	6	6	6	6	6	6	6	6
chr3A	185000000	190000000	6	6	6	6	6	6	6	6	6	6	6	6	6	6	6	6	6	6	6	6	6	6	6	6	6	6	6	6	6	6	6	6	6	6	6	202	6	6	6	6	6	6	6	6	6	6	6
chr3A	190000000	195000000	6	6	6	6	6	6	6	6	6	6	6	6	6	6	6	6	6	6	6	6	6	6	6	6	6	6	6	6	6	6	6	6	6	6	6	202	6	6	6	6	6	6	6	6	6	6	6
chr3A	195000000	200000000	7	7	7	7	7	7	7	7	7	7	7	7	7	7	7	7	7	7	7	7	7	7	7	7	7	7	7	7	7	7	7	7	7	7	7	7	7	7	7	7	7	7	7	7	7	7	7
chr3A	200000000	205000000	7	7	7	7	7	7	7	7	7	7	7	7	7	7	7	7	7	7	7	7	7	7	7	7	7	7	7	7	7	7	7	7	7	7	7	7	7	7	7	7	7	7	7	7	7	7	7
chr3A	205000000	210000000	7	7	7	7	7	7	7	7	7	7	7	7	7	7	7	7	7	7	7	7	7	7	7	7	7	7	7	7	7	7	7	7	7	7	7	7	7	7	7	7	7	7	7	7	7	7	7
chr3A	210000000	215000000	7	7	7	7	7	7	7	7	7	7	7	7	7	7	7	7	7	7	7	7	7	7	7	7	7	7	7	7	7	7	7	7	7	7	7	7	7	7	7	7	7	7	7	7	7	7	7
chr3A	215000000	220000000	7	7	7	7	7	7	7	7	7	7	7	7	7	7	7	7	7	7	7	7	7	7	7	7	7	7	7	7	7	7	7	7	7	7	7	7	7	7	7	7	7	7	7	7	7	7	7
chr3A	220000000	225000000	7	7	7	7	7	7	7	7	7	7	7	7	7	7	7	7	7	7	7	7	7	7	7	7	7	7	7	7	7	7	7	7	7	7	7	7	7	7	7	7	7	7	7	7	7	7	7
chr3A	225000000	230000000	7	7	7	7	7	7	7	7	7	7	7	7	7	7	7	7	7	7	7	7	7	7	7	7	7	7	7	7	7	7	7	7	7	7	7	7	7	7	7	7	7	7	7	7	7	7	7
chr3A	230000000	235000000	7	7	7	7	7	7	7	7	7	7	7	7	7	7	7	7	7	7	7	7	7	7	7	7	7	7	7	7	7	7	7	7	7	7	7	7	7	7	7	7	7	7	7	7	7	7	7
chr3A	235000000	240000000	7	7	7	7	7	7	7	7	7	7	7	7	7	7	7	7	7	7	7	7	7	7	7	7	7	7	7	7	7	7	7	7	7	7	7	7	7	7	7	7	7	7	7	7	7	7	7
chr3A	240000000	245000000	7	7	7	7	7	7	7	7	7	7	7	7	7	7	7	7	7	7	7	7	7	7	7	7	7	7	7	7	7	7	7	7	7	7	7	7	7	7	7	7	7	7	7	7	7	7	7
chr3A	245000000	250000000	7	7	7	7	7	7	7	7	7	7	7	7	7	7	7	7	7	7	7	7	7	7	7	7	7	7	7	7	7	7	7	7	7	7	7	7	7	7	7	7	7	7	7	7	7	7	7
chr3A	250000000	255000000	7	7	7	7	7	7	7	7	7	7	7	7	7	7	7	7	7	7	7	7	7	7	7	7	7	7	7	7	7	7	7	7	7	7	7	7	7	7	7	7	7	7	7	7	7	7	7
chr3A	255000000	260000000	7	7	7	7	7	7	7	7	7	7	7	7	7	7	7	7	7	7	7	7	7	7	7	7	7	7	7	7	7	7	7	7	7	7	7	7	7	7	7	7	7	7	7	7	7	7	7
chr3A	260000000	265000000	7	7	7	7	7	7	7	7	7	7	7	7	7	7	7	7	7	7	7	7	7	7	7	7	7	7	7	7	7	7	7	7	7	7	7	7	7	7	7	7	7	7	7	7	7	7	7
chr3A	265000000	270000000	7	7	7	7	7	7	7	7	7	7	7	7	7	7	7	7	7	7	7	7	7	7	7	7	7	7	7	7	7	7	7	7	7	7	7	7	7	7	7	7	7	7	7	7	7	7	7
chr3A	270000000	275000000	7	7	7	7	7	7	7	7	7	7	7	7	7	7	7	7	7	7	7	7	7	7	7	7	7	7	7	7	7	7	7	7	7	7	7	7	7	7	7	7	7	7	7	7	7	7	7
chr3A	275000000	280000000	7	7	7	7	7	7	7	7	7	7	7	7	7	7	7	7	7	7	7	7	7	7	7	7	7	7	7	7	7	7	7	7	7	7	7	7	7	7	7	7	7	7	7	7	7	7	7
chr3A	280000000	285000000	7	7	7	7	7	7	7	7	7	7	7	7	7	7	7	7	7	7	7	7	7	7	7	7	7	7	7	7	7	7	7	7	7	7	7	7	7	7	7	7	7	7	7	7	7	7	7
chr3A	285000000	290000000	7	7	7	7	7	7	7	7	7	7	7	7	7	7	7	7	7	7	7	7	7	7	7	7	7	7	7	7	7	7	7	7	7	7	7	7	7	7	7	7	7	7	7	7	7	7	7
chr3A	290000000	295000000	7	7	7	7	7	7	7	7	7	7	7	7	7	7	7	7	7	7	7	7	7	7	7	7	7	7	7	7	7	7	7	7	7	7	7	7	7	7	7	7	7	7	7	7	7	7	7
chr3A	295000000	300000000	7	7	7	7	7	7	7	7	7	7	7	7	7	7	7	7	7	7	7	7	7	7	7	7	7	7	7	7	7	7	7	7	7	7	7	7	7	7	7	7	7	7	7	7	7	7	7
chr3A	300000000	305000000	7	7	7	7	7	7	7	7	7	7	7	7	7	7	7	7	7	7	7	7	7	7	7	7	7	7	7	7	7	7	7	7	7	7	7	7	7	7	7	7	7	7	7	7	7	7	7
chr3A	305000000	310000000	7	7	7	7	7	7	7	7	7	7	7	7	7	7	7	7	7	7	7	7	7	7	7	7	7	7	7	7	7	7	7	7	7	7	7	7	7	7	7	7	7	7	7	7	7	7	7
chr3A	310000000	315000000	7	7	7	7	7	7	7	7	7	7	7	7	7	7	7	7	7	7	7	7	7	7	7	7	7	7	7	7	7	7	7	7	7	7	7	7	7	7	7	7	7	7	7	7	7	7	7
chr3A	315000000	320000000	7	7	7	7	7	7	7	7	7	7	7	7	7	7	7	7	7	7	7	7	7	7	7	7	7	7	7	7	7	7	7	7	7	7	7	7	7	7	7	7	7	7	7	7	7	7	7
chr3A	320000000	325000000	7	7	7	7	7	7	7	7	7	7	7	7	7	7	7	7	7	7	7	7	7	7	7	7	7	7	7	7	7	7	7	7	7	7	7	7	7	7	7	7	7	7	7	7	7	7	7
chr3A	325000000	330000000	7	7	7	7	7	7	7	7	7	7	7	7	7	7	7	7	7	7	7	7	7	7	7	7	7	7	7	7	7	7	7	7	7	7	7	7	7	7	7	7	7	7	7	7	7	7	7
chr3A	330000000	335000000	7	7	7	7	7	7	7	7	7	7	7	7	7	7	7	7	7	7	7	7	7	7	7	7	7	7	7	7	7	7	7	7	7	7	7	7	7	7	7	7	7	7	7	7	7	7	7
chr3A	335000000	340000000	7	7	7	7	7	7	7	7	7	7	7	7	7	7	7	7	7	7	7	7	7	7	7	7	7	7	7	7	7	7	7	7	7	7	7	7	7	7	7	7	7	7	7	7	7	7	7
chr3A	340000000	345000000	7	7	7	7	7	7	7	7	7	7	7	7	7	7	7	7	7	7	7	7	7	7	7	7	7	7	7	7	7	7	7	7	7	7	7	7	7	7	7	7	7	7	7	7	7	7	7
chr3A	345000000	350000000	7	7	7	7	7	7	7	7	7	7	7	7	7	7	7	7	7	7	7	7	7	7	7	7	7	7	7	7	7	7	7	7	7	7	7	7	7	7	7	7	7	7	7	7	7	7	7
chr3A	350000000	355000000	7	7	7	7	7	7	7	7	7	7	7	7	7	7	7	7	7	7	7	7	7	7	7	7	7	7	7	7	7	7	7	7	7	7	7	7	7	7	7	7	7	7	7	7	7	7	7
chr3A	355000000	360000000	7	7	7	7	7	7	7	7	7	7	7	7	7	7	7	7	7	7	7	7	7	7	7	7	7	7	7	7	7	7	7	7	7	7	7	7	7	7	7	7	7	7	7	7	7	7	7
chr3A	360000000	365000000	7	7	7	7	7	7	7	7	7	7	7	7	7	7	7	7	7	7	7	7	7	7	7	7	7	7	7	7	7	7	7	7	7	7	7	7	7	7	7	7	7	7	7	7	7	7	7
chr3A	365000000	370000000	7	7	7	7	7	7	7	7	7	7	7	7	7	7	7	7	7	7	7	7	7	7	7	7	7	7	7	7	7	7	7	7	7	7	7	7	7	7	7	7	7	7	7	7	7	7	7
chr3A	370000000	375000000	7	7	7	7	7	7	7	7	7	7	7	7	7	7	7	7	7	7	7	7	7	7	7	7	7	7	7	7	7	7	7	7	7	7	7	7	7	7	7	7	7	7	7	7	7	7	7
chr3A	375000000	380000000	4	4	4	4	4	4	4	4	4	4	4	4	4	4	4	4	4	4	4	4	4	4	4	4	4	4	4	4	4	4	4	4	4	4	4	4	4	4	4	4	4	4	4	4	4	4	4
chr3A	380000000	385000000	4	4	4	4	4	4	4	4	4	4	4	4	4	4	4	4	4	4	4	4	4	4	4	4	4	4	4	4	4	4	4	4	4	4	4	4	4	4	4	4	4	4	4	4	4	4	4
chr3A	385000000	390000000	7	7	7	7	7	7	7	7	7	7	7	7	7	7	7	7	7	7	7	7	7	7	7	7	7	7	7	7	7	7	7	7	7	7	7	7	7	7	7	7	7	7	7	7	7	7	7
chr3A	390000000	395000000	7	7	7	7	7	7	7	7	7	7	7	7	7	7	7	7	7	7	7	7	7	7	7	7	7	7	7	7	7	7	7	7	7	7	7	7	7	7	7	7	7	7	7	7	7	7	7
chr3A	395000000	400000000	7	7	7	7	7	7	7	7	7	7	7	7	7	7	7	7	7	7	7	7	7	7	7	7	7	7	7	7	7	7	7	7	7	7	7	7	7	7	7	7	7	7	7	7	7	7	7
chr3A	400000000	405000000	7	7	7	7	7	7	7	7	7	7	7	7	7	7	7	7	7	7	7	7	7	7	7	7	7	7	7	7	7	7	7	7	7	7	7	7	7	7	7	7	7	7	7	7	7	7	7
chr3A	405000000	410000000	1	1	1	1	1	1	1	1	1	1	1	1	1	1	1	1	1	1	1	1	1	1	1	1	1	1	1	1	1	1	1	1	1	1	1	1	1	1	1	1	1	1	1	1	1	1	1
chr3A	410000000	415000000	1	1	1	1	1	1	1	1	1	1	1	1	1	1	1	1	1	1	1	1	1	1	1	1	1	1	1	1	1	1	1	1	1	1	1	1	1	1	1	1	1	1	1	1	1	1	1
chr3A	415000000	420000000	1	1	1	1	1	1	1	1	1	1	1	1	1	1	1	1	1	1	1	1	1	1	1	1	1	1	1	1	1	1	1	1	1	1	1	1	1	1	1	1	1	1	1	1	1	1	1
chr3A	420000000	425000000	7	7	7	7	7	7	7	7	7	7	7	7	7	7	7	7	7	7	7	7	7	7	7	7	7	7	7	7	7	7	7	7	7	7	7	7	7	7	7	7	7	7	7	7	7	7	7
chr3A	425000000	430000000	7	7	7	7	7	7	7	7	7	7	7	7	7	7	7	7	7	7	7	7	7	7	7	7	7	7	7	7	7	7	7	7	7	7	7	7	7	7	7	7	7	7	7	7	7	7	7
chr3A	430000000	435000000	3	3	3	3	62	173	62	62	62	6	6	3	3	3	3	3	3	6	3	3	3	3	3	3	3	3	3	3	3	3	3	3	3	3	3	3	3	3	3	3	3	3	3	3	3	3	3
chr3A	435000000	440000000	7	7	7	7	62	75	62	62	62	7	7	7	7	7	7	7	7	7	7	7	7	7	7	7	7	7	7	7	7	7	7	7	7	7	7	7	7	7	7	7	7	7	7	7	7	7	7
chr3A	440000000	445000000	7	7	7	7	62	75	62	62	62	7	7	7	7	7	7	7	7	7	7	7	7	7	7	7	7	7	7	7	7	7	7	7	7	7	7	7	7	7	7	7	7	7	7	7	7	7	7
chr3A	445000000	450000000	7	7	7	7	62	75	62	62	62	7	7	7	7	7	7	7	7	7	7	7	7	7	7	7	7	7	7	7	7	7	7	7	7	7	7	7	7	7	7	7	7	7	7	7	7	7	7
chr3A	450000000	455000000	7	7	7	7	62	173	62	62	62	7	7	7	7	7	7	7	7	7	7	7	7	7	7	7	7	7	7	7	7	7	7	7	7	7	7	7	7	7	7	7	7	7	7	7	7	7	7
chr3A	455000000	460000000	7	7	7	7	65	7	65	65	62	7	7	7	7	7	7	7	7	7	7	7	7	7	7	7	7	7	7	7	7	7	7	7	7	7	7	7	7	7	7	7	7	7	7	7	7	7	7
chr3A	460000000	465000000	5	5	5	5	5	5	5	5	62	5	5	5	5	5	5	5	5	5	5	5	5	5	5	5	5	5	5	5	5	5	5	5	5	5	5	5	5	5	5	5	5	5	5	5	5	5	5
chr3A	465000000	470000000	23	23	23	23	23	23	23	23	62	23	23	23	23	23	23	23	23	23	23	23	23	23	23	23	23	23	23	23	23	23	23	23	23	23	23	23	23	23	23	23	23	23	23	23	23	23	23
chr3A	470000000	475000000	7	7	7	7	7	7	7	7	62	7	7	7	7	7	7	7	7	7	7	7	7	7	7	7	7	7	7	7	7	7	7	7	7	7	7	7	7	7	7	7	7	7	7	7	7	7	7
chr3A	475000000	480000000	65	164	164	164	65	65	65	65	62	65	69	164	164	65	65	65	69	65	65	65	65	65	164	65	91	91	65	65	65	65	65	65	65	65	65	65	65	65	65	164	164	65	65	65	65	69	65
chr3A	480000000	485000000	83	63	63	63	152	173	83	83	62	83	69	63	63	86	83	83	23	83	83	83	83	83	63	83	191	191	83	83	83	83	198	83	83	83	83	83	83	83	83	206	63	83	83	83	83	23	83
chr3A	485000000	490000000	111	164	164	164	172	173	83	83	62	83	20	164	164	23	23	23	23	83	23	23	83	94	164	190	20	20	111	94	94	94	198	197	23	83	111	111	23	111	111	206	164	94	23	23	83	23	23
chr3A	490000000	495000000	23	23	23	23	23	23	23	23	23	23	23	23	23	23	23	23	60	23	23	23	23	6	23	23	23	23	23	6	6	6	198	23	23	23	23	23	23	23	23	23	23	23	23	23	23	60	23
chr3A	495000000	500000000	23	23	23	23	162	173	162	162	23	162	23	23	23	23	23	23	60	23	23	23	162	6	23	162	23	23	23	6	6	6	198	197	23	162	23	202	23	23	23	23	23	162	23	23	162	63	23
chr3A	500000000	505000000	64	23	23	23	162	173	162	175	24	162	23	23	23	23	23	23	183	23	23	23	162	188	23	162	166	166	166	188	188	188	198	173	23	162	64	64	203	64	64	203	23	162	23	23	162	166	23
chr3A	505000000	510000000	111	23	23	23	23	23	23	23	62	23	23	23	23	23	23	23	23	23	23	23	23	23	23	23	23	23	193	23	23	23	23	23	23	23	111	111	203	111	111	203	23	23	23	23	23	23	23
chr3A	510000000	515000000	111	7	7	171	172	173	172	23	62	71	178	71	180	161	161	161	71	23	161	161	187	163	111	163	191	191	193	163	163	163	163	180	161	70	111	111	203	111	111	206	23	70	161	161	71	161	161
chr3A	515000000	520000000	111	95	95	171	50	173	23	23	23	50	23	166	180	23	23	95	166	23	23	95	166	163	111	111	191	191	193	163	163	163	198	197	23	166	111	111	111	111	111	206	23	95	23	23	23	23	23
chr3A	520000000	525000000	111	81	81	81	7	173	3	7	3	7	3	70	180	3	3	81	70	3	3	81	70	163	111	111	163	163	81	163	163	163	198	197	3	70	111	111	203	111	111	206	7	81	3	3	3	3	3
chr3A	525000000	530000000	83	83	83	83	7	173	174	167	6	7	6	166	180	6	6	83	166	6	6	83	70	163	83	83	191	191	193	163	163	163	198	197	6	70	83	202	203	83	83	206	167	83	6	6	6	91	6
chr3A	530000000	535000000	98	134	134	134	172	95	95	134	6	172	6	166	95	6	6	95	166	166	6	95	70	163	83	95	191	191	95	163	95	163	163	166	6	70	83	202	203	98	83	206	134	95	6	6	166	98	6
chr3A	535000000	540000000	70	23	23	23	1	1	1	23	5	1	5	70	1	1	1	1	70	1	1	1	1	70	70	70	70	70	70	70	70	70	198	1	1	1	70	70	203	70	70	206	23	1	1	1	1	70	1
chr3A	540000000	545000000	5	169	169	171	95	173	11	23	5	95	5	163	95	161	161	95	163	161	161	95	95	163	5	5	136	136	163	163	163	163	198	161	161	95	5	5	203	5	5	5	23	95	161	161	95	5	161
chr3A	545000000	550000000	7	161	161	161	161	161	161	161	7	161	161	161	161	161	161	161	161	161	161	161	7	161	161	161	7	7	7	161	7	161	161	161	161	7	7	7	203	7	7	203	161	161	161	7	161	161	161
chr3A	550000000	555000000	40	6	6	6	6	6	6	6	40	6	6	6	6	6	6	6	6	6	6	6	40	6	6	6	34	34	40	6	40	6	6	6	6	40	40	40	203	40	40	203	6	6	6	40	6	6	6
chr3A	555000000	560000000	83	162	162	162	40	173	83	162	62	40	62	62	162	62	62	162	62	62	62	162	40	40	76	83	62	62	40	40	40	40	198	197	62	40	76	76	203	83	40	173	162	162	62	62	62	83	62
chr3A	560000000	565000000	83	23	23	23	115	173	83	23	6	115	6	6	23	6	6	23	6	6	6	23	23	23	83	83	6	6	23	23	23	23	198	197	6	23	83	202	203	83	23	206	23	23	6	6	6	83	6
chr3A	565000000	570000000	111	83	83	83	172	83	83	175	66	172	23	23	83	161	161	83	23	23	161	83	63	111	165	83	191	191	165	111	165	111	111	161	161	175	83	202	203	111	83	111	83	83	161	161	161	111	161
chr3A	570000000	575000000	83	83	83	83	83	83	83	23	66	83	23	23	83	83	83	83	23	23	83	83	63	83	23	83	165	165	165	83	165	83	83	197	83	63	83	165	83	83	83	83	207	83	83	83	83	83	83
chr3A	575000000	580000000	64	64	64	64	64	64	64	64	16	64	64	64	64	64	64	64	64	64	64	64	64	64	64	64	64	64	64	64	64	64	64	64	64	64	64	64	64	64	64	64	64	64	64	64	64	64	64
chr3A	580000000	585000000	16	16	16	16	16	16	16	16	16	16	16	16	16	16	16	16	16	16	16	16	16	16	16	16	16	16	16	16	16	16	16	16	16	16	16	16	16	16	16	16	16	16	16	16	16	16	16
chr3A	585000000	590000000	23	23	23	23	23	23	23	23	23	23	23	23	23	23	23	23	23	23	23	23	23	23	23	23	23	23	23	23	23	23	23	23	23	23	23	23	23	23	23	23	23	23	23	23	23	23	23
chr3A	590000000	595000000	7	7	7	7	7	7	7	7	76	7	7	7	7	7	7	7	7	7	7	7	7	7	7	7	7	7	7	7	7	7	7	7	7	7	7	7	7	7	7	7	7	7	7	7	7	7	7
chr3A	595000000	600000000	70	70	70	70	70	70	70	70	103	70	70	70	70	70	70	70	70	70	70	70	70	70	70	70	70	70	70	70	70	70	70	70	70	70	70	70	70	70	70	70	207	70	70	70	70	70	70
chr3A	600000000	605000000	62	23	23	23	62	173	23	62	62	62	62	62	62	62	62	62	62	62	62	62	62	62	62	62	62	62	62	62	62	62	62	62	23	62	62	62	23	62	62	62	173	23	23	23	62	62	62
chr3A	605000000	610000000	62	6	6	6	62	62	63	62	65	62	65	62	62	62	62	62	62	62	62	62	62	62	62	62	62	62	62	62	62	62	62	62	63	62	62	62	63	62	62	62	207	63	63	63	62	62	62
chr3A	610000000	615000000	34	64	65	64	34	34	34	34	34	34	34	34	34	34	34	34	34	34	34	34	34	34	34	34	34	34	34	34	34	34	34	34	65	34	34	34	65	34	34	34	207	34	65	65	34	34	34
chr3A	615000000	620000000	7	169	162	171	68	173	7	68	7	68	7	7	162	7	7	7	7	7	7	7	7	7	7	7	7	7	7	7	7	7	7	7	7	7	7	7	7	7	7	206	207	7	7	7	7	68	68
chr3A	620000000	625000000	62	53	53	53	60	173	60	7	62	177	62	83	83	62	62	53	83	62	62	53	53	53	62	60	53	53	53	53	83	53	53	62	62	53	62	60	62	62	62	206	7	62	62	7	62	83	83
chr3A	625000000	630000000	7	7	7	7	7	173	62	7	62	62	7	7	7	7	7	62	7	7	7	62	62	73	62	7	62	62	62	73	7	62	173	173	7	62	62	7	7	62	62	173	7	7	7	7	62	7	7
chr3A	630000000	635000000	53	53	53	53	7	7	7	7	7	7	7	7	7	7	7	53	7	7	7	53	53	53	7	7	7	7	53	53	7	53	53	53	7	53	7	83	7	53	53	53	53	53	7	53	53	53	53
chr3A	635000000	640000000	7	7	7	7	66	7	7	7	7	7	7	179	7	7	7	7	7	7	7	7	7	7	7	7	7	7	16	7	7	7	7	7	7	7	7	7	7	7	7	7	7	7	7	7	7	7	7
chr3A	640000000	645000000	25	25	25	25	66	25	25	25	25	25	84	66	25	62	62	25	25	62	62	25	25	25	25	25	25	25	25	25	25	25	25	25	25	25	25	25	25	25	25	25	207	25	25	25	25	25	25
chr3A	645000000	650000000	62	62	62	65	62	62	62	86	86	62	178	62	62	86	86	62	62	62	86	62	62	62	62	62	62	62	62	62	62	62	62	197	65	62	62	62	65	62	62	62	62	62	65	65	62	62	86
chr3A	650000000	655000000	7	60	60	60	70	70	60	84	84	70	84	70	70	84	84	70	183	70	84	70	70	7	70	70	70	70	7	7	7	7	7	70	60	70	70	70	203	34	7	206	70	7	70	60	7	7	84
chr3A	655000000	660000000	56	23	23	23	172	106	64	84	176	106	84	106	106	84	84	106	183	106	84	106	106	106	106	106	106	106	106	64	106	56	56	106	164	106	106	106	64	106	56	206	23	64	106	64	164	106	176
chr3A	660000000	665000000	62	23	23	23	23	23	23	23	23	23	23	23	23	89	89	23	23	23	89	23	187	62	23	62	23	23	23	187	62	62	62	23	23	23	23	23	62	166	23	23	23	208	23	23	211	23	23
chr3A	665000000	670000000	7	76	52	171	52	76	23	52	52	52	178	52	52	23	23	52	52	23	23	52	187	7	52	7	52	52	23	7	7	7	7	52	52	52	52	52	7	52	23	76	52	23	52	52	7	52	23
chr3A	670000000	675000000	65	16	16	16	16	16	23	16	65	16	88	16	16	23	23	16	16	23	23	16	23	16	16	16	16	16	23	16	16	16	16	16	16	23	16	16	16	16	16	16	16	68	16	16	16	16	16
chr3A	675000000	680000000	6	6	6	6	6	6	6	6	65	6	65	6	6	6	6	6	6	6	6	6	6	6	6	6	6	6	6	6	6	6	6	6	6	6	6	6	6	6	6	6	6	25	6	6	6	6	6
chr3A	680000000	685000000	83	7	7	7	40	40	40	163	176	7	65	7	7	7	7	7	7	7	7	7	7	7	40	7	40	40	7	7	195	83	83	40	7	7	163	163	40	7	83	7	7	208	7	7	40	40	7
chr3A	685000000	690000000	111	71	71	71	106	106	106	111	106	71	126	71	71	106	106	71	126	71	106	71	111	111	106	71	106	106	71	194	111	111	111	106	126	111	111	111	106	106	111	71	71	71	71	126	106	106	126
chr3A	690000000	695000000	70	70	70	70	70	70	70	70	70	70	70	70	70	70	70	70	70	70	70	70	82	70	70	82	70	70	82	70	70	82	70	70	70	82	70	70	70	70	70	70	70	70	70	70	70	70	70
chr3A	695000000	700000000	70	164	164	164	172	70	70	70	65	172	178	70	70	70	181	71	70	70	181	71	70	70	167	70	167	167	70	70	70	66	198	70	70	70	70	70	70	70	70	70	70	70	167	70	70	70	70
chr3A	700000000	705000000	70	70	70	70	70	70	70	70	63	69	69	70	70	70	70	70	128	63	70	70	70	70	70	70	70	70	70	70	128	63	63	70	128	70	70	202	203	128	70	70	70	101	70	70	70	70	128
chr3A	705000000	710000000	63	63	63	63	63	63	63	63	63	63	23	63	63	63	63	63	63	63	63	63	63	63	63	63	63	63	63	63	63	63	63	63	63	63	63	202	63	63	63	63	63	23	63	63	63	63	63
chr3A	710000000	715000000	111	161	170	161	172	173	161	161	176	161	65	161	161	161	164	111	161	164	164	111	161	161	111	111	172	172	161	164	164	164	164	111	172	164	176	202	164	161	205	206	161	208	164	164	161	161	164
chr3A	715000000	720000000	111	70	70	70	70	66	66	66	72	66	64	70	70	70	70	70	70	70	70	70	70	66	66	66	70	70	111	70	70	66	197	197	70	111	66	70	111	69	111	70	70	70	70	70	70	70	70
chr3A	720000000	725000000	111	62	64	62	7	35	162	162	176	141	62	62	62	86	63	164	164	63	63	164	111	162	141	162	111	111	111	111	111	162	162	197	62	200	34	111	111	111	111	111	7	164	7	63	34	34	34
chr3A	725000000	730000000	56	94	56	94	94	56	56	56	56	56	56	99	56	4	56	163	56	4	4	163	4	56	56	56	56	56	56	4	163	163	163	56	163	56	163	163	4	56	56	56	56	4	99	4	56	56	4
chr3A	730000000	735000000	111	106	40	106	106	106	65	175	176	65	84	65	40	40	106	176	4	35	35	176	83	106	65	111	106	106	111	106	106	106	106	197	176	106	111	106	4	106	111	197	197	4	65	106	175	106	106
chr3A	735000000	740000000	70	70	70	62	62	62	62	70	65	62	62	70	84	84	181	182	62	62	162	0	62	62	62	62	65	65	70	62	195	70	70	62	182	200	70	62	162	70	70	62	62	62	62	163	62	70	70
chr3A	740000000	745000000	111	62	62	40	62	173	40	62	62	66	62	62	62	62	40	40	40	40	40	0	62	40	62	62	40	40	40	40	40	62	62	62	40	66	40	62	66	111	111	62	62	40	62	40	40	40	62
chr3A	745000000	750000000	64	62	62	62	62	62	62	62	62	62	62	62	62	62	62	62	62	62	62	0	62	62	62	62	62	62	62	62	160	62	62	62	62	62	63	62	203	64	63	206	62	62	62	62	62	62	62
chr3A	750000000	750843639	0	62	62	62	62	62	62	62	62	62	62	62	62	62	62	62	62	0	62	0	62	62	62	0	62	62	62	62	0	62	62	62	62	62	62	62	203	0	0	0	62	62	62	62	62	62	62
chr3B	0	5000000	65	62	62	62	0	0	184	62	66	186	0	0	189	62	0	0	0	194	0	0	3	0	0	62	65	200	0	202	0	202	205	170	62	0	65	167	62	62	65	114	62	0	160	214	0	0	0
chr3B	5000000	10000000	65	71	71	71	0	183	86	71	86	86	71	0	71	71	0	0	166	86	86	0	71	0	166	71	71	177	201	66	71	66	66	71	71	71	65	167	171	171	65	71	71	0	86	66	0	0	0
chr3B	10000000	15000000	65	175	175	181	182	67	67	169	173	186	173	170	189	175	162	192	193	164	164	192	175	162	176	44	199	67	67	65	65	176	205	170	169	206	72	167	208	171	65	67	211	162	164	214	192	162	162
chr3B	15000000	20000000	65	179	179	181	63	183	184	169	63	63	165	188	189	190	191	172	193	164	164	172	188	189	176	172	199	200	165	202	203	159	159	170	169	206	72	65	208	0	65	188	188	165	164	65	215	165	165
chr3B	20000000	25000000	65	179	179	179	182	183	184	169	173	186	162	188	189	177	177	192	65	169	195	192	65	162	176	172	199	200	201	202	203	202	202	170	169	206	130	65	65	0	65	210	211	162	213	166	160	160	162
chr3B	25000000	30000000	65	169	169	169	159	65	65	65	166	65	187	160	166	177	177	166	193	194	177	166	197	166	65	143	169	169	143	65	143	65	65	65	169	143	207	167	143	0	65	210	65	160	8	193	193	160	166
chr3B	30000000	35000000	65	32	166	32	170	32	32	166	166	166	187	32	32	32	32	32	166	32	32	32	166	166	161	62	161	161	174	174	32	166	166	170	166	62	161	167	208	166	65	174	211	32	32	161	161	32	32
chr3B	35000000	40000000	65	8	8	8	169	8	8	8	8	32	8	8	0	8	8	8	168	0	8	8	8	8	176	32	32	32	8	8	8	8	8	170	169	32	176	167	65	0	65	210	211	8	8	176	176	8	8
chr3B	40000000	45000000	65	164	164	164	164	164	164	164	127	161	164	188	89	89	89	89	170	164	89	89	161	8	168	161	199	161	95	202	95	168	168	170	89	161	170	167	161	0	65	210	210	89	65	168	168	89	89
chr3B	45000000	50000000	8	164	164	164	164	8	164	8	75	164	164	164	8	8	8	8	8	164	8	8	8	8	8	164	0	8	8	5	69	72	72	8	8	164	8	167	8	0	8	8	211	8	8	8	8	8	164
chr3B	50000000	55000000	65	70	75	75	8	8	8	75	75	75	70	188	70	167	8	8	170	8	8	70	70	198	170	161	70	70	70	167	203	203	203	170	169	8	65	167	161	0	65	70	170	75	70	70	70	75	70
chr3B	55000000	60000000	8	8	8	8	8	8	8	8	8	8	8	8	8	8	8	8	8	8	8	8	8	8	8	8	8	8	8	8	8	8	8	8	8	8	8	8	8	0	8	8	8	8	8	8	8	8	8
chr3B	60000000	65000000	65	3	3	23	62	65	65	65	63	65	187	65	65	65	65	65	63	65	65	65	62	62	62	65	65	65	62	62	62	62	62	165	65	65	65	167	208	0	65	210	210	65	65	65	62	65	62
chr3B	65000000	70000000	65	65	65	65	165	65	108	65	108	65	41	108	164	164	108	108	41	108	108	164	65	165	165	65	23	65	164	167	161	167	167	108	65	165	164	167	208	0	65	165	65	140	108	140	161	140	165
chr3B	70000000	75000000	44	179	179	179	62	44	44	44	44	44	63	44	189	44	44	44	63	44	44	44	62	165	62	62	44	44	201	44	44	44	44	170	44	44	44	44	44	0	44	165	62	3	44	3	44	3	62
chr3B	75000000	80000000	65	8	8	8	166	3	3	3	3	3	8	3	8	3	3	3	8	3	3	65	166	166	166	166	3	3	3	3	3	3	3	170	3	3	65	3	3	0	65	166	166	3	166	3	65	3	166
chr3B	80000000	85000000	44	8	8	8	3	175	8	8	8	8	8	8	8	8	8	8	8	8	8	3	3	3	3	3	8	44	44	44	44	44	44	8	8	44	44	44	165	0	44	3	3	8	3	8	44	8	3
chr3B	85000000	90000000	8	8	8	8	8	8	8	8	8	8	8	8	8	8	8	8	8	8	8	8	8	8	8	8	8	8	8	8	8	8	8	8	8	8	8	8	8	0	8	8	8	8	8	8	8	8	8
chr3B	90000000	95000000	8	8	8	8	8	8	8	8	8	8	8	8	8	8	8	8	8	8	8	8	8	8	8	8	8	8	8	8	8	8	8	8	8	8	8	8	8	0	8	8	8	8	8	8	8	8	8
chr3B	95000000	100000000	8	8	8	8	164	8	8	75	8	8	8	8	8	8	8	8	8	8	8	164	164	198	164	164	8	8	8	202	202	202	205	8	8	8	8	167	165	0	8	8	164	8	164	8	8	8	164
chr3B	100000000	105000000	32	32	32	32	108	183	108	6	108	108	32	108	32	165	108	108	32	108	108	108	108	198	108	108	108	163	163	202	202	202	205	170	108	163	32	167	170	0	32	32	108	32	108	32	32	32	108
chr3B	105000000	110000000	32	32	32	32	6	183	6	6	6	8	187	6	32	6	6	6	32	6	6	6	6	198	6	6	6	163	163	163	163	163	205	170	6	163	32	167	208	6	32	32	6	32	6	32	32	32	6
chr3B	110000000	115000000	8	8	8	8	6	183	6	6	6	8	6	6	8	6	6	6	8	6	6	6	6	6	6	6	6	163	163	163	163	163	205	170	6	163	8	163	208	0	8	8	6	8	6	8	8	8	6
chr3B	115000000	120000000	65	63	63	63	108	183	108	185	108	63	187	108	65	63	108	141	63	108	108	141	141	108	108	141	108	163	163	163	163	163	205	170	108	163	207	163	208	0	65	170	108	63	108	63	65	63	108
chr3B	120000000	125000000	44	63	63	63	63	183	63	32	63	63	32	63	32	63	63	32	63	63	63	32	32	198	63	32	63	62	62	62	62	62	167	32	63	62	32	167	208	0	44	208	63	63	63	63	44	63	63
chr3B	125000000	130000000	65	63	63	63	63	183	63	185	63	63	32	63	32	63	63	32	63	63	63	32	32	198	63	32	63	63	161	161	161	161	205	0	63	161	32	167	65	0	65	210	63	63	63	63	65	63	63
chr3B	130000000	135000000	44	63	63	63	63	165	63	63	63	63	86	63	32	63	63	164	63	63	63	164	164	166	166	164	63	200	161	161	161	161	161	170	63	206	32	161	44	0	44	175	166	63	166	63	44	63	166
chr3B	135000000	140000000	65	63	63	63	63	165	63	63	63	63	63	63	3	63	63	3	63	63	63	3	3	3	3	3	63	0	63	163	163	163	163	170	63	123	32	163	65	0	65	170	3	63	3	63	65	63	3
chr3B	140000000	145000000	65	63	63	63	63	65	63	63	63	63	64	63	65	63	63	64	63	63	63	64	64	65	65	64	63	0	201	65	65	65	65	170	63	75	64	65	65	0	65	210	65	63	65	63	65	63	65
chr3B	145000000	150000000	3	62	62	62	62	62	62	62	62	62	32	62	62	163	62	139	62	62	62	139	197	62	62	139	62	62	201	163	163	163	163	62	62	206	197	163	3	0	3	210	62	62	62	62	215	3	62
chr3B	150000000	155000000	65	32	32	32	32	32	32	32	32	32	32	32	32	32	32	139	32	32	32	139	32	32	32	139	32	32	32	32	32	32	32	32	32	139	32	32	65	139	65	210	32	32	32	32	65	65	32
chr3B	155000000	160000000	65	32	32	32	32	32	32	75	32	32	32	32	32	32	32	32	32	32	32	32	197	32	32	32	32	32	32	32	32	32	32	32	32	32	32	32	65	0	65	32	32	32	32	32	32	65	32
chr3B	160000000	165000000	32	3	3	3	3	3	3	75	3	3	32	3	3	3	3	3	3	3	3	3	197	3	3	3	3	3	72	3	3	3	3	3	3	197	3	3	32	0	32	3	3	3	3	3	32	32	3
chr3B	165000000	170000000	65	3	3	3	3	3	3	65	3	3	3	3	3	3	3	3	3	3	3	3	3	3	3	3	3	3	3	3	3	3	3	3	3	3	3	3	65	0	65	3	3	3	3	3	65	65	3
chr3B	170000000	175000000	65	32	32	32	32	32	32	65	32	3	32	32	32	3	32	32	63	32	32	32	3	32	32	3	32	32	3	3	3	3	165	165	32	3	32	32	65	0	65	32	32	32	32	32	65	65	32
chr3B	175000000	180000000	32	32	32	32	32	32	32	32	32	139	32	32	32	3	32	32	32	32	32	32	139	32	32	139	32	32	3	3	3	3	205	170	32	139	32	32	32	0	32	32	32	32	32	32	32	32	32
chr3B	180000000	185000000	32	32	32	32	32	32	32	32	32	32	32	32	32	3	32	32	32	32	32	32	32	32	32	32	32	32	32	3	3	3	205	170	32	32	32	32	32	0	32	32	32	32	32	32	32	32	32
chr3B	185000000	190000000	32	68	68	68	68	68	68	32	68	63	32	68	68	3	68	68	32	68	68	68	32	68	68	32	68	68	32	3	3	3	205	170	68	63	68	68	32	0	32	68	68	68	68	68	32	32	68
chr3B	190000000	195000000	32	68	68	68	68	68	68	78	68	3	78	68	68	68	68	68	78	68	68	68	78	68	68	32	68	68	78	3	3	3	3	170	68	3	104	104	32	0	32	175	68	68	68	68	32	32	68
chr3B	195000000	200000000	38	3	3	3	3	3	3	3	3	3	3	3	3	3	3	3	3	3	3	3	3	3	3	32	3	3	3	3	3	3	3	170	3	3	104	104	38	0	38	210	3	3	3	3	38	38	3
chr3B	200000000	205000000	44	62	62	62	62	62	3	62	3	3	3	3	62	62	3	62	3	3	3	62	3	3	62	32	3	62	62	62	62	62	62	170	3	3	104	104	44	0	44	210	62	62	62	3	44	44	3
chr3B	205000000	210000000	44	62	62	62	3	3	3	3	3	3	3	3	3	62	3	3	3	3	3	3	3	198	3	32	3	62	62	3	3	3	3	170	3	3	62	167	44	0	44	210	3	3	3	3	44	44	3
chr3B	210000000	215000000	44	62	62	62	3	3	3	3	3	3	3	3	3	62	3	3	3	3	3	3	3	198	3	32	3	62	62	3	3	3	3	170	3	3	62	62	44	0	44	210	3	3	3	3	44	44	3
chr3B	215000000	220000000	44	52	52	52	3	3	3	3	3	3	3	3	3	52	3	3	3	3	3	3	3	198	3	32	3	52	52	3	3	3	3	170	3	3	52	167	44	0	44	210	3	3	3	3	44	44	3
chr3B	220000000	225000000	44	52	52	52	0	0	0	0	0	0	0	0	0	52	0	0	0	0	0	0	0	198	0	32	0	52	52	0	0	0	0	170	0	0	52	52	44	0	44	210	0	0	0	0	44	44	0
chr3B	225000000	230000000	3	62	62	62	52	52	52	6	52	52	6	52	52	62	52	52	6	52	52	52	172	175	52	172	52	52	62	72	72	72	205	170	52	172	62	62	3	0	3	210	52	52	6	52	3	3	52
chr3B	230000000	235000000	3	62	62	62	52	52	52	6	52	52	6	52	52	62	52	52	6	52	52	52	62	175	52	62	52	52	62	72	72	72	205	170	52	62	62	167	3	0	3	210	52	52	6	52	3	3	52
chr3B	235000000	240000000	65	62	62	62	160	160	160	78	160	160	78	160	160	62	160	160	32	160	160	160	197	175	160	172	160	200	62	72	72	72	205	170	160	70	62	167	65	0	65	210	160	160	32	160	65	65	160
chr3B	240000000	245000000	65	3	3	3	68	68	68	68	68	68	68	68	68	3	68	68	3	68	68	68	72	68	68	72	68	200	3	72	72	72	205	78	68	72	68	167	65	0	65	210	68	68	3	68	65	65	68
chr3B	245000000	250000000	65	3	3	3	68	68	68	3	68	68	3	68	68	3	68	68	3	68	68	68	72	198	68	72	68	3	3	72	72	72	205	78	3	72	68	167	65	0	65	210	68	68	3	68	65	65	68
chr3B	250000000	255000000	65	70	70	70	52	52	52	3	52	52	3	52	52	70	52	52	70	52	52	52	72	198	52	72	52	3	3	72	72	72	205	170	70	72	68	167	65	0	65	210	52	52	70	52	65	65	52
chr3B	255000000	260000000	65	52	52	52	52	52	52	62	52	52	3	52	52	52	52	52	52	52	52	52	65	198	52	65	52	62	62	65	65	65	205	52	52	65	52	167	65	0	65	210	52	52	52	52	65	65	52
chr3B	260000000	265000000	65	52	52	52	52	52	52	52	52	52	3	52	52	52	52	52	52	52	52	52	72	52	52	72	52	52	52	72	72	72	205	52	52	72	52	52	65	0	65	165	52	52	52	52	65	65	52
chr3B	265000000	270000000	65	52	52	52	52	52	52	52	52	52	3	52	52	52	52	52	52	52	52	52	62	52	52	62	52	52	52	62	62	62	165	52	52	62	52	52	65	0	65	165	52	52	52	52	65	65	52
chr3B	270000000	275000000	65	52	52	52	52	52	52	52	52	52	3	52	52	52	52	52	52	52	52	52	62	52	52	62	52	52	52	62	62	62	165	52	52	62	52	52	65	0	65	165	52	52	52	52	65	65	52
chr3B	275000000	280000000	65	52	52	52	52	52	52	52	52	52	3	52	52	52	52	52	52	52	52	52	62	52	52	62	52	52	52	62	62	62	165	52	52	62	52	52	65	0	65	165	52	52	52	52	65	65	52
chr3B	280000000	285000000	65	32	32	32	32	32	32	32	32	32	32	32	32	32	32	32	32	32	32	32	62	32	32	62	32	32	32	62	62	62	165	32	32	62	32	32	65	0	65	165	32	32	32	32	65	65	32
chr3B	285000000	290000000	65	32	32	32	32	32	32	32	32	32	32	32	32	32	32	32	32	32	32	32	62	32	32	62	32	32	32	62	62	62	165	32	32	62	32	32	65	0	65	165	32	32	32	32	65	65	32
chr3B	290000000	295000000	65	32	32	32	32	32	32	32	32	32	32	32	32	32	32	32	32	32	32	32	62	32	32	62	32	32	32	62	62	62	62	32	32	62	32	32	65	0	65	32	32	32	32	32	65	65	32
chr3B	295000000	300000000	65	32	32	32	32	32	32	32	32	32	32	32	32	32	32	32	32	32	32	32	62	32	32	62	32	32	32	62	62	62	165	32	32	62	32	32	65	0	65	165	32	32	32	32	65	65	32
chr3B	300000000	305000000	65	32	32	32	32	32	32	32	32	32	32	32	32	32	32	32	32	32	32	32	62	32	32	62	32	32	32	62	62	62	165	32	32	62	32	32	65	0	65	165	32	32	32	32	65	65	32
chr3B	305000000	310000000	65	32	32	32	32	32	32	32	32	32	32	32	32	32	32	32	32	32	32	32	62	32	32	62	32	32	32	62	62	62	165	32	32	62	32	32	65	0	65	165	32	32	32	32	65	65	32
chr3B	310000000	315000000	65	32	32	32	32	32	32	32	32	32	32	32	32	32	32	32	32	32	32	32	62	32	32	62	32	32	32	62	62	62	165	32	32	62	32	32	65	0	65	165	32	32	32	32	65	65	32
chr3B	315000000	320000000	65	32	32	32	32	32	32	32	32	32	32	32	32	32	32	32	32	32	32	32	62	32	32	62	32	32	32	62	62	62	165	32	32	62	32	32	65	0	65	165	32	32	32	32	65	65	32
chr3B	320000000	325000000	65	32	32	32	32	32	32	32	32	32	32	32	32	32	32	32	32	32	32	32	62	32	32	62	32	32	32	62	62	62	165	32	32	62	32	32	65	0	65	165	32	32	32	32	65	65	32
chr3B	325000000	330000000	65	32	32	32	32	32	32	32	32	32	32	32	32	32	32	32	32	32	32	32	62	32	32	62	32	32	32	62	62	62	165	32	32	62	32	32	65	0	65	165	32	32	32	32	65	65	32
chr3B	330000000	335000000	65	32	32	32	32	32	32	32	32	32	32	32	32	32	32	32	32	32	32	32	62	32	32	62	32	32	32	62	62	62	165	32	32	62	32	32	65	0	65	165	32	32	32	32	65	65	32
chr3B	335000000	340000000	65	32	32	32	32	32	32	32	32	32	32	32	32	32	32	32	32	32	32	32	62	32	32	62	32	32	32	62	62	62	165	32	32	62	32	32	65	0	65	165	32	32	32	32	65	65	32
chr3B	340000000	345000000	65	32	32	32	32	32	32	32	32	32	32	32	32	32	32	32	32	32	32	32	62	32	32	62	32	32	32	202	62	62	62	32	32	62	32	32	65	0	65	62	32	32	32	32	65	65	32
chr3B	345000000	350000000	65	32	32	32	32	32	32	32	32	32	32	32	32	32	32	32	32	32	0	32	62	32	32	62	32	32	32	0	62	62	62	32	32	62	32	32	65	0	65	62	32	32	32	32	65	65	32
chr3B	350000000	355000000	65	32	32	32	32	32	32	32	32	32	32	32	32	32	32	32	32	32	32	32	62	32	32	62	32	32	32	62	62	62	62	32	32	62	32	32	65	0	65	62	32	32	32	32	65	65	32
chr3B	355000000	360000000	65	32	32	32	32	32	32	32	32	32	32	32	32	32	32	32	32	32	32	32	62	32	32	62	32	32	32	62	62	62	62	32	32	62	32	32	65	0	65	62	32	32	32	32	65	65	32
chr3B	360000000	365000000	65	32	32	32	32	32	32	32	32	32	32	32	32	32	32	32	32	32	32	32	62	32	32	0	32	32	32	0	62	62	165	32	32	62	32	0	65	0	65	165	32	32	32	32	65	65	32
chr3B	365000000	370000000	65	32	32	32	62	62	62	32	62	32	32	62	62	32	62	62	32	62	62	62	62	62	62	62	62	32	32	62	62	62	62	32	32	62	32	32	65	0	65	62	62	62	32	62	65	65	62
chr3B	370000000	375000000	65	32	32	32	160	160	160	32	160	32	32	160	160	32	160	160	32	160	160	160	62	160	160	62	160	32	32	62	62	62	62	32	32	62	32	32	65	0	65	160	160	160	32	160	65	65	160
chr3B	375000000	380000000	65	32	32	32	160	160	160	32	160	32	32	160	160	32	160	160	32	160	160	160	62	160	160	62	160	32	32	62	62	62	62	32	32	62	32	32	65	0	65	62	160	160	32	160	65	65	160
chr3B	380000000	385000000	3	165	32	32	32	32	32	32	32	32	32	32	32	32	32	32	32	32	32	32	55	165	32	55	32	32	32	55	55	55	165	32	32	55	32	32	3	0	3	165	32	32	32	32	3	3	32
chr3B	385000000	390000000	3	55	32	32	32	32	32	32	32	32	32	32	32	32	32	32	32	32	32	32	55	32	32	55	32	32	32	55	55	55	55	32	32	55	32	32	3	0	3	55	32	32	32	32	3	3	32
chr3B	390000000	395000000	3	165	32	32	32	32	32	32	32	32	32	32	32	32	32	32	32	32	32	32	55	32	32	55	32	32	32	55	55	55	165	32	32	55	32	32	3	0	3	165	32	32	32	32	3	3	32
chr3B	395000000	400000000	3	165	32	32	32	32	32	32	32	32	32	32	32	32	32	32	32	32	32	32	197	165	32	62	32	32	32	62	62	62	62	32	32	62	32	165	3	0	3	165	32	32	32	32	3	3	32
chr3B	400000000	405000000	3	165	32	32	32	32	32	32	32	32	32	32	32	32	32	32	32	32	32	32	32	167	32	3	32	32	32	3	3	3	165	32	32	3	32	167	3	3	3	165	32	32	32	32	3	3	32
chr3B	405000000	410000000	3	165	32	32	32	32	32	32	32	32	32	32	32	32	32	32	32	32	32	32	32	32	32	62	32	32	32	62	62	62	62	32	32	62	32	32	3	3	3	165	32	32	32	32	3	3	32
chr3B	410000000	415000000	3	179	96	96	32	32	32	32	32	96	32	32	32	96	32	32	32	32	32	32	32	32	32	72	32	32	32	72	72	72	165	32	32	72	32	32	3	3	3	210	32	32	32	32	3	3	32
chr3B	415000000	420000000	161	72	62	62	95	95	95	159	95	62	63	95	95	72	62	95	62	95	62	95	95	95	95	159	95	159	62	72	72	72	205	62	159	72	63	167	161	3	161	210	95	95	62	95	3	161	159
chr3B	420000000	425000000	114	3	3	3	3	3	3	114	3	3	3	3	3	3	3	3	3	3	3	3	3	3	3	114	3	114	3	3	3	3	3	3	114	3	114	114	114	3	114	3	3	3	3	3	3	114	63
chr3B	425000000	430000000	3	3	3	3	3	3	3	3	3	3	75	3	3	3	3	3	3	3	3	3	3	3	3	3	3	3	3	3	3	3	3	3	3	3	3	3	3	3	3	3	3	3	3	3	3	3	3
chr3B	430000000	435000000	3	3	3	3	3	3	3	3	3	3	75	3	3	3	3	3	3	3	3	3	3	3	3	3	3	3	3	3	3	3	3	3	3	3	3	3	3	3	3	3	3	3	3	3	3	3	217
chr3B	435000000	440000000	3	3	3	3	3	3	3	3	3	3	75	3	3	3	3	3	3	3	3	3	3	3	3	3	3	3	3	3	3	3	3	3	3	3	3	3	3	3	3	3	3	3	3	3	3	3	75
chr3B	440000000	445000000	3	3	3	3	3	3	3	3	3	3	3	3	3	3	3	3	3	3	3	3	3	3	3	3	3	3	63	3	3	63	205	3	3	3	3	3	3	166	3	3	3	3	3	3	166	3	63
chr3B	445000000	450000000	3	32	32	32	32	32	32	32	32	32	32	32	32	32	3	32	32	32	3	32	32	32	32	32	32	32	201	32	32	201	201	3	32	32	3	3	3	32	3	3	32	3	3	32	32	3	69
chr3B	450000000	455000000	67	3	3	3	67	44	44	44	67	67	3	67	67	67	67	67	44	67	67	67	44	67	67	67	44	44	3	3	3	3	165	67	67	3	67	67	67	67	67	67	67	67	67	67	67	67	88
chr3B	455000000	460000000	63	3	3	3	63	183	183	65	63	63	3	63	176	63	63	176	149	63	63	176	149	3	176	63	183	149	3	3	3	3	205	78	63	3	63	63	63	63	63	78	176	63	63	63	63	63	115
chr3B	460000000	465000000	71	3	3	3	3	71	71	65	71	3	3	71	71	71	71	71	71	71	71	71	71	3	71	71	71	71	3	3	3	3	71	71	71	3	71	71	71	71	71	71	71	71	71	71	71	71	115
chr3B	465000000	470000000	32	3	3	3	32	3	3	32	3	32	32	3	32	3	3	32	3	3	3	32	3	3	32	3	3	32	3	3	3	3	205	3	3	3	32	32	208	32	32	32	32	32	3	3	32	32	3
chr3B	470000000	475000000	72	62	62	62	65	71	71	65	65	65	109	83	83	83	71	83	65	83	71	83	71	62	83	65	71	83	71	62	71	71	71	78	71	62	32	32	175	72	72	32	83	72	62	83	72	72	71
chr3B	475000000	480000000	72	3	3	3	65	170	23	65	65	65	187	23	23	23	23	23	65	23	23	23	23	3	23	3	23	23	23	3	23	23	23	170	65	3	3	3	208	72	72	3	23	72	63	23	72	72	23
chr3B	480000000	485000000	72	179	3	181	76	183	69	76	151	76	69	134	69	69	69	69	76	134	69	69	69	3	69	3	69	69	69	3	69	69	69	170	76	67	3	3	208	72	72	3	69	72	3	134	72	72	69
chr3B	485000000	490000000	38	179	38	69	69	183	71	71	173	69	71	38	67	71	71	67	67	38	71	67	71	38	67	38	71	71	71	38	71	71	170	170	67	67	38	38	208	38	38	38	67	38	38	38	38	38	69
chr3B	490000000	495000000	38	167	160	38	38	183	65	65	67	38	65	160	88	65	64	88	76	160	64	88	64	198	88	63	65	65	201	38	65	65	205	170	76	64	167	167	208	38	38	167	88	63	160	160	167	38	160
chr3B	495000000	500000000	3	179	180	93	93	183	65	67	67	93	187	3	164	65	187	164	65	3	187	164	93	3	164	65	65	75	3	202	65	65	205	170	65	93	3	3	208	3	3	3	164	65	3	3	3	3	3
chr3B	500000000	505000000	3	3	3	32	32	183	63	63	63	32	3	3	3	63	3	3	63	3	3	3	32	3	3	3	63	32	3	3	32	32	205	170	63	32	3	3	208	3	3	3	3	63	3	3	3	3	3
chr3B	505000000	510000000	161	177	180	180	71	183	63	63	63	71	114	141	141	190	141	141	63	141	141	141	197	177	141	161	63	32	38	202	161	161	161	170	63	32	38	38	208	62	161	38	141	212	141	141	161	161	141
chr3B	510000000	515000000	161	139	139	139	33	8	8	8	33	8	33	139	139	8	139	70	33	139	139	70	33	198	139	161	8	32	38	161	161	161	161	170	93	32	70	70	161	161	161	139	139	139	32	139	161	161	139
chr3B	515000000	520000000	17	17	17	17	0	0	0	0	0	0	0	17	17	0	17	0	0	17	17	0	0	17	17	17	0	0	17	17	17	17	17	17	0	0	0	0	0	17	17	17	17	17	0	17	17	17	17
chr3B	520000000	525000000	8	8	8	8	5	183	67	67	5	67	5	8	8	5	8	5	5	8	8	5	5	8	8	8	67	8	8	8	8	8	8	170	5	8	5	5	208	8	8	210	8	8	8	8	8	8	8
chr3B	525000000	530000000	3	3	3	3	3	165	88	3	3	3	88	3	3	88	3	65	165	3	3	65	3	3	3	3	88	3	67	3	67	3	3	3	88	3	65	65	165	3	3	3	3	3	3	3	3	3	3
chr3B	530000000	535000000	3	3	3	3	8	3	3	8	3	8	3	3	3	3	3	3	3	3	3	3	3	3	3	3	3	3	3	3	3	3	3	3	3	3	3	3	3	3	3	3	3	3	3	3	3	3	3
chr3B	535000000	540000000	8	8	8	8	8	8	8	8	8	8	8	8	8	8	8	8	8	8	8	8	8	8	8	8	8	8	8	8	8	8	8	8	8	8	8	8	8	8	8	8	8	8	8	8	8	8	8
chr3B	540000000	545000000	3	3	3	3	63	165	8	8	63	63	8	3	3	3	3	3	8	3	3	3	63	8	3	3	8	8	201	3	3	3	3	3	8	8	3	63	165	3	3	3	3	3	3	3	3	3	69
chr3B	545000000	550000000	8	8	8	8	25	183	184	184	25	8	6	8	8	32	8	25	193	8	8	25	8	32	8	8	184	32	8	8	8	8	8	165	6	32	25	25	8	8	8	8	8	8	8	8	8	8	8
chr3B	550000000	555000000	8	8	8	8	63	165	63	63	63	8	86	8	8	3	8	63	193	8	8	63	8	198	8	8	63	3	8	8	8	8	8	165	86	3	63	63	8	8	8	8	8	8	8	8	8	8	8
chr3B	555000000	560000000	167	166	166	166	63	63	63	63	62	62	63	63	62	63	63	63	63	63	63	63	73	166	62	167	63	8	167	163	163	163	163	170	169	8	169	167	161	161	167	210	211	63	62	63	161	63	62
chr3B	560000000	565000000	167	64	64	64	63	63	63	63	165	165	63	62	164	62	168	65	0	62	168	65	63	123	164	3	63	8	201	202	63	63	63	170	139	8	3	167	168	168	167	210	164	62	164	62	168	62	164
chr3B	565000000	570000000	3	179	89	89	8	183	8	72	3	3	89	89	67	89	67	67	89	89	67	67	67	198	67	8	8	8	72	8	67	75	205	170	8	8	8	67	67	67	3	67	67	89	67	62	67	89	67
chr3B	570000000	575000000	165	62	62	62	63	183	63	101	165	165	62	62	163	62	163	163	62	62	163	163	197	62	163	172	68	68	201	161	163	62	205	170	8	68	172	163	163	163	165	163	163	62	163	62	163	62	217
chr3B	575000000	580000000	8	8	8	8	11	183	11	3	173	173	8	86	8	86	8	8	8	86	8	8	72	8	8	72	67	67	72	8	8	8	8	170	169	67	207	167	8	8	8	8	8	86	8	8	8	86	67
chr3B	580000000	585000000	3	168	173	173	65	183	65	185	173	173	187	63	70	63	3	70	187	63	3	70	3	70	70	172	173	173	172	70	70	70	70	170	3	70	172	167	168	3	3	210	70	63	173	3	3	63	75
chr3B	585000000	590000000	3	3	3	3	62	183	65	3	66	66	88	97	62	62	3	62	88	97	3	62	62	62	62	3	66	66	3	163	163	163	205	3	3	62	3	3	208	3	3	3	208	62	163	163	3	62	3
chr3B	590000000	595000000	8	3	3	3	70	183	65	3	159	77	3	70	70	70	8	164	3	70	8	164	70	198	70	3	159	159	8	23	23	23	23	3	3	70	3	8	208	8	8	3	211	70	23	23	8	70	3
chr3B	595000000	600000000	23	143	143	143	160	183	184	185	143	160	8	160	160	160	23	23	8	160	23	23	23	198	160	23	143	143	23	23	23	23	23	23	143	139	23	23	23	23	23	23	211	160	23	23	23	160	143
chr3B	600000000	605000000	23	139	139	139	23	23	0	23	173	23	0	23	23	23	23	23	0	23	23	23	23	198	23	23	173	173	23	23	23	23	23	23	139	173	23	23	23	23	23	210	211	23	23	23	23	23	139
chr3B	605000000	610000000	72	169	169	169	72	72	72	173	173	72	32	72	72	72	72	72	32	72	72	72	197	62	72	72	173	173	72	197	197	197	205	72	169	72	72	72	72	72	72	210	210	72	72	72	72	72	169
chr3B	610000000	615000000	6	6	6	6	6	6	6	6	6	6	32	6	6	6	6	6	32	6	6	6	66	198	6	6	6	6	6	66	66	66	205	6	6	6	6	6	6	6	6	6	6	6	6	6	6	6	6
chr3B	615000000	620000000	63	63	63	63	63	63	63	63	63	63	75	63	63	63	63	63	75	63	63	63	66	161	63	63	63	63	63	66	66	66	205	63	63	63	63	63	63	63	63	175	175	63	161	161	161	63	63
chr3B	620000000	625000000	3	3	3	3	3	3	3	63	63	3	66	3	3	3	3	3	66	3	3	3	3	161	3	3	63	63	3	3	3	3	3	3	3	3	3	3	3	3	3	161	161	3	161	161	161	3	3
chr3B	625000000	630000000	163	72	72	72	163	183	161	173	173	163	187	163	164	160	163	164	187	163	163	164	161	72	164	163	173	173	163	161	161	161	161	164	72	163	164	161	163	163	161	163	163	164	163	163	163	164	72
chr3B	630000000	635000000	4	4	4	4	4	4	4	4	4	4	4	4	4	4	4	4	4	4	4	4	4	4	4	4	4	4	4	4	4	4	4	4	4	4	4	4	4	4	4	4	4	4	4	4	4	4	4
chr3B	635000000	640000000	63	62	62	62	62	62	62	62	62	62	63	62	62	62	63	62	62	62	63	62	62	62	62	63	62	62	62	62	62	62	62	62	62	62	62	63	62	63	63	63	62	62	63	63	63	62	62
chr3B	640000000	645000000	62	62	62	62	62	62	62	62	62	62	62	62	62	62	62	62	62	62	62	62	62	62	62	62	62	62	62	62	62	62	62	62	62	62	62	62	62	62	62	62	62	62	62	62	62	62	62
chr3B	645000000	650000000	62	62	62	62	62	62	62	62	62	62	62	62	62	62	62	62	62	62	62	62	62	62	62	62	62	62	62	62	62	62	62	62	62	62	62	62	62	62	62	62	62	62	62	62	62	62	62
chr3B	650000000	655000000	3	3	3	3	3	3	3	3	3	3	3	3	3	3	3	3	3	3	3	3	3	3	3	3	3	3	201	3	3	3	3	3	3	3	3	3	3	3	3	3	3	3	3	3	3	3	3
chr3B	655000000	660000000	161	6	6	6	3	183	3	3	6	64	6	6	6	6	161	6	6	6	161	6	6	6	6	161	6	6	201	6	6	6	6	170	6	6	161	161	6	161	161	170	6	6	161	161	161	6	6
chr3B	660000000	665000000	32	6	6	6	182	183	8	8	8	8	8	6	6	6	38	6	6	6	38	6	6	6	38	38	6	6	6	6	6	6	6	170	6	6	38	6	6	38	38	170	6	6	38	38	38	6	6
chr3B	665000000	670000000	6	6	6	6	6	183	162	162	6	162	6	6	6	6	191	6	6	6	191	6	191	6	38	6	6	6	6	6	191	191	191	6	6	6	41	6	6	171	161	175	6	6	171	171	171	6	6
chr3B	670000000	675000000	41	41	41	41	41	41	184	184	41	184	41	41	41	41	41	41	41	41	41	41	41	41	92	92	41	41	92	41	41	41	41	41	41	41	41	41	41	41	41	41	41	41	41	41	41	41	41
chr3B	675000000	680000000	44	44	44	44	44	44	44	44	23	23	23	44	44	44	44	44	44	44	44	44	44	44	44	44	44	44	44	44	44	44	44	44	44	44	44	44	44	44	44	44	44	44	44	44	44	44	23
chr3B	680000000	685000000	62	62	62	62	62	62	62	62	62	62	62	62	62	62	62	162	162	62	62	162	62	198	62	62	62	62	62	202	62	62	62	62	62	62	62	62	62	62	62	62	162	62	62	62	62	62	62
chr3B	685000000	690000000	62	62	62	62	62	62	62	62	62	62	41	62	32	32	62	32	32	62	62	32	62	62	62	62	62	62	62	62	62	62	62	170	62	62	62	62	62	62	62	62	32	32	62	32	62	32	41
chr3B	690000000	695000000	64	64	64	64	64	64	64	64	3	3	64	64	23	23	64	23	23	64	64	23	64	64	167	64	64	64	64	3	3	64	64	170	64	64	167	167	64	167	64	210	23	23	64	23	64	23	64
chr3B	695000000	700000000	64	64	64	64	64	64	64	64	3	3	161	64	160	160	161	160	160	64	161	160	64	64	167	64	64	64	69	3	3	64	64	170	64	64	167	167	161	167	64	210	160	160	64	160	64	160	161
chr3B	700000000	705000000	32	32	32	32	32	32	32	32	86	86	75	32	160	160	3	160	160	32	3	160	139	32	72	32	32	32	32	3	3	32	205	170	32	32	72	72	3	72	32	210	160	160	32	160	32	160	75
chr3B	705000000	710000000	23	162	162	162	23	23	23	23	23	23	67	23	23	23	23	162	162	23	23	162	23	23	23	23	23	23	23	23	23	23	23	170	23	23	23	23	23	23	23	170	162	162	23	23	23	23	67
chr3B	710000000	715000000	23	6	6	6	23	23	23	23	23	23	6	23	23	23	23	6	6	23	23	6	23	23	23	23	23	23	23	23	23	23	23	170	23	23	23	23	23	23	23	170	6	6	23	23	23	23	6
chr3B	715000000	720000000	38	6	6	6	38	38	38	38	38	38	187	23	38	38	38	6	6	23	38	6	38	38	41	38	38	38	38	38	38	38	38	170	38	38	41	41	38	41	38	170	6	6	23	38	38	38	187
chr3B	720000000	725000000	62	179	179	179	23	183	23	23	62	23	62	32	23	23	62	32	32	32	62	32	23	198	167	172	23	23	23	172	172	23	23	170	62	23	167	167	23	167	62	210	32	179	32	23	23	62	62
chr3B	725000000	730000000	62	160	160	160	160	183	160	160	62	160	62	160	160	160	62	123	123	160	62	123	197	64	64	64	160	160	160	64	64	160	160	170	62	160	64	64	160	64	62	210	123	160	160	160	160	62	62
chr3B	730000000	735000000	166	44	44	44	141	183	44	44	173	63	173	141	44	44	63	32	32	141	63	32	44	98	98	98	141	141	44	0	0	44	44	32	169	44	0	0	44	0	166	44	32	44	44	44	63	166	166
chr3B	735000000	740000000	3	170	170	162	182	183	160	160	169	186	169	169	160	160	3	162	162	169	3	162	3	3	176	3	169	169	3	3	3	204	204	170	169	3	3	3	3	3	3	3	3	162	160	160	160	3	162
chr3B	740000000	745000000	23	179	179	160	160	160	160	160	160	160	23	160	160	160	23	160	160	160	23	160	23	23	23	23	160	160	23	23	23	23	23	170	160	23	23	23	23	23	23	23	23	160	160	160	160	23	160
chr3B	745000000	750000000	65	66	66	66	89	183	65	89	89	66	89	66	66	66	66	66	66	66	66	66	66	66	66	65	66	66	65	66	66	66	205	66	66	66	66	65	44	66	65	66	66	66	66	66	66	65	66
chr3B	750000000	755000000	161	55	55	55	173	183	161	173	173	163	187	160	160	160	161	160	161	161	161	160	197	198	161	75	62	62	3	198	174	187	187	161	160	163	160	92	161	161	92	174	174	160	161	161	161	161	161
chr3B	755000000	760000000	92	44	32	44	92	183	92	92	173	23	23	92	92	92	92	92	92	92	92	92	23	23	92	154	150	150	67	23	23	23	23	0	92	85	92	92	92	92	92	174	67	92	23	92	23	92	92
chr3B	760000000	765000000	163	179	163	82	82	62	82	176	173	186	187	188	75	75	191	32	176	163	191	32	172	198	176	172	199	199	201	199	82	163	163	0	169	82	72	72	163	82	163	163	176	62	82	82	82	82	72
chr3B	765000000	770000000	62	62	62	62	62	62	62	170	62	62	62	62	62	62	62	62	170	62	62	62	62	62	170	67	62	62	201	62	62	62	62	170	62	8	62	62	8	62	62	62	170	201	62	62	170	62	62
chr3B	770000000	775000000	62	164	164	164	62	183	62	105	166	164	105	105	105	105	105	105	105	164	105	105	197	62	64	172	62	62	62	62	62	62	62	105	164	62	62	62	166	62	62	164	105	8	105	105	105	105	164
chr3B	775000000	780000000	62	62	62	62	65	62	8	62	62	186	62	62	189	62	189	62	62	62	189	62	62	62	62	62	62	62	201	62	62	62	62	62	169	8	62	62	62	62	62	210	162	62	62	62	62	62	62
chr3B	780000000	785000000	171	179	179	8	8	8	8	92	89	63	8	160	63	92	171	160	92	8	195	160	8	8	8	8	160	160	201	8	8	160	160	92	63	8	8	8	8	171	171	210	211	160	8	160	92	160	160
chr3B	785000000	790000000	114	69	69	69	65	114	114	65	65	65	65	114	65	65	114	114	114	114	195	114	65	114	65	65	65	65	65	114	65	114	114	65	65	65	65	65	65	65	114	195	69	114	114	114	114	114	65
chr3B	790000000	795000000	92	92	72	92	92	92	92	92	92	92	92	92	92	164	164	92	92	92	92	92	92	92	92	92	92	92	92	92	92	92	92	92	92	92	92	92	92	92	92	92	0	92	164	164	92	92	92
chr3B	795000000	800000000	62	162	162	162	62	62	63	62	62	62	162	75	75	75	67	62	62	194	162	62	62	162	62	172	62	62	62	62	62	62	62	62	62	62	62	62	62	62	62	62	62	62	75	75	62	62	62
chr3B	800000000	805000000	161	179	127	179	161	161	86	161	173	161	127	8	8	8	161	62	161	161	161	62	161	198	161	72	161	161	72	161	161	161	161	161	161	62	161	161	161	161	161	161	0	161	213	8	161	62	161
chr3B	805000000	810000000	8	8	8	8	8	8	8	8	173	8	160	8	8	8	8	160	8	8	8	160	8	8	8	67	8	8	67	160	203	8	8	8	8	0	8	167	8	8	8	8	0	8	160	8	8	160	8
chr3B	810000000	815000000	44	44	44	44	44	44	44	44	44	44	44	44	44	44	44	44	44	44	44	44	44	44	44	44	44	44	44	44	44	44	44	44	44	44	44	44	44	44	44	44	0	44	44	44	44	44	44
chr3B	815000000	820000000	62	167	167	167	11	11	11	62	11	167	62	11	11	11	167	62	167	11	167	62	62	167	62	167	11	62	167	167	167	167	167	62	11	62	62	167	62	62	62	167	0	62	167	62	62	62	11
chr3B	820000000	825000000	62	8	8	8	0	183	0	8	84	186	83	0	0	0	8	8	8	84	8	8	44	8	8	165	84	62	165	8	8	165	174	62	0	8	62	62	8	62	62	8	0	8	8	8	8	8	84
chr3B	825000000	830000000	44	63	63	63	8	8	8	63	8	8	63	63	63	63	63	63	63	8	63	63	0	63	63	8	8	63	8	63	63	8	8	63	8	63	63	63	63	44	44	63	0	63	63	63	63	63	8
chr3B	830000000	830829764	0	0	0	0	0	0	0	0	0	0	20	0	0	0	0	0	1	0	1	0	1	0	0	0	0	0	0	5	5	0	0	20	0	5	5	5	0	0	0	0	20	0	0	0	0	0	0
chr4A	0	5000000	62	62	62	62	62	62	62	62	62	62	62	62	62	62	62	62	62	62	62	62	62	62	21	62	62	62	62	62	62	62	62	62	62	62	62	62	62	62	62	62	62	62	62	62	62	62	62
chr4A	5000000	10000000	62	62	62	62	62	62	62	62	62	62	62	62	62	62	62	62	62	62	62	62	62	62	62	62	62	62	62	62	62	62	62	62	62	62	62	62	62	62	62	62	62	62	62	62	62	62	62
chr4A	10000000	15000000	110	63	62	63	63	64	64	64	90	62	62	63	63	63	63	63	63	63	63	63	62	192	62	62	62	62	62	62	62	62	62	141	63	62	62	62	110	110	110	208	62	63	63	63	63	63	63
chr4A	15000000	20000000	42	42	42	174	68	174	68	42	68	42	42	42	42	42	42	42	42	42	42	42	68	42	42	68	68	68	68	68	68	68	165	42	42	68	68	169	68	42	42	208	42	42	42	42	42	42	42
chr4A	20000000	25000000	21	21	21	21	21	21	21	21	21	21	21	21	21	21	21	21	21	21	21	21	21	21	21	21	21	21	21	21	21	21	21	21	21	21	21	21	21	21	21	21	21	21	21	21	21	21	21
chr4A	25000000	30000000	42	168	68	174	175	176	22	22	84	42	181	182	183	42	42	22	187	182	42	22	22	192	42	42	42	42	84	42	175	181	165	201	22	84	42	169	42	160	42	22	22	182	22	22	22	182	42
chr4A	30000000	35000000	7	7	7	7	7	7	7	7	7	7	7	7	7	7	7	7	7	7	7	7	7	7	7	7	7	7	7	7	7	7	7	7	7	7	7	7	7	7	7	7	7	7	7	7	7	7	7
chr4A	35000000	40000000	62	62	62	62	22	22	22	62	22	62	62	62	62	22	22	62	22	62	22	62	62	22	22	62	22	22	62	62	62	62	62	22	22	62	62	62	62	62	62	62	22	22	22	22	22	62	22
chr4A	40000000	45000000	3	3	3	3	22	176	22	3	22	3	3	182	63	63	22	63	63	3	22	63	3	192	22	3	22	22	3	3	3	3	3	201	3	3	22	22	3	3	3	160	63	63	22	63	63	22	63
chr4A	45000000	50000000	84	95	95	95	64	176	64	95	64	95	62	105	95	105	95	105	105	95	95	105	95	105	105	95	64	64	105	95	95	95	95	105	95	95	105	105	98	98	84	105	105	105	95	105	105	105	105
chr4A	50000000	55000000	22	16	16	16	16	16	16	16	16	16	16	16	16	16	16	16	16	16	16	16	16	16	16	16	16	16	16	16	16	16	16	16	16	16	16	16	16	16	22	16	16	16	16	16	16	16	16
chr4A	55000000	60000000	22	62	62	62	62	62	62	62	62	62	62	62	62	62	62	62	62	62	62	62	62	62	62	62	62	62	62	62	62	62	62	62	62	62	62	62	62	62	22	62	62	62	62	62	62	62	62
chr4A	60000000	65000000	22	62	62	62	62	62	62	62	62	62	62	62	62	62	62	62	62	62	62	62	62	62	62	62	62	62	62	62	62	62	62	62	62	62	62	62	62	62	22	62	62	62	62	62	62	62	62
chr4A	65000000	70000000	22	105	105	105	1	1	1	105	1	105	62	182	1	62	62	105	105	1	62	105	105	105	105	105	105	105	197	105	199	199	165	201	105	105	105	62	105	105	22	62	62	105	105	105	105	105	105
chr4A	70000000	75000000	22	95	95	95	1	1	1	95	1	95	95	95	1	95	95	95	95	1	95	95	95	95	95	95	95	95	95	95	42	42	42	95	95	95	95	169	95	95	22	95	95	95	95	95	95	95	95
chr4A	75000000	80000000	22	16	16	16	16	16	16	16	16	16	16	16	16	16	16	16	16	16	16	16	16	16	16	16	16	16	16	16	16	16	16	16	16	16	16	16	16	16	22	16	16	16	16	16	16	16	16
chr4A	80000000	85000000	1	62	62	62	1	1	1	62	1	62	62	182	1	62	62	62	62	1	62	62	191	62	62	191	62	62	62	191	1	1	165	201	62	62	62	62	62	62	1	62	62	62	62	62	62	62	62
chr4A	85000000	90000000	1	62	62	62	1	176	1	62	1	62	62	182	1	62	62	62	62	1	62	62	62	62	62	62	62	62	62	62	1	1	165	201	62	62	62	62	62	62	1	62	62	62	62	62	62	62	62
chr4A	90000000	95000000	7	62	62	62	62	62	62	62	62	62	62	62	102	62	62	62	62	102	62	62	62	62	62	62	62	62	62	62	66	66	66	62	62	62	62	62	62	62	7	62	62	62	62	62	62	62	62
chr4A	95000000	100000000	7	62	62	62	62	62	62	62	62	62	62	62	62	62	62	62	62	62	62	62	62	62	62	62	62	62	62	62	62	62	62	62	62	62	62	62	62	62	7	62	62	62	62	62	62	62	62
chr4A	100000000	105000000	110	81	81	81	81	81	81	52	81	81	7	52	95	52	52	95	52	52	52	95	81	192	81	81	81	81	81	81	67	85	165	201	81	81	81	81	81	81	110	208	52	95	52	95	95	81	52
chr4A	105000000	110000000	4	4	4	174	4	4	4	7	4	4	7	7	7	7	7	7	7	7	7	7	4	192	4	4	4	4	4	4	4	4	165	201	4	4	4	4	4	4	4	208	7	7	7	7	7	4	7
chr4A	110000000	115000000	11	11	11	174	64	11	64	7	11	11	7	7	7	7	7	7	7	7	7	7	11	192	11	11	11	11	11	11	11	11	165	201	11	11	11	11	11	11	11	208	7	7	7	7	7	11	7
chr4A	115000000	120000000	20	172	172	174	7	176	7	7	20	20	181	7	7	7	7	7	7	7	7	7	123	192	20	20	20	20	20	20	123	20	165	7	20	20	20	20	20	20	20	77	7	7	7	7	7	20	7
chr4A	120000000	125000000	20	7	7	174	7	176	7	7	20	20	20	7	7	7	7	7	7	7	7	7	20	192	20	20	20	20	20	20	20	20	165	7	20	20	20	20	20	20	20	77	7	7	7	7	7	20	7
chr4A	125000000	130000000	20	7	7	174	7	176	7	7	20	20	20	7	7	7	7	7	7	7	7	7	20	192	20	20	20	20	20	20	20	20	165	7	20	20	20	20	20	20	20	208	7	7	7	7	7	20	7
chr4A	130000000	135000000	20	7	7	174	7	176	7	7	20	20	20	7	7	7	7	7	7	7	7	7	20	192	20	20	20	20	20	20	20	20	165	7	20	20	20	20	20	20	20	208	7	7	7	7	7	20	7
chr4A	135000000	140000000	62	97	97	174	2	176	2	2	65	62	65	2	2	2	2	2	2	2	2	2	62	174	62	62	62	62	62	62	62	62	62	2	62	62	62	62	62	62	62	174	2	2	2	2	2	62	2
chr4A	140000000	145000000	50	50	50	50	50	50	50	50	50	50	2	50	50	50	50	50	50	50	50	50	50	50	50	50	50	50	50	50	50	50	50	50	50	50	50	50	50	50	50	50	50	50	50	50	50	50	50
chr4A	145000000	150000000	3	3	3	3	3	3	3	3	3	3	181	3	3	3	3	3	3	3	3	3	3	3	3	3	3	3	3	3	3	3	3	3	3	3	3	3	3	3	3	3	3	3	3	3	3	3	3
chr4A	150000000	155000000	3	3	3	3	3	3	3	3	3	3	3	3	3	3	3	3	3	3	3	3	3	3	3	3	3	3	3	3	3	3	3	3	3	3	3	3	3	3	3	3	3	3	3	3	3	3	3
chr4A	155000000	160000000	3	3	3	3	3	3	3	3	3	3	3	3	3	3	3	3	3	3	3	3	3	3	3	3	3	3	3	3	3	3	3	3	3	3	3	3	3	3	3	3	3	3	3	3	3	3	3
chr4A	160000000	165000000	3	3	3	3	3	3	3	3	3	3	3	3	3	3	3	3	3	3	3	3	3	3	3	3	3	3	3	3	3	3	3	3	3	3	3	3	3	3	3	3	3	3	3	3	3	3	3
chr4A	165000000	170000000	7	7	7	7	7	7	7	7	7	7	7	7	7	7	7	7	7	7	7	7	7	7	7	7	7	7	7	7	7	7	7	7	7	7	7	7	7	7	7	7	7	7	7	7	7	7	7
chr4A	170000000	175000000	21	7	7	7	7	7	7	21	7	7	7	21	21	21	21	21	21	21	21	21	21	21	21	7	7	7	7	7	21	7	21	21	7	7	21	21	21	21	21	21	21	21	21	21	21	21	21
chr4A	175000000	180000000	21	7	7	7	7	7	7	21	7	7	7	21	21	21	21	21	21	21	21	21	21	21	21	7	7	7	7	7	21	7	165	201	7	7	21	169	21	21	21	21	209	21	21	21	21	21	21
chr4A	180000000	185000000	21	7	7	7	7	176	7	21	7	7	7	21	21	21	21	21	21	21	21	21	21	21	21	7	7	7	7	7	21	7	165	201	7	7	21	169	21	21	21	21	209	21	21	21	21	21	21
chr4A	185000000	190000000	21	7	7	7	7	176	7	21	7	7	7	21	21	21	21	21	21	21	21	21	21	21	21	7	7	7	7	7	21	7	165	201	7	7	21	169	21	21	21	21	209	21	21	21	21	21	21
chr4A	190000000	195000000	21	7	7	7	7	176	7	21	7	7	7	21	21	21	21	21	21	21	21	21	21	21	21	7	7	7	7	7	21	7	165	201	7	7	21	169	21	21	21	21	209	21	21	21	21	21	21
chr4A	195000000	200000000	21	7	7	7	7	176	7	21	7	7	7	21	21	21	21	21	21	21	21	21	21	21	21	7	7	7	7	7	21	7	165	201	7	7	21	169	21	21	21	21	209	21	21	21	21	21	21
chr4A	200000000	205000000	21	7	7	7	7	176	7	21	7	7	7	21	21	21	21	21	21	21	21	21	21	21	21	7	7	7	7	7	21	7	165	201	7	7	21	169	21	21	21	21	209	21	21	21	21	21	21
chr4A	205000000	210000000	21	7	7	7	7	176	7	21	7	7	7	21	21	21	21	21	21	21	21	21	21	21	21	7	7	7	7	7	21	7	165	201	7	7	21	169	21	21	21	21	209	21	21	21	21	21	21
chr4A	210000000	215000000	21	7	7	7	7	176	7	21	7	7	7	21	21	21	21	21	21	21	21	21	21	21	21	7	7	7	7	7	21	7	165	201	7	7	21	169	21	21	21	21	209	21	21	21	21	21	21
chr4A	215000000	220000000	21	7	7	7	7	176	7	21	7	7	7	21	21	21	21	21	21	21	21	21	21	21	21	7	7	7	7	7	21	7	165	201	7	7	21	169	21	21	21	21	209	21	21	21	21	21	21
chr4A	220000000	225000000	21	7	7	7	7	176	7	21	7	7	7	21	21	21	21	21	21	21	21	21	21	21	21	7	7	7	7	7	21	7	165	201	7	7	21	169	21	21	21	21	209	21	21	21	21	21	21
chr4A	225000000	230000000	21	7	7	7	7	176	7	21	7	7	7	21	21	21	21	21	21	21	21	21	21	21	21	7	7	7	7	7	21	7	165	201	7	7	21	169	21	21	21	21	209	21	21	21	21	21	21
chr4A	230000000	235000000	21	7	7	7	7	176	7	21	7	7	7	21	21	21	21	21	21	21	21	21	21	21	21	7	7	7	7	7	21	7	165	201	7	7	21	169	21	21	21	21	209	21	21	21	21	21	21
chr4A	235000000	240000000	21	7	7	7	7	176	7	21	7	7	7	21	21	21	21	21	21	21	21	21	21	21	21	7	7	7	7	7	21	7	165	201	7	7	21	169	21	21	21	21	209	21	21	21	21	21	21
chr4A	240000000	245000000	21	7	7	7	7	176	7	21	7	7	7	21	21	21	21	21	21	21	21	21	21	21	21	7	7	7	7	7	21	7	165	201	7	7	21	169	21	21	21	21	209	21	21	21	21	21	21
chr4A	245000000	250000000	21	7	7	7	7	176	7	21	7	7	7	21	21	21	21	21	21	21	21	21	21	21	21	7	7	7	7	7	21	7	165	201	7	7	21	169	21	21	21	21	209	21	21	21	21	21	21
chr4A	250000000	255000000	21	7	7	7	7	176	7	21	7	7	7	21	21	21	21	21	21	21	21	21	21	21	21	7	7	7	7	7	21	7	165	201	7	7	21	169	21	21	21	21	209	21	21	21	21	21	21
chr4A	255000000	260000000	21	7	7	7	7	176	7	21	7	7	7	21	21	21	21	21	21	21	21	21	21	21	21	7	7	7	7	7	21	7	165	201	7	7	21	169	21	21	21	21	209	21	21	21	21	21	21
chr4A	260000000	265000000	21	7	7	7	7	176	7	21	7	7	7	21	21	21	21	21	21	21	21	21	21	21	21	7	7	7	7	7	21	7	165	201	7	7	21	169	21	21	21	21	209	21	21	21	21	21	21
chr4A	265000000	270000000	11	0	0	0	0	0	0	11	0	0	0	11	11	11	11	11	11	11	11	11	11	11	11	0	0	0	0	0	11	0	0	0	0	0	11	0	11	11	11	11	0	11	11	11	11	11	11
chr4A	270000000	275000000	21	7	7	7	7	7	7	21	7	7	7	21	21	21	21	21	21	21	21	21	21	21	21	7	7	7	7	7	21	7	165	201	7	7	21	169	21	21	21	21	201	21	21	21	21	21	21
chr4A	275000000	280000000	21	7	7	7	7	176	7	21	7	7	7	21	21	21	21	21	21	21	21	21	21	21	21	7	7	7	7	7	21	7	165	201	7	7	21	169	21	21	21	21	209	21	21	21	21	21	21
chr4A	280000000	285000000	21	7	7	7	7	176	7	21	7	7	7	21	21	21	21	21	21	21	21	21	21	21	21	7	7	7	7	7	21	7	165	201	7	7	21	169	21	21	21	21	209	21	21	21	21	21	21
chr4A	285000000	290000000	21	7	7	7	7	176	7	21	7	7	7	21	21	21	21	21	21	21	21	21	21	21	21	7	7	7	7	7	21	7	165	201	7	7	21	169	21	21	21	21	209	21	21	21	21	21	21
chr4A	290000000	295000000	21	7	7	7	7	176	7	21	7	7	7	21	21	21	21	21	21	21	21	21	21	21	21	7	7	7	7	7	21	7	165	201	7	7	21	169	21	21	21	21	209	21	21	21	21	21	21
chr4A	295000000	300000000	21	7	7	7	7	176	7	21	7	7	7	21	21	21	21	21	21	21	21	21	21	21	21	7	7	7	7	7	21	7	165	201	7	7	21	169	21	21	21	21	209	21	21	21	21	21	21
chr4A	300000000	305000000	21	7	7	7	7	176	7	21	7	7	7	21	21	21	21	21	21	21	21	21	21	21	21	7	7	7	7	7	21	7	165	201	7	7	21	169	21	21	21	21	209	21	21	21	21	21	21
chr4A	305000000	310000000	21	7	7	7	7	176	7	21	7	7	7	21	21	21	21	21	21	21	21	21	21	21	21	7	7	7	7	7	21	7	165	201	7	7	21	169	21	21	21	21	209	21	21	21	21	21	21
chr4A	310000000	315000000	21	7	7	7	7	176	7	21	7	7	7	21	21	21	21	21	21	21	21	21	21	21	21	7	7	7	7	7	21	7	165	201	7	7	21	169	21	21	21	21	209	21	21	21	21	21	21
chr4A	315000000	320000000	21	7	7	7	7	176	7	21	7	7	7	21	21	21	21	21	21	21	21	21	21	21	21	7	7	7	7	7	21	7	165	201	7	7	21	169	21	21	21	21	209	21	21	21	21	21	21
chr4A	320000000	325000000	21	7	7	7	7	176	7	21	7	7	7	21	21	21	21	21	21	21	21	21	21	21	21	7	7	7	7	7	21	7	165	201	7	7	21	169	21	21	21	21	209	21	21	21	21	21	21
chr4A	325000000	330000000	21	7	7	7	7	176	7	21	7	7	7	21	21	21	21	21	21	21	21	21	21	21	21	7	7	7	7	7	21	7	165	201	7	7	21	169	21	21	21	21	209	21	21	21	21	21	21
chr4A	330000000	335000000	21	7	7	7	7	176	7	21	7	7	7	21	21	21	21	21	21	21	21	21	21	21	21	7	7	7	7	7	21	7	165	201	7	7	21	169	21	21	21	21	209	21	21	21	21	21	21
chr4A	335000000	340000000	21	7	7	7	7	176	7	21	7	7	7	21	21	21	21	21	21	21	21	21	21	21	21	7	7	7	7	7	21	7	165	201	7	7	21	169	21	21	21	21	209	21	21	21	21	21	21
chr4A	340000000	345000000	21	7	7	7	7	176	7	21	7	7	7	21	21	21	21	21	21	21	21	21	21	21	21	7	7	7	7	7	21	7	165	201	7	7	21	169	21	21	21	21	209	21	21	21	21	21	21
chr4A	345000000	350000000	21	7	7	7	7	176	7	21	7	7	7	21	21	21	21	21	21	21	21	21	21	21	21	7	7	7	7	7	21	7	165	201	7	7	21	169	21	21	21	21	209	21	21	21	21	21	21
chr4A	350000000	355000000	21	7	7	7	7	176	7	21	7	7	7	21	21	21	21	21	21	21	21	21	21	21	21	7	7	7	7	7	21	7	165	201	7	7	21	169	21	21	21	21	209	21	21	21	21	21	21
chr4A	355000000	360000000	21	7	7	7	7	176	7	21	7	7	7	21	21	21	21	21	21	21	21	21	21	21	21	7	7	7	7	7	21	7	165	201	7	7	21	169	21	21	21	21	209	21	21	21	21	21	21
chr4A	360000000	365000000	21	7	7	7	7	176	7	21	7	7	7	21	21	21	21	21	21	21	21	21	21	21	21	7	7	7	7	7	21	7	165	201	7	7	21	169	21	21	21	21	209	21	21	21	21	21	21
chr4A	365000000	370000000	21	7	7	7	7	176	7	21	7	7	7	21	21	21	21	21	21	21	21	21	21	21	21	7	7	7	7	7	21	7	165	201	7	7	21	169	21	21	21	21	209	21	21	21	21	21	21
chr4A	370000000	375000000	21	7	7	7	7	176	7	21	7	7	7	21	21	21	21	21	21	21	21	21	21	21	21	7	7	7	7	7	21	7	165	201	7	7	21	169	21	21	21	21	201	21	21	21	21	21	21
chr4A	375000000	380000000	21	7	7	7	7	176	7	21	7	7	7	21	21	21	21	21	21	21	21	21	21	21	21	7	7	7	7	7	21	7	165	201	7	7	21	169	21	21	21	21	209	21	21	21	21	21	21
chr4A	380000000	385000000	21	7	7	7	7	176	7	21	7	7	7	21	21	21	21	21	21	21	21	21	21	21	21	7	7	7	7	7	21	7	165	201	7	7	21	169	21	21	21	21	209	21	21	21	21	21	21
chr4A	385000000	390000000	21	7	7	7	7	176	7	21	7	7	7	21	21	21	21	21	21	21	21	21	21	21	21	7	7	7	7	7	21	7	165	201	7	7	21	169	21	21	21	21	209	21	21	21	21	21	21
chr4A	390000000	395000000	21	7	7	7	7	176	7	21	7	7	7	21	21	21	21	21	21	21	21	21	21	21	21	7	7	7	7	7	21	7	165	201	7	7	21	169	21	21	21	21	209	21	21	21	21	21	21
chr4A	395000000	400000000	21	7	7	7	7	176	7	21	7	7	7	21	21	21	21	21	21	21	21	21	21	21	21	7	7	7	7	7	21	7	165	201	7	7	21	169	21	21	21	21	209	21	21	21	21	21	21
chr4A	400000000	405000000	21	7	7	7	7	176	7	21	7	7	7	21	21	21	21	21	21	21	21	21	21	21	21	7	7	7	7	7	21	7	165	201	7	7	21	169	21	21	21	21	209	21	21	21	21	21	21
chr4A	405000000	410000000	21	7	7	7	7	176	7	21	7	7	7	21	21	21	21	21	21	21	21	21	21	21	21	7	7	7	7	7	21	7	165	201	7	7	21	169	21	21	21	21	209	21	21	21	21	21	21
chr4A	410000000	415000000	21	7	7	7	7	176	7	21	7	7	7	21	21	21	21	21	21	21	21	21	21	21	21	7	7	7	7	7	21	7	165	201	7	7	21	169	21	21	21	21	209	21	21	21	21	21	21
chr4A	415000000	420000000	21	7	7	7	7	176	7	21	7	7	7	21	21	21	21	21	21	21	21	21	21	21	21	7	7	7	7	7	21	7	165	201	7	7	21	169	21	21	21	21	209	21	21	21	21	21	21
chr4A	420000000	425000000	21	7	7	7	7	176	7	21	7	7	7	21	21	21	21	21	21	21	21	21	21	21	21	7	7	7	7	7	21	7	165	201	7	7	21	169	21	21	21	21	209	21	21	21	21	21	21
chr4A	425000000	430000000	21	7	7	7	7	176	7	21	7	7	7	21	21	21	21	21	21	21	21	21	21	21	21	7	7	7	7	7	21	7	165	201	7	7	21	169	21	21	21	21	209	21	21	21	21	21	21
chr4A	430000000	435000000	21	7	7	7	7	176	7	21	7	7	7	21	21	21	21	21	21	21	21	21	21	21	21	7	7	7	7	7	21	7	165	201	7	7	21	169	21	21	21	21	209	21	21	21	21	21	21
chr4A	435000000	440000000	21	7	7	7	7	176	7	21	7	7	7	21	21	21	21	21	21	21	21	21	21	21	21	7	7	7	7	7	21	7	165	201	7	7	21	169	21	21	21	21	209	21	21	21	21	21	21
chr4A	440000000	445000000	21	7	7	7	7	176	7	21	7	7	7	21	21	21	21	21	21	21	21	21	21	21	21	7	7	7	7	7	21	7	165	201	7	7	21	169	21	21	21	21	209	21	21	21	21	21	21
chr4A	445000000	450000000	21	7	7	7	7	7	7	21	7	7	7	21	21	21	21	21	21	21	21	21	21	21	21	7	7	7	7	7	21	7	165	201	7	7	21	169	21	21	21	21	209	21	21	21	21	21	21
chr4A	450000000	455000000	7	7	7	7	7	7	7	21	7	7	7	21	21	21	21	21	21	21	21	21	191	21	21	7	7	7	7	7	21	7	165	201	7	7	21	169	21	21	7	21	209	21	21	21	21	21	21
chr4A	455000000	460000000	7	7	7	7	7	7	7	21	7	7	7	21	21	21	21	21	21	21	21	21	7	192	21	7	7	7	7	7	21	7	165	201	7	7	21	169	21	21	7	21	201	21	21	21	21	21	21
chr4A	460000000	465000000	7	7	7	7	7	7	7	21	7	7	7	21	21	21	21	21	21	21	21	21	191	192	21	7	7	7	7	7	21	7	165	201	7	7	21	169	21	21	7	21	209	21	21	21	21	21	21
chr4A	465000000	470000000	110	110	110	110	21	110	110	21	110	110	110	21	21	21	21	21	21	21	21	21	21	21	21	110	21	21	110	110	21	110	110	110	110	110	21	110	21	21	110	21	110	21	21	21	21	21	21
chr4A	470000000	475000000	21	21	21	21	21	21	21	21	21	21	21	21	21	21	21	21	21	21	21	21	21	21	21	21	21	21	21	21	21	21	21	21	21	21	21	21	21	21	21	21	21	21	21	21	21	21	21
chr4A	475000000	480000000	21	21	21	21	21	21	21	21	21	21	21	21	21	21	21	21	21	21	21	21	21	21	21	21	21	21	21	21	21	21	21	21	21	21	21	21	21	21	21	21	21	21	21	21	21	21	21
chr4A	480000000	485000000	21	21	21	21	21	21	21	21	21	21	21	21	21	21	21	21	21	21	21	21	21	21	21	21	21	21	21	21	21	21	21	21	21	21	21	21	21	21	21	21	21	21	21	21	21	21	21
chr4A	485000000	490000000	21	21	21	21	21	21	21	21	21	21	21	21	21	21	21	21	21	21	21	21	21	21	21	21	21	21	21	21	21	21	21	21	21	21	21	21	21	21	21	21	21	21	21	21	21	21	21
chr4A	490000000	495000000	21	21	21	21	21	21	21	21	21	21	21	21	21	21	21	21	21	21	21	21	21	21	21	21	21	21	21	21	21	21	21	21	21	21	21	21	21	21	21	21	21	21	21	21	21	21	21
chr4A	495000000	500000000	21	21	21	21	21	21	21	21	21	21	21	21	21	21	21	21	21	21	21	21	21	21	21	21	21	21	21	21	21	21	21	21	21	21	21	21	21	21	21	21	21	21	21	21	21	21	21
chr4A	500000000	505000000	21	21	21	21	21	21	21	21	21	21	21	21	21	21	21	21	21	21	21	21	21	21	21	21	21	21	21	21	21	21	21	21	21	21	21	21	21	21	21	21	21	21	21	21	21	21	21
chr4A	505000000	510000000	21	21	21	21	21	21	21	21	21	21	21	21	21	21	21	21	21	21	21	21	21	21	21	21	21	21	21	21	21	21	21	21	21	21	21	21	21	21	21	21	21	21	21	21	21	21	21
chr4A	510000000	515000000	21	21	21	21	21	21	21	21	21	21	21	21	21	21	21	21	21	21	21	21	21	21	21	21	21	21	21	21	21	21	21	21	21	21	21	21	21	21	21	21	21	21	21	21	21	21	21
chr4A	515000000	520000000	21	21	21	21	21	21	21	21	21	21	21	21	21	21	21	21	21	21	21	21	21	21	21	21	21	21	21	21	21	21	21	21	21	21	21	21	21	21	21	21	21	21	21	21	21	21	21
chr4A	520000000	525000000	21	21	21	21	21	21	21	21	21	21	21	21	21	21	21	21	21	21	21	21	21	21	21	21	21	21	21	21	21	21	21	21	21	21	21	21	21	21	21	21	21	21	21	21	21	21	21
chr4A	525000000	530000000	21	21	21	21	21	21	21	21	21	21	21	21	21	21	21	21	21	21	21	21	21	21	21	21	21	21	21	21	21	21	21	21	21	21	21	21	21	21	21	21	21	21	21	21	21	21	21
chr4A	530000000	535000000	22	22	22	22	22	22	22	22	22	22	22	22	22	22	22	22	22	22	22	22	22	22	22	112	22	22	22	22	112	112	112	22	22	22	166	169	22	22	22	22	22	22	22	22	22	166	22
chr4A	535000000	540000000	63	63	63	63	63	63	63	63	63	63	3	21	21	21	21	21	21	21	21	21	63	63	63	56	63	63	63	63	93	93	93	63	63	63	93	63	63	63	63	208	63	21	21	21	21	93	21
chr4A	540000000	545000000	22	22	22	22	22	22	22	22	64	22	22	105	105	105	105	105	105	105	105	105	22	192	22	194	22	22	22	22	22	22	22	64	22	22	64	22	22	64	22	208	64	105	105	105	105	64	105
chr4A	545000000	550000000	3	3	3	3	3	3	3	3	64	3	3	64	64	64	64	64	64	64	64	64	3	64	3	3	3	3	3	3	3	3	3	64	3	3	64	64	3	64	3	64	64	64	64	64	64	64	64
chr4A	550000000	555000000	56	56	56	56	56	56	56	56	56	56	56	56	56	56	56	56	56	56	56	56	56	56	52	56	56	56	56	56	56	56	56	56	56	56	56	56	56	56	56	56	56	56	56	56	56	56	56
chr4A	555000000	560000000	52	52	52	52	52	52	52	52	52	52	52	52	52	52	52	52	52	52	52	52	52	52	52	52	52	52	52	52	52	52	52	52	52	52	52	52	52	52	52	52	52	52	52	52	52	52	52
chr4A	560000000	565000000	3	3	3	3	3	3	3	3	3	3	3	3	3	3	3	3	3	3	3	3	3	3	3	3	3	3	3	3	3	3	3	3	3	3	3	3	3	84	3	3	3	3	3	3	3	3	3
chr4A	565000000	570000000	22	22	22	22	22	176	22	22	3	22	3	62	62	62	62	62	62	62	62	62	22	192	62	22	22	22	22	22	22	22	22	22	22	22	63	63	22	22	22	62	62	62	62	62	62	63	62
chr4A	570000000	575000000	105	105	105	105	105	105	105	105	63	105	62	105	105	105	105	105	105	105	105	105	105	105	105	105	105	105	105	105	105	105	105	105	105	105	105	105	105	105	105	105	105	105	105	105	105	105	105
chr4A	575000000	580000000	110	172	172	172	110	176	110	110	22	110	22	62	62	62	62	62	62	62	62	62	110	110	62	110	110	110	110	110	110	110	110	110	110	110	110	110	110	110	110	110	62	62	62	62	62	110	62
chr4A	580000000	585000000	22	22	22	22	22	22	22	22	64	22	86	22	22	22	22	22	22	22	22	22	22	22	22	22	22	22	22	22	22	22	22	201	22	22	204	22	22	22	22	208	22	22	22	22	22	214	22
chr4A	585000000	590000000	3	3	3	3	3	3	3	3	3	3	3	3	3	3	3	3	3	3	3	3	3	3	3	164	3	3	3	3	3	3	3	3	3	3	3	3	3	3	164	3	3	3	3	3	3	3	3
chr4A	590000000	595000000	4	62	62	62	62	62	62	62	4	4	62	62	62	62	62	62	62	62	62	62	4	62	62	62	62	62	62	4	4	4	4	62	62	62	4	62	4	62	4	62	62	62	62	62	4	62	62
chr4A	595000000	600000000	77	62	62	62	22	62	62	22	22	22	62	62	62	77	62	22	22	62	62	22	62	77	77	22	22	22	22	22	22	77	77	77	161	22	62	22	62	77	77	62	161	62	62	62	62	62	77
chr4A	600000000	605000000	110	172	172	172	169	176	152	152	64	64	62	63	183	163	63	152	152	63	63	152	62	160	62	194	64	64	169	22	152	160	160	201	163	152	62	169	110	160	110	208	163	3	3	3	3	163	110
chr4A	605000000	610000000	22	22	62	62	22	22	22	22	22	22	22	22	22	22	22	22	22	22	22	22	22	22	22	194	70	70	22	22	22	22	22	22	22	22	22	22	22	22	22	22	22	22	62	22	22	22	22
chr4A	610000000	615000000	62	62	62	62	62	62	62	178	62	62	181	62	62	62	62	62	168	62	62	62	62	62	62	62	64	64	62	62	62	62	62	62	202	62	62	62	62	62	62	62	62	62	62	62	168	62	202
chr4A	615000000	620000000	22	22	22	22	166	22	22	22	22	22	22	162	162	162	162	162	166	162	162	162	22	166	22	22	22	22	22	22	22	22	22	22	70	22	166	22	22	22	22	22	22	22	70	22	162	22	162
chr4A	620000000	625000000	62	62	162	62	162	162	162	62	162	162	162	62	62	162	162	162	162	62	62	162	162	162	162	62	162	162	162	198	162	162	162	162	62	162	162	162	162	62	62	162	162	162	62	162	162	62	162
chr4A	625000000	630000000	70	162	166	162	162	70	162	162	67	162	181	162	162	162	70	162	162	162	70	162	70	70	162	70	162	162	197	70	162	70	70	70	70	70	162	70	70	70	70	208	208	162	166	162	67	162	162
chr4A	630000000	635000000	42	42	42	42	42	42	42	178	22	42	168	42	42	42	93	42	42	42	93	42	42	42	42	42	7	7	42	93	42	42	42	93	42	42	42	42	42	168	42	42	42	42	178	178	168	178	42
chr4A	635000000	640000000	110	110	110	110	110	110	110	110	56	110	110	110	110	110	33	33	33	110	33	33	110	110	110	110	110	110	110	110	110	110	110	110	110	64	110	110	110	110	110	110	110	33	110	110	110	33	33
chr4A	640000000	645000000	3	3	3	3	3	3	3	3	3	3	3	3	3	3	3	3	3	3	3	3	3	3	3	3	3	3	3	3	3	3	3	3	3	3	3	3	3	3	3	3	3	3	3	3	3	3	3
chr4A	645000000	650000000	22	86	86	89	22	22	0	22	86	86	86	182	89	22	182	22	22	182	182	22	22	165	22	22	182	86	3	86	86	86	165	22	22	3	89	22	22	22	22	22	22	89	86	22	89	89	22
chr4A	650000000	655000000	11	0	0	0	11	11	0	11	0	0	0	11	0	11	0	11	11	11	0	11	62	192	11	11	162	0	0	0	0	0	165	169	11	11	0	169	11	11	11	11	11	11	0	11	11	11	11
chr4A	655000000	660000000	62	172	163	163	62	62	62	62	163	0	0	62	163	62	163	62	62	62	163	62	62	192	62	62	163	163	132	198	132	198	165	169	62	62	163	169	62	62	62	62	62	62	0	62	89	89	62
chr4A	660000000	665000000	16	16	105	120	16	16	16	16	63	63	162	67	105	167	167	16	103	67	167	16	16	16	16	16	16	63	16	162	16	162	162	16	16	16	105	16	16	16	16	208	22	105	162	16	105	105	16
chr4A	665000000	670000000	22	22	22	22	22	22	22	22	64	180	33	22	22	22	22	22	22	22	22	22	22	22	22	22	33	64	22	22	22	22	22	22	22	22	22	169	22	22	22	22	90	22	33	22	22	22	22
chr4A	670000000	675000000	33	33	33	33	33	176	33	33	22	22	67	33	33	33	33	186	33	33	33	186	33	33	33	33	33	196	33	33	33	33	33	33	33	203	33	77	33	33	33	33	33	33	67	186	33	33	186
chr4A	675000000	680000000	62	62	62	62	62	62	62	62	168	62	67	62	62	62	62	62	62	62	62	62	62	62	62	62	62	62	62	62	62	62	62	62	62	62	62	62	62	62	62	62	62	62	67	62	62	62	62
chr4A	680000000	685000000	62	62	62	62	62	62	62	62	62	62	62	62	62	62	62	62	62	62	62	62	62	62	62	62	62	62	62	62	62	62	62	62	62	62	62	62	62	62	62	62	62	62	62	62	62	62	62
chr4A	685000000	690000000	22	22	22	22	22	22	22	162	179	180	162	180	22	22	22	22	64	180	22	22	22	22	22	22	22	22	180	22	22	22	22	22	22	62	22	22	22	22	22	22	22	22	22	22	22	22	22
chr4A	690000000	695000000	22	22	22	22	22	22	22	22	156	22	22	22	22	22	22	22	187	22	22	22	22	22	22	22	22	167	65	22	22	22	22	22	22	22	22	22	22	22	22	22	22	22	22	22	22	22	22
chr4A	695000000	700000000	65	65	65	65	65	176	65	65	22	162	162	182	162	65	65	65	65	182	65	65	65	65	65	65	65	65	65	65	65	22	165	65	65	65	65	65	65	0	65	65	65	65	65	65	65	65	65
chr4A	700000000	705000000	110	110	110	110	110	110	110	110	85	85	181	110	110	110	163	163	163	110	163	163	110	110	163	110	110	196	110	110	110	110	110	110	163	110	163	110	110	206	110	110	110	163	110	110	213	110	110
chr4A	705000000	710000000	42	42	42	42	168	0	168	42	42	42	7	42	42	168	168	64	168	42	163	64	42	42	163	42	7	42	42	42	42	42	42	42	113	42	163	169	42	42	42	42	42	168	42	42	67	42	42
chr4A	710000000	715000000	42	42	42	42	175	176	175	42	42	42	112	42	42	125	125	186	125	42	112	186	42	42	112	42	176	42	42	42	42	42	42	42	64	42	204	42	42	42	42	42	42	125	42	42	79	42	42
chr4A	715000000	720000000	110	110	173	110	175	176	175	64	0	113	110	86	110	86	67	66	86	175	67	66	64	110	64	110	64	196	197	69	199	64	64	201	86	64	0	64	64	110	110	175	175	64	64	110	66	110	69
chr4A	720000000	725000000	3	3	3	3	70	70	70	160	179	69	69	69	3	69	69	76	69	70	69	76	191	192	160	70	70	64	160	160	0	106	106	70	69	160	24	3	3	3	3	70	70	191	191	69	167	3	160
chr4A	725000000	730000000	42	172	172	172	121	121	121	0	0	65	162	65	42	66	65	33	65	65	65	33	191	70	0	70	121	0	0	0	121	70	70	65	66	0	0	169	121	42	0	0	121	210	210	66	66	0	0
chr4A	730000000	735000000	68	172	172	172	85	176	42	0	0	162	181	163	42	166	68	80	163	163	68	80	0	70	0	70	42	163	0	0	73	70	70	68	166	0	0	169	80	88	0	0	69	163	163	166	166	0	0
chr4A	735000000	740000000	68	68	68	68	0	0	0	0	0	0	0	0	0	0	69	0	0	0	69	0	0	0	0	0	0	0	0	0	0	0	0	0	0	0	0	0	0	0	0	68	68	0	0	0	0	0	0
chr4A	740000000	744588157	64	0	0	0	64	0	0	0	0	0	0	168	163	184	0	64	168	168	0	64	0	0	0	194	0	0	167	194	184	165	165	64	80	0	64	169	0	0	64	0	0	168	168	80	80	80	0
chr4B	0	5000000	104	0	0	172	0	0	0	0	0	0	179	172	172	0	172	104	104	0	172	104	104	0	104	191	0	0	0	165	195	179	179	0	0	0	0	202	0	179	104	0	0	0	104	0	104	104	104
chr4B	5000000	10000000	67	67	67	67	67	67	67	162	68	67	67	180	11	67	11	184	184	162	11	184	67	67	67	67	67	67	68	67	67	67	67	67	67	85	67	67	67	64	67	67	67	67	162	67	68	67	67
chr4B	10000000	15000000	112	96	171	96	92	174	82	96	177	67	67	171	96	112	96	65	65	96	96	65	114	189	96	112	112	112	194	66	66	171	171	198	112	65	201	202	203	204	160	206	96	96	177	112	160	96	160
chr4B	15000000	20000000	69	96	96	96	64	96	96	176	96	96	179	96	96	69	96	96	96	96	96	96	69	69	96	69	69	69	96	165	96	96	96	198	69	200	201	202	62	204	69	69	207	62	96	69	69	62	69
chr4B	20000000	25000000	92	92	92	92	92	92	92	92	92	92	179	92	92	92	92	92	92	92	92	92	165	92	92	92	92	92	92	165	92	92	92	198	92	92	92	92	92	204	204	92	92	92	92	92	92	92	92
chr4B	25000000	30000000	64	64	64	64	64	64	64	64	64	64	64	64	64	64	64	64	64	64	64	64	64	64	64	64	64	64	64	64	64	64	64	64	64	64	64	64	64	64	64	64	64	64	64	64	64	64	64
chr4B	30000000	35000000	64	64	64	64	173	174	53	53	21	64	64	64	64	64	64	64	53	64	64	64	21	21	64	64	64	64	21	21	21	64	64	198	64	64	64	64	53	64	64	206	206	64	64	53	64	64	64
chr4B	35000000	40000000	112	112	112	112	112	174	112	50	11	112	165	50	3	50	50	50	50	50	50	50	165	165	3	3	3	3	50	165	3	3	197	198	3	3	3	3	50	165	3	206	207	165	112	50	112	3	112
chr4B	40000000	45000000	3	3	3	3	3	76	3	3	3	3	62	3	3	3	3	3	3	3	3	3	3	3	3	3	62	62	3	3	3	3	3	198	3	3	3	3	3	3	3	3	3	3	3	3	3	3	3
chr4B	45000000	50000000	20	20	20	20	20	20	20	20	20	20	64	20	20	20	20	20	20	20	20	20	20	20	20	20	192	192	20	20	20	20	20	20	20	20	20	20	20	20	20	20	20	20	20	20	20	20	20
chr4B	50000000	55000000	20	20	20	20	20	20	20	20	20	20	67	20	20	20	20	20	20	20	20	20	20	20	20	20	67	67	20	20	20	20	20	20	20	20	20	20	20	20	20	20	20	20	20	20	20	20	20
chr4B	55000000	60000000	5	5	5	5	5	174	5	5	5	5	5	5	5	5	5	5	5	5	5	5	5	5	5	5	65	65	5	5	5	5	5	5	5	5	5	5	5	5	5	5	5	5	5	5	5	5	5
chr4B	60000000	65000000	5	5	5	5	5	166	5	0	5	0	5	0	5	0	166	0	0	0	5	0	5	5	5	5	0	0	5	5	5	5	5	5	5	5	5	5	0	5	5	5	5	0	5	0	5	0	5
chr4B	65000000	70000000	20	20	20	20	20	166	20	3	20	3	20	3	20	3	183	3	3	3	20	3	20	20	20	20	62	62	20	20	20	20	20	20	20	20	20	20	3	20	20	20	20	3	20	3	20	3	20
chr4B	70000000	75000000	20	20	20	20	20	166	20	68	20	68	20	68	20	68	183	68	68	68	20	68	20	20	20	20	62	62	20	20	20	20	20	198	20	20	20	20	68	20	20	20	20	68	20	68	20	68	20
chr4B	75000000	80000000	3	3	3	3	3	166	3	3	3	3	3	3	3	3	3	3	3	3	3	3	3	3	3	3	62	62	3	3	3	3	3	3	3	3	3	3	3	3	3	3	3	3	3	3	3	3	3
chr4B	80000000	85000000	20	20	20	20	20	166	20	3	20	3	20	20	20	20	20	3	20	20	20	3	20	20	20	20	62	62	20	20	20	20	20	20	20	20	20	20	20	20	20	20	20	3	20	20	20	3	20
chr4B	85000000	90000000	20	20	20	20	20	166	20	162	20	162	20	20	20	20	20	162	20	162	20	162	20	20	20	20	62	62	20	20	20	20	20	20	20	20	20	20	20	20	20	20	20	162	20	20	20	162	20
chr4B	90000000	95000000	67	67	67	67	67	166	67	66	67	66	67	66	67	66	183	66	66	66	67	66	67	67	66	67	62	62	67	67	67	67	67	67	67	67	67	67	66	67	67	67	67	66	67	66	67	66	67
chr4B	95000000	100000000	67	67	67	67	67	174	67	68	67	68	67	68	67	68	183	68	68	68	67	68	67	67	67	67	62	62	67	67	67	67	67	67	67	67	67	67	68	67	67	67	67	68	67	68	67	68	67
chr4B	100000000	105000000	62	62	62	62	62	166	62	5	62	5	62	5	62	5	183	5	5	5	62	5	62	62	62	62	64	64	62	62	62	62	62	62	62	62	62	62	5	62	62	62	62	5	62	5	62	5	62
chr4B	105000000	110000000	81	81	81	81	81	174	81	68	81	68	20	68	81	68	81	68	68	68	81	68	81	81	81	81	65	65	81	81	81	81	81	81	81	81	81	81	68	81	81	81	81	68	81	68	81	68	81
chr4B	110000000	115000000	3	3	3	3	3	174	3	3	3	3	3	3	3	3	3	3	3	3	3	3	3	3	3	3	62	62	3	3	3	3	3	3	3	3	3	3	3	3	3	3	3	3	3	3	3	3	3
chr4B	115000000	120000000	3	3	3	3	3	71	3	3	3	3	3	3	3	3	3	3	3	3	3	3	3	3	3	3	1	1	3	3	3	3	3	3	3	3	3	3	3	3	3	3	3	3	3	3	3	3	3
chr4B	120000000	125000000	20	20	20	20	20	166	20	20	20	20	20	20	20	20	20	20	20	20	20	20	20	20	20	20	62	62	20	20	20	20	20	20	20	20	20	20	20	20	20	20	20	20	20	20	20	20	20
chr4B	125000000	130000000	20	20	20	20	20	71	20	20	20	20	20	20	20	20	20	20	20	20	20	20	20	20	20	20	62	62	20	20	20	20	20	20	20	20	20	20	20	20	20	20	20	20	20	20	20	20	20
chr4B	130000000	135000000	20	20	20	20	20	166	20	20	20	69	20	69	20	69	20	69	69	69	20	69	20	20	20	20	62	62	20	20	20	20	20	20	20	20	20	20	69	20	20	20	20	69	20	69	20	69	20
chr4B	135000000	140000000	20	20	20	20	20	166	20	20	20	3	20	3	20	3	20	3	3	3	20	3	20	20	20	20	62	62	20	20	20	20	20	20	20	20	20	20	3	20	20	20	20	3	20	3	20	3	20
chr4B	140000000	145000000	3	3	3	3	3	3	3	3	3	3	16	3	3	3	3	3	3	3	3	3	3	3	3	3	16	16	3	3	3	3	3	3	3	3	3	3	3	3	3	3	3	3	3	3	3	3	3
chr4B	145000000	150000000	3	3	3	3	3	3	3	3	3	3	16	3	3	3	3	3	3	3	3	3	3	3	3	3	16	16	3	3	3	3	3	3	3	3	3	3	3	3	3	3	3	3	3	3	3	3	3
chr4B	150000000	155000000	76	76	76	76	76	76	76	76	76	3	16	3	76	3	76	3	3	3	76	3	76	76	3	76	62	62	76	76	76	76	76	76	76	76	76	76	3	76	76	76	76	3	76	3	76	76	3
chr4B	155000000	160000000	76	76	76	76	76	76	76	76	76	3	16	3	76	3	76	3	3	3	76	3	76	76	3	76	62	62	76	76	76	76	76	76	76	76	76	76	3	76	76	76	76	3	76	3	76	76	3
chr4B	160000000	165000000	76	76	76	76	76	76	76	76	76	3	16	3	76	3	76	3	3	3	76	3	76	76	3	76	62	62	76	76	76	76	76	76	76	76	76	76	3	76	76	76	76	3	76	3	76	76	3
chr4B	165000000	170000000	81	81	81	81	81	81	81	81	76	3	16	3	81	3	81	3	3	3	81	3	81	81	3	81	16	16	81	81	81	81	81	81	81	81	81	81	3	81	81	81	81	3	81	3	81	81	3
chr4B	170000000	175000000	69	69	69	69	69	69	69	69	67	20	67	20	69	20	69	20	20	20	69	20	69	69	20	69	69	69	69	69	69	69	69	69	69	69	69	69	20	69	69	69	69	20	69	20	69	69	20
chr4B	175000000	180000000	20	20	20	20	20	20	20	20	20	20	20	20	20	20	20	20	20	20	20	20	20	20	20	20	20	20	20	20	20	20	20	20	20	20	20	20	20	20	20	20	20	20	20	20	20	20	20
chr4B	180000000	185000000	20	20	20	20	20	174	20	20	177	20	20	20	20	20	20	20	20	20	20	20	20	20	20	20	20	20	20	20	20	20	20	20	20	20	20	20	20	20	20	20	20	20	20	20	20	20	20
chr4B	185000000	190000000	3	3	3	3	3	174	3	3	50	3	3	3	3	3	3	3	3	3	3	3	3	3	3	3	77	77	3	3	3	3	3	3	3	3	3	3	3	3	3	3	3	3	3	3	3	3	3
chr4B	190000000	195000000	3	3	3	3	3	174	3	3	50	3	3	3	3	3	3	3	3	3	3	3	3	3	3	3	50	50	3	3	3	3	3	3	3	3	3	3	3	3	3	3	3	3	3	3	3	3	3
chr4B	195000000	200000000	3	3	3	3	3	174	3	3	50	3	3	3	3	3	3	3	3	3	3	3	3	3	3	3	50	50	3	3	3	3	3	3	3	3	3	3	3	3	3	3	3	3	3	3	3	3	3
chr4B	200000000	205000000	3	3	3	3	3	174	3	3	50	3	3	3	3	3	3	3	3	3	3	3	3	3	3	3	50	50	3	3	3	3	3	3	3	3	3	3	3	3	3	3	3	3	3	3	3	3	3
chr4B	205000000	210000000	3	3	3	3	3	174	3	3	50	3	3	3	3	3	3	3	3	3	3	3	3	3	3	3	50	50	3	3	3	3	3	3	3	3	3	3	3	3	3	3	3	3	3	3	3	3	3
chr4B	210000000	215000000	3	3	3	3	3	174	3	3	50	3	3	3	3	3	3	3	3	3	3	3	3	3	3	3	50	50	3	3	3	3	3	3	3	3	3	3	3	3	3	3	3	3	3	3	3	3	3
chr4B	215000000	220000000	3	3	3	3	3	174	3	3	50	3	3	3	3	3	3	3	3	3	3	3	3	3	3	3	50	50	3	3	3	3	3	3	3	3	3	3	3	3	3	3	3	3	3	3	3	3	3
chr4B	220000000	225000000	3	3	3	3	3	174	3	3	50	3	3	3	3	3	3	3	3	3	3	3	188	3	3	3	50	50	3	3	3	3	3	3	3	3	3	3	3	3	3	3	3	3	3	3	3	3	3
chr4B	225000000	230000000	3	3	3	3	3	174	3	3	50	3	3	3	3	3	3	3	3	3	3	3	3	3	3	3	50	50	3	0	3	3	3	3	3	3	3	3	3	3	3	3	3	3	3	3	3	3	3
chr4B	230000000	235000000	3	64	64	64	3	174	3	3	50	3	3	64	3	64	3	3	64	64	3	3	3	3	3	3	50	0	3	0	3	3	3	3	3	3	3	3	64	3	3	64	64	3	64	64	3	3	64
chr4B	235000000	240000000	3	3	3	3	3	174	3	3	50	3	3	3	3	3	3	3	3	3	3	3	3	3	3	3	50	50	3	0	3	3	3	3	3	3	3	3	3	3	3	3	3	3	3	3	3	3	3
chr4B	240000000	245000000	3	3	3	3	3	174	3	3	50	3	3	3	3	3	3	3	3	3	3	3	3	3	3	3	50	50	3	0	3	3	3	3	3	3	3	3	3	3	3	3	3	3	3	3	3	3	3
chr4B	245000000	250000000	3	3	3	3	3	174	3	3	50	3	3	3	3	3	3	3	3	3	3	3	3	3	3	3	50	50	3	0	3	3	3	3	3	3	3	3	3	3	3	3	3	3	3	3	3	3	3
chr4B	250000000	255000000	3	3	3	3	3	174	3	3	50	3	3	3	3	3	3	3	3	3	3	3	3	3	3	3	50	50	3	0	3	3	3	3	3	3	3	3	3	3	3	3	3	3	3	3	3	3	3
chr4B	255000000	260000000	3	3	3	3	3	174	3	3	50	0	3	3	3	3	3	3	3	3	3	3	3	3	3	3	50	50	3	0	3	3	3	3	3	3	3	3	3	3	3	3	3	3	3	3	3	3	3
chr4B	260000000	265000000	3	3	3	3	3	174	3	3	50	0	3	3	3	3	3	3	3	3	3	3	3	3	3	3	50	50	3	0	3	3	3	3	3	3	3	3	3	3	3	3	3	3	3	3	3	3	3
chr4B	265000000	270000000	3	3	3	3	3	174	3	3	50	3	3	3	3	3	3	3	3	3	3	3	3	3	3	3	50	0	3	0	3	3	3	3	3	3	3	3	3	3	3	3	3	3	3	3	3	3	3
chr4B	270000000	275000000	3	3	3	3	3	174	3	3	50	3	3	3	3	3	3	3	3	3	3	3	3	3	3	3	50	0	3	3	3	3	3	3	3	3	3	3	3	3	3	3	3	3	3	3	3	3	3
chr4B	275000000	280000000	3	3	3	3	3	174	3	3	50	3	3	3	3	3	3	3	3	3	3	3	3	3	3	3	50	50	3	3	3	3	3	3	3	3	3	3	3	3	3	3	3	3	3	3	3	3	3
chr4B	280000000	285000000	3	3	3	3	68	174	68	68	50	3	3	3	3	3	3	3	3	3	3	3	3	3	0	0	50	50	0	3	3	3	3	3	3	3	3	3	3	3	3	0	0	3	3	3	3	3	3
chr4B	285000000	290000000	3	3	3	3	3	174	3	3	50	3	3	3	3	3	3	3	3	3	3	3	3	3	3	3	50	50	3	3	3	3	3	3	3	3	3	3	3	3	3	3	3	3	3	3	3	3	3
chr4B	290000000	295000000	3	3	3	3	3	174	3	3	50	3	3	3	3	3	3	3	3	3	3	3	3	3	3	3	50	50	3	3	3	0	0	3	3	3	3	3	3	3	3	3	3	3	3	3	3	3	3
chr4B	295000000	300000000	3	3	3	3	3	174	3	3	50	3	3	3	3	3	3	3	3	3	3	3	3	3	3	3	50	50	3	3	3	3	3	3	3	3	3	3	3	3	3	3	3	3	3	3	3	0	3
chr4B	300000000	305000000	3	3	3	3	3	174	3	3	50	3	3	3	3	3	3	3	3	3	3	3	3	3	3	3	50	50	3	3	3	3	3	3	3	3	3	3	3	3	3	3	3	3	3	3	3	0	3
chr4B	305000000	310000000	3	3	3	3	3	174	3	3	50	3	3	3	3	3	3	3	3	3	3	3	3	3	3	3	50	50	3	3	3	3	3	3	3	3	3	3	3	3	3	3	3	3	3	3	3	3	3
chr4B	310000000	315000000	3	3	3	3	3	174	3	3	50	3	3	3	3	3	3	3	3	3	3	3	3	3	3	3	50	50	3	3	3	3	3	3	3	3	3	3	3	3	3	3	3	3	3	3	3	3	3
chr4B	315000000	320000000	3	3	3	3	3	174	3	3	1	3	3	3	3	3	3	3	3	3	3	3	3	3	3	3	1	1	3	3	3	3	3	3	3	3	3	3	3	3	3	3	3	3	3	3	3	3	3
chr4B	320000000	325000000	3	3	3	3	3	174	3	3	50	3	3	3	3	3	3	3	3	3	3	3	3	3	3	3	50	50	3	3	3	3	3	3	3	3	3	3	3	3	3	3	3	3	3	3	3	3	3
chr4B	325000000	330000000	3	3	3	3	3	174	3	3	50	3	3	3	3	3	3	3	3	3	3	3	3	3	3	3	50	50	3	3	3	3	3	3	3	3	3	3	3	3	3	3	3	3	3	3	3	3	3
chr4B	330000000	335000000	3	3	3	3	3	174	3	3	50	3	3	3	3	3	3	3	3	3	3	3	3	3	3	3	50	50	3	3	3	3	3	3	3	3	3	3	3	3	3	3	3	3	3	3	3	3	3
chr4B	335000000	340000000	3	3	3	3	3	174	3	3	50	3	3	3	3	3	3	3	3	3	3	3	3	3	3	3	50	50	3	3	3	3	3	3	3	3	3	3	3	3	3	3	3	3	3	3	3	3	3
chr4B	340000000	345000000	3	3	3	3	3	174	3	3	50	3	3	3	3	3	3	3	3	3	3	3	3	3	3	3	50	50	3	3	3	3	3	3	3	3	3	3	3	3	3	3	3	3	3	3	3	3	3
chr4B	345000000	350000000	3	3	3	3	3	174	3	3	50	3	3	3	3	3	3	3	3	3	3	3	3	3	3	3	50	50	3	3	3	3	3	3	3	3	3	3	3	3	3	3	3	3	3	3	3	3	3
chr4B	350000000	355000000	3	3	3	3	3	174	3	3	50	3	3	3	3	3	3	3	3	3	3	3	3	3	3	3	50	50	3	3	3	3	3	3	3	3	3	3	3	3	3	3	3	3	3	3	3	3	3
chr4B	355000000	360000000	3	3	3	3	3	174	3	3	50	3	3	3	3	3	3	3	3	3	3	3	3	3	3	3	50	50	3	3	3	3	3	3	3	3	3	3	3	3	3	3	3	3	3	3	3	3	3
chr4B	360000000	365000000	3	3	3	3	3	174	3	3	50	3	3	3	3	3	3	3	3	3	3	3	3	3	3	3	50	50	3	3	3	3	3	3	3	3	3	3	3	3	3	3	3	3	3	3	3	3	3
chr4B	365000000	370000000	3	3	3	3	3	174	3	3	50	3	3	3	3	3	3	3	3	3	3	3	3	3	3	3	50	50	3	3	3	3	3	3	3	3	3	3	3	3	3	3	3	3	3	3	3	3	3
chr4B	370000000	375000000	3	3	3	3	3	174	3	3	50	3	3	3	3	3	3	3	3	3	3	3	3	3	3	3	50	50	3	3	3	3	3	3	3	3	3	3	3	3	3	3	3	3	3	3	3	3	3
chr4B	375000000	380000000	3	3	3	3	3	174	3	3	50	178	3	3	3	3	3	178	3	3	3	178	3	3	178	3	50	50	3	3	3	3	3	3	3	3	3	3	3	3	3	3	3	178	3	3	3	3	3
chr4B	380000000	385000000	39	39	39	39	39	174	39	39	16	64	39	39	39	39	39	64	39	39	39	64	39	39	64	39	16	16	39	39	39	39	39	39	39	39	39	39	39	39	39	39	39	64	39	39	39	39	39
chr4B	385000000	390000000	39	39	39	39	39	174	39	39	11	64	179	39	39	39	39	64	39	39	39	64	39	39	64	39	3	3	39	39	39	39	39	39	39	39	39	39	39	39	39	39	39	67	39	39	39	39	39
chr4B	390000000	395000000	3	3	3	3	3	174	3	3	11	5	5	3	3	3	3	5	3	3	3	5	3	3	20	3	3	3	3	3	3	3	3	3	3	3	3	3	3	3	3	3	3	3	3	3	3	3	3
chr4B	395000000	400000000	3	3	3	3	3	174	3	3	11	5	5	3	3	3	3	5	3	3	3	5	3	3	3	3	3	3	3	3	3	3	3	3	3	3	3	3	3	3	3	3	3	3	3	3	3	3	3
chr4B	400000000	405000000	3	3	3	3	3	174	3	3	62	5	5	3	3	3	3	5	3	3	3	5	3	3	3	3	3	3	3	3	3	3	3	3	3	3	3	3	3	3	3	3	3	3	3	3	3	3	3
chr4B	405000000	410000000	39	39	39	39	39	174	5	39	39	5	162	5	39	5	183	5	5	162	39	5	39	39	39	39	159	159	39	39	39	39	39	39	39	39	39	39	5	39	39	39	39	39	39	39	39	39	5
chr4B	410000000	415000000	39	39	39	39	39	174	97	39	39	5	97	5	39	5	183	5	5	5	39	5	39	39	39	64	39	39	39	39	39	39	39	39	39	39	39	39	5	39	39	39	39	68	39	39	39	39	5
chr4B	415000000	420000000	3	3	3	3	3	3	3	3	3	21	66	92	3	21	183	21	21	21	3	21	3	3	3	79	3	3	3	3	3	3	3	3	3	3	3	3	21	3	3	3	3	21	3	3	3	3	21
chr4B	420000000	425000000	3	3	3	3	3	3	3	3	3	21	21	3	3	21	183	21	21	21	3	21	3	3	3	3	3	3	3	3	3	3	197	3	3	3	3	3	21	3	3	3	3	21	3	3	3	3	21
chr4B	425000000	430000000	39	39	39	39	39	39	39	39	39	21	21	39	39	21	183	21	21	21	39	21	39	39	39	85	39	39	85	39	39	39	39	39	39	39	85	85	21	39	39	39	39	21	85	39	39	39	21
chr4B	430000000	435000000	21	21	21	21	21	21	21	21	21	21	21	21	21	21	21	21	21	21	21	21	21	21	21	21	21	21	21	21	21	21	21	21	21	21	21	21	21	21	21	21	21	21	21	21	21	21	21
chr4B	435000000	440000000	21	21	21	21	21	21	21	21	21	21	21	21	21	21	21	21	21	21	21	21	21	21	21	21	21	21	21	21	21	21	21	21	21	21	21	21	21	21	21	21	21	21	21	21	21	21	21
chr4B	440000000	445000000	21	21	21	21	21	21	21	21	21	21	21	21	21	21	21	21	21	21	21	21	21	21	21	21	53	21	21	21	21	21	21	21	21	21	21	21	21	21	21	21	21	21	21	21	21	21	21
chr4B	445000000	450000000	21	21	21	21	21	21	21	21	21	21	21	21	21	21	21	21	21	21	21	21	21	21	21	3	21	21	3	21	21	21	21	21	21	21	3	3	21	21	21	21	21	21	21	21	21	21	21
chr4B	450000000	455000000	21	21	21	21	21	21	21	21	21	21	21	21	21	21	21	21	21	21	21	21	21	21	21	3	21	21	3	21	21	21	21	21	21	21	3	3	21	21	21	21	21	21	21	21	21	21	21
chr4B	455000000	460000000	21	21	21	21	21	21	21	21	21	21	21	21	21	21	21	21	21	21	21	21	21	21	21	3	21	21	3	21	21	21	21	21	21	21	3	3	21	21	21	21	21	21	21	21	21	21	21
chr4B	460000000	465000000	21	21	21	21	21	21	21	21	21	21	21	21	21	21	21	21	21	21	21	21	21	21	21	3	21	21	3	21	21	21	21	21	21	21	3	3	21	21	21	21	21	21	21	21	21	21	21
chr4B	465000000	470000000	11	11	11	11	11	11	11	11	11	11	11	11	11	11	11	11	11	11	11	11	11	11	11	11	11	11	11	11	11	11	11	11	11	11	11	11	11	11	11	11	11	11	11	11	11	11	11
chr4B	470000000	475000000	11	11	11	11	11	11	11	11	11	11	11	11	11	11	11	11	11	11	11	11	11	11	11	11	11	11	11	11	11	11	11	11	11	11	11	11	11	11	11	11	11	11	11	11	11	11	11
chr4B	475000000	480000000	3	3	3	3	3	3	3	3	3	3	3	3	3	3	3	3	3	3	3	3	3	3	3	3	3	3	3	3	3	3	3	3	3	3	3	3	3	3	3	3	3	3	3	3	3	3	3
chr4B	480000000	485000000	3	3	3	3	20	3	3	20	3	20	3	3	3	20	20	20	20	20	20	20	3	3	3	20	20	3	20	3	3	3	3	20	3	3	3	3	20	3	3	20	3	20	20	3	3	3	20
chr4B	485000000	490000000	20	20	20	20	20	78	20	20	3	20	20	20	20	20	20	20	20	20	20	20	20	20	20	20	20	20	20	20	20	20	20	20	20	20	20	20	20	20	20	20	20	20	20	20	20	20	20
chr4B	490000000	495000000	3	3	3	3	3	3	3	3	3	3	3	3	3	3	3	3	3	3	3	3	3	3	3	3	3	3	3	3	3	3	3	3	3	3	3	3	3	3	3	3	3	3	3	3	3	3	3
chr4B	495000000	500000000	3	3	3	3	20	3	3	3	3	20	20	3	3	20	20	20	20	20	20	20	3	3	3	3	3	20	3	3	3	3	197	198	3	3	3	3	20	3	3	206	3	20	20	3	3	3	20
chr4B	500000000	505000000	3	3	3	3	3	3	3	3	3	3	3	3	3	3	3	3	3	3	3	3	3	3	3	3	3	3	3	3	3	3	3	3	3	3	3	3	3	3	3	3	3	3	3	3	3	3	3
chr4B	505000000	510000000	3	3	3	3	3	3	3	3	3	3	3	3	3	3	3	3	3	3	3	3	3	3	3	3	3	3	3	3	3	3	3	3	3	3	3	3	3	3	3	3	3	3	3	3	3	3	3
chr4B	510000000	515000000	3	3	3	3	3	3	3	3	3	3	3	3	3	3	3	3	3	3	3	3	3	3	3	3	3	3	3	3	3	3	3	3	3	3	3	3	3	3	3	3	3	3	3	3	3	3	3
chr4B	515000000	520000000	20	20	20	20	20	20	20	20	20	20	20	20	20	20	20	20	20	20	20	20	20	20	11	116	20	20	11	20	20	20	20	20	20	20	20	20	20	20	20	20	20	20	20	20	20	20	20
chr4B	520000000	525000000	69	64	64	64	69	174	69	69	20	20	20	69	69	69	64	184	174	64	64	184	69	69	20	69	69	69	20	69	69	69	69	69	69	69	69	69	20	69	69	174	69	69	69	69	69	69	69
chr4B	525000000	530000000	11	162	162	162	161	174	161	161	20	20	20	11	11	11	162	161	185	162	162	161	11	11	20	11	161	161	162	11	11	11	11	11	11	11	161	11	20	11	11	161	161	161	162	161	11	11	161
chr4B	530000000	535000000	50	69	69	69	65	174	69	65	50	65	20	50	50	125	69	65	185	69	69	65	125	165	39	50	69	69	125	165	165	50	50	50	50	50	125	50	39	50	50	65	65	65	69	65	50	50	65
chr4B	535000000	540000000	63	21	63	21	21	63	63	21	63	21	21	63	63	63	63	21	185	21	63	21	63	63	21	63	63	63	63	63	63	63	63	63	63	63	63	63	21	63	63	21	21	21	21	21	63	63	21
chr4B	540000000	545000000	69	20	69	20	20	69	69	20	69	178	20	69	69	69	69	20	185	20	69	20	65	69	20	69	69	69	20	69	69	69	69	69	69	69	20	69	20	69	69	20	20	20	20	20	69	69	20
chr4B	545000000	550000000	112	1	171	1	1	69	69	1	69	1	1	112	112	69	69	1	185	1	69	1	1	112	1	69	69	69	1	112	112	69	69	69	112	69	1	69	1	69	112	1	1	1	1	1	69	69	1
chr4B	550000000	555000000	62	21	21	21	21	69	69	21	69	21	21	62	62	69	69	21	185	21	69	21	62	62	21	69	69	69	21	62	62	69	69	69	62	69	21	69	21	69	62	21	21	21	21	21	69	69	21
chr4B	555000000	560000000	62	161	161	161	161	62	62	161	62	21	21	62	62	62	62	161	185	161	62	161	62	62	21	62	62	62	161	62	62	62	62	62	62	62	161	62	161	62	62	161	161	161	161	161	62	62	161
chr4B	560000000	565000000	62	166	166	166	62	166	166	62	160	21	21	62	62	160	166	62	185	62	166	62	160	62	65	160	166	166	161	62	62	160	160	160	62	160	161	160	62	160	62	62	62	62	62	62	160	160	62
chr4B	565000000	570000000	64	3	3	3	64	174	175	64	64	20	88	64	64	64	88	64	64	64	88	64	64	64	20	64	3	3	88	64	64	64	64	64	64	64	88	64	64	64	64	64	64	64	64	64	64	64	64
chr4B	570000000	575000000	64	170	170	170	64	64	64	64	64	3	64	64	64	64	64	64	185	64	64	64	64	64	3	64	170	170	64	64	64	64	64	64	64	64	161	64	3	64	64	64	64	64	64	64	64	64	64
chr4B	575000000	580000000	64	161	161	161	64	174	64	64	64	65	179	64	64	64	64	64	64	64	64	64	64	64	20	64	161	161	64	64	64	64	64	64	64	64	167	64	20	64	64	64	64	179	64	64	64	64	64
chr4B	580000000	585000000	69	69	69	69	69	174	69	69	69	65	65	69	69	69	69	69	69	69	69	69	69	69	190	69	69	69	69	69	69	69	69	69	69	69	69	69	20	69	69	69	69	65	69	69	69	69	69
chr4B	585000000	590000000	8	8	8	8	8	174	8	8	8	20	20	8	8	182	8	8	8	8	8	8	8	8	8	8	8	8	8	8	8	8	8	8	8	8	8	8	20	8	8	8	8	20	8	8	8	8	8
chr4B	590000000	595000000	68	170	170	170	68	174	165	68	68	20	20	68	68	182	68	68	85	68	68	68	68	68	85	68	170	170	68	165	68	68	68	85	68	68	85	202	20	68	68	68	68	20	68	68	68	68	68
chr4B	595000000	600000000	85	85	85	85	85	174	85	85	85	20	20	85	85	6	85	85	20	20	85	85	85	85	167	85	85	85	85	85	85	85	85	167	85	85	167	167	20	85	85	85	85	20	85	85	85	85	85
chr4B	600000000	605000000	69	20	20	69	69	69	69	69	69	20	69	69	69	69	69	69	39	39	69	69	69	69	69	69	69	69	69	69	69	69	69	69	69	69	69	69	39	69	69	206	20	20	39	69	69	69	69
chr4B	605000000	610000000	20	20	20	20	20	20	20	20	20	20	20	20	20	20	20	20	62	62	20	20	20	20	190	20	20	20	20	20	20	20	20	20	20	20	20	20	62	20	20	20	20	20	62	20	20	20	20
chr4B	610000000	615000000	69	69	21	165	69	69	69	69	69	20	20	163	163	165	165	69	73	73	165	69	69	69	190	69	165	165	165	165	163	69	69	69	163	69	69	69	73	69	69	69	69	73	73	69	69	69	165
chr4B	615000000	620000000	69	160	160	69	69	160	160	160	160	20	20	160	69	69	69	69	160	69	69	69	160	69	20	69	69	69	163	69	163	160	160	69	160	160	69	160	160	160	160	69	69	160	160	69	69	69	69
chr4B	620000000	625000000	112	112	112	162	162	112	112	112	112	112	112	112	162	162	162	162	112	162	162	162	112	162	67	162	162	162	69	162	69	112	112	85	112	112	162	112	112	112	205	112	112	112	112	162	162	162	162
chr4B	625000000	630000000	20	20	20	20	20	20	20	20	20	20	20	20	20	20	20	20	20	20	20	20	20	20	20	20	20	20	20	20	20	20	20	20	20	20	20	20	20	20	20	206	206	20	20	20	20	20	20
chr4B	630000000	635000000	73	73	73	73	73	73	73	73	73	73	3	73	73	73	73	73	73	73	73	73	3	73	151	73	73	73	73	73	73	73	73	73	73	73	73	202	73	73	73	73	73	73	73	73	73	73	73
chr4B	635000000	640000000	69	69	69	69	69	69	69	69	177	177	179	69	162	69	69	69	69	162	69	69	69	69	65	69	69	69	69	69	69	69	69	69	69	69	69	69	69	69	69	206	69	69	69	69	69	69	162
chr4B	640000000	645000000	64	136	136	136	136	136	136	176	62	62	67	136	136	182	136	136	136	136	136	136	136	62	69	136	136	136	194	136	136	136	136	136	182	62	69	62	136	69	69	136	136	136	136	136	136	136	62
chr4B	645000000	650000000	81	65	65	65	81	174	81	81	85	85	85	81	81	85	81	81	81	81	81	81	20	81	81	165	81	81	81	165	165	165	197	81	81	65	81	85	81	81	81	206	81	81	81	81	81	20	85
chr4B	650000000	655000000	92	99	162	162	99	174	99	176	177	178	92	160	99	74	162	176	162	162	162	176	99	99	99	99	99	99	99	99	99	160	160	176	74	99	99	99	99	160	160	206	99	99	160	99	160	99	162
chr4B	655000000	660000000	64	164	164	164	116	64	116	95	64	94	64	164	164	95	164	95	95	95	164	95	164	69	164	191	191	191	94	94	94	116	116	95	95	116	69	94	64	94	94	206	207	164	95	116	164	164	69
chr4B	660000000	665000000	64	66	66	66	75	75	75	68	63	3	66	63	63	66	66	66	66	66	66	66	3	3	63	3	20	20	3	63	3	3	3	68	3	63	3	20	3	64	64	3	207	3	3	68	66	64	66
chr4B	665000000	670000000	86	86	86	86	62	62	62	65	62	62	62	62	62	62	86	162	62	162	86	162	62	62	62	0	62	62	0	62	0	0	62	65	162	163	62	65	86	204	86	62	65	62	204	66	62	86	62
chr4B	670000000	673617499	90	170	170	170	170	174	170	176	177	90	177	0	0	0	0	184	90	162	0	184	177	189	190	69	190	190	163	90	162	196	197	198	184	163	201	90	68	163	90	206	207	107	0	170	170	39	0
chr5A	0	5000000	82	168	168	168	175	175	175	175	179	82	179	161	82	82	161	82	82	161	161	82	82	192	193	194	82	82	82	82	82	82	82	82	161	203	170	82	82	82	82	168	168	210	161	82	161	82	161
chr5A	5000000	10000000	111	97	97	174	97	175	175	97	97	181	62	97	97	97	185	185	97	167	185	185	191	166	97	97	97	97	97	160	160	97	97	167	185	97	97	86	164	164	207	209	97	97	97	167	166	166	97
chr5A	10000000	15000000	1	1	62	62	1	62	1	1	62	62	62	62	62	1	1	1	1	1	1	1	1	62	1	62	62	62	1	1	1	62	62	1	1	1	1	1	1	1	1	1	1	62	1	1	1	1	1
chr5A	15000000	20000000	42	173	70	95	42	173	42	42	62	62	62	70	183	42	42	42	42	42	42	42	42	192	42	95	95	95	35	42	42	70	173	42	26	42	42	42	42	42	42	42	42	166	26	42	26	42	26
chr5A	20000000	25000000	86	86	86	86	62	26	62	86	26	26	26	26	86	86	86	86	26	86	86	86	86	86	86	86	86	86	86	86	86	165	165	86	62	86	86	86	86	86	86	86	86	62	62	26	62	86	62
chr5A	25000000	30000000	42	42	42	42	42	175	42	42	67	67	67	67	42	42	42	42	67	42	42	42	42	42	167	42	42	42	42	42	42	42	42	42	67	42	42	42	206	42	42	42	42	67	67	67	67	67	67
chr5A	30000000	35000000	63	50	50	50	50	175	71	50	83	50	76	71	50	71	50	50	71	50	50	50	50	50	50	50	50	50	64	50	50	50	50	50	68	50	50	50	50	86	63	50	50	71	68	68	68	167	68
chr5A	35000000	40000000	111	111	111	111	62	111	62	111	95	111	65	62	111	62	111	111	62	111	111	111	111	111	111	111	111	111	62	111	111	111	111	111	62	111	111	111	111	111	111	111	111	62	62	62	62	111	62
chr5A	40000000	45000000	62	62	62	62	62	62	62	62	62	62	62	62	62	62	62	62	62	62	62	62	62	62	62	62	62	62	62	62	62	62	62	62	62	26	62	62	62	62	62	209	62	62	62	62	62	62	62
chr5A	45000000	50000000	70	26	79	26	176	26	26	26	26	26	26	26	70	184	26	26	26	26	26	26	70	70	70	194	26	26	70	70	70	70	70	79	70	63	70	70	26	70	70	209	79	70	26	70	26	66	70
chr5A	50000000	55000000	70	26	79	26	26	26	26	26	26	158	26	26	70	84	26	26	26	26	26	26	70	70	70	169	26	26	70	70	70	70	70	70	70	70	70	70	26	70	70	209	208	84	26	70	26	26	84
chr5A	55000000	60000000	1	1	1	1	1	1	1	1	1	70	1	1	70	1	1	1	1	1	1	1	70	70	70	1	1	1	70	70	70	70	200	70	70	70	70	70	1	1	1	1	208	1	1	70	1	1	1
chr5A	60000000	65000000	1	1	1	1	1	1	1	1	1	70	1	1	70	1	1	1	1	1	1	1	70	70	70	1	1	1	70	70	70	70	200	70	70	70	70	70	1	1	1	1	208	1	1	70	1	1	1
chr5A	65000000	70000000	1	10	10	10	10	10	10	10	10	1	10	10	1	10	10	10	10	10	10	10	1	1	1	1	10	10	1	1	1	1	1	1	1	1	1	1	10	1	1	208	208	10	10	1	10	10	10
chr5A	70000000	75000000	1	23	23	23	23	23	23	23	23	1	23	23	1	23	23	23	23	23	23	23	1	1	1	1	23	23	1	1	1	1	200	1	1	1	1	1	23	1	1	208	208	23	23	1	23	23	23
chr5A	75000000	80000000	1	26	26	26	26	26	26	26	26	1	26	26	1	26	26	26	26	26	26	26	1	1	1	1	26	26	1	1	1	1	1	201	1	1	1	1	26	1	1	201	201	26	26	1	26	26	26
chr5A	80000000	85000000	1	26	26	26	26	26	26	26	26	1	26	26	1	26	26	26	26	26	26	26	1	1	1	1	26	26	1	1	1	1	200	19	1	1	1	1	26	1	1	19	19	26	26	1	26	26	26
chr5A	85000000	90000000	1	26	26	26	26	26	26	26	26	1	1	26	1	26	26	26	26	26	26	26	1	1	1	1	1	1	1	1	1	1	200	201	1	1	1	1	26	1	1	79	79	26	26	1	26	26	26
chr5A	90000000	95000000	1	26	26	26	26	26	26	26	26	1	1	26	1	26	26	26	26	26	26	26	1	1	1	1	1	1	1	1	1	1	1	79	1	1	1	1	26	1	1	79	79	26	26	1	26	26	26
chr5A	95000000	100000000	1	26	26	26	26	26	26	26	26	1	1	26	1	26	26	26	26	26	26	26	1	1	1	1	1	1	1	1	1	1	1	79	1	1	1	1	26	1	1	79	79	26	26	1	26	26	26
chr5A	100000000	105000000	1	26	26	26	26	26	26	26	26	1	1	26	1	26	26	26	26	26	26	26	1	1	1	1	1	1	1	1	1	1	200	201	1	1	1	1	26	1	1	208	208	26	26	1	26	26	26
chr5A	105000000	110000000	1	26	26	26	26	26	26	26	26	1	1	26	1	26	26	26	26	26	26	26	1	1	1	1	1	1	1	1	1	1	200	201	1	1	1	1	26	1	1	208	208	26	26	1	26	26	26
chr5A	110000000	115000000	1	1	1	1	1	1	1	1	1	1	1	26	1	26	1	1	26	1	1	1	1	1	1	1	1	1	1	1	1	1	1	1	1	1	1	1	1	1	1	1	1	26	1	1	1	1	26
chr5A	115000000	120000000	1	1	1	1	1	1	1	1	1	1	1	26	1	26	1	1	26	1	1	1	1	1	1	1	1	1	1	1	1	1	1	1	1	1	1	1	1	1	1	1	1	26	1	1	1	1	26
chr5A	120000000	125000000	1	1	1	1	1	1	1	1	1	1	1	1	1	1	1	1	1	1	1	1	1	1	1	1	1	1	1	1	1	1	1	1	1	1	1	1	1	1	1	1	1	1	1	1	1	1	1
chr5A	125000000	130000000	1	1	1	1	1	1	1	1	1	1	1	1	1	1	1	1	1	1	1	1	1	1	1	1	1	1	1	1	1	1	1	1	1	1	1	1	1	1	1	1	1	1	1	1	1	1	1
chr5A	130000000	135000000	1	1	1	1	1	1	1	1	1	1	1	1	1	1	1	1	1	1	1	1	1	1	1	1	1	1	1	1	1	1	1	1	1	1	1	1	1	1	1	1	1	1	1	1	1	1	1
chr5A	135000000	140000000	1	1	1	1	1	1	1	1	1	1	1	1	1	1	1	1	1	1	1	1	1	1	1	1	1	1	1	1	1	1	1	1	1	1	1	1	1	1	1	1	1	1	1	1	1	1	1
chr5A	140000000	145000000	1	1	1	1	1	1	1	1	1	1	1	1	1	1	1	1	1	1	1	1	1	1	1	1	1	1	1	1	1	1	1	1	1	1	1	1	1	1	1	1	1	1	1	1	1	1	1
chr5A	145000000	150000000	1	1	1	1	1	1	1	1	1	1	1	1	1	1	1	1	1	1	1	1	1	1	1	1	1	1	1	1	1	1	1	1	1	1	1	1	1	1	1	1	1	1	1	1	1	1	1
chr5A	150000000	155000000	1	1	1	1	1	1	1	1	1	1	1	1	1	1	1	1	1	1	1	1	1	1	1	1	1	1	1	1	1	1	1	1	1	1	1	1	1	1	1	1	1	1	1	1	1	1	1
chr5A	155000000	160000000	1	1	1	1	1	1	1	1	1	1	1	1	1	1	1	1	1	1	1	1	1	1	1	1	1	1	1	1	1	1	1	1	1	1	1	1	1	1	1	1	1	1	1	1	1	1	1
chr5A	160000000	165000000	1	1	1	1	1	1	1	1	1	1	1	1	1	1	1	1	1	1	1	1	1	1	1	1	1	1	1	1	1	1	1	1	1	1	1	1	1	1	1	1	1	1	1	1	1	1	1
chr5A	165000000	170000000	1	1	1	1	1	1	1	1	1	1	1	1	1	1	1	1	1	1	1	1	1	1	1	1	1	1	1	1	1	1	1	1	1	1	1	1	1	1	1	1	1	1	1	1	1	1	1
chr5A	170000000	175000000	1	1	1	1	1	1	1	1	1	1	1	1	1	1	1	1	1	1	1	1	1	1	1	1	1	1	1	1	1	1	1	1	1	1	1	1	1	1	1	1	1	1	1	1	1	1	1
chr5A	175000000	180000000	1	1	1	1	1	1	1	1	1	1	1	1	1	1	1	1	1	1	1	1	1	1	1	1	1	1	1	1	1	1	1	1	1	1	1	1	1	1	1	1	1	1	1	1	1	1	1
chr5A	180000000	185000000	1	1	1	1	1	1	1	1	1	1	1	1	1	1	1	1	1	1	1	1	1	1	1	1	1	1	1	1	1	1	1	1	1	1	1	1	1	1	1	1	1	1	1	1	1	1	1
chr5A	185000000	190000000	1	1	1	1	1	1	1	1	1	1	1	1	1	1	1	1	1	1	1	1	1	1	1	1	1	1	1	1	1	1	1	1	1	1	1	1	1	1	1	1	1	1	1	1	1	1	1
chr5A	190000000	195000000	1	1	1	1	1	1	1	1	1	1	1	1	1	1	1	1	1	1	1	1	1	1	1	1	1	1	1	1	1	1	1	1	1	1	1	1	1	1	1	1	1	1	1	1	1	1	1
chr5A	195000000	200000000	1	1	1	1	1	1	1	1	1	1	1	1	1	1	1	1	1	1	1	1	1	1	1	1	1	1	1	1	1	1	1	1	1	1	1	1	1	1	1	1	1	1	1	1	1	1	1
chr5A	200000000	205000000	1	1	1	1	1	1	1	1	1	1	1	1	1	1	1	1	1	1	1	1	1	1	1	1	1	1	1	1	1	1	1	1	1	1	1	1	1	1	1	1	1	1	1	1	1	1	1
chr5A	205000000	210000000	1	1	1	1	1	1	1	1	1	1	1	1	1	1	1	1	1	1	1	1	1	1	1	1	1	1	1	1	1	1	1	1	1	1	1	1	1	1	1	1	1	1	1	1	1	1	1
chr5A	210000000	215000000	1	1	1	1	1	1	1	1	1	1	1	1	1	1	1	1	1	1	1	1	1	1	1	1	1	1	1	1	1	1	1	1	1	1	1	1	1	1	1	1	1	1	1	1	1	1	1
chr5A	215000000	220000000	1	1	1	1	1	1	1	1	1	1	1	1	1	1	1	1	1	1	1	1	1	1	1	1	1	1	1	1	1	1	1	1	1	1	1	1	1	1	1	1	1	1	1	1	1	1	1
chr5A	220000000	225000000	1	1	1	1	1	1	1	1	1	1	1	1	1	1	1	1	1	1	1	1	1	1	1	1	1	1	1	1	1	1	1	1	1	1	1	1	1	1	1	1	1	1	1	1	1	1	1
chr5A	225000000	230000000	1	1	1	1	1	1	1	1	1	1	1	1	1	1	1	1	1	1	1	1	1	1	1	1	1	1	1	1	1	1	1	1	1	1	1	1	1	1	1	1	1	1	1	1	1	1	1
chr5A	230000000	235000000	1	1	1	1	1	1	1	1	1	1	1	1	1	1	1	1	1	1	1	1	1	1	1	1	1	1	1	1	1	1	1	1	1	1	1	1	1	1	1	1	1	1	1	1	1	1	1
chr5A	235000000	240000000	1	1	1	1	1	1	1	1	1	1	1	1	1	1	1	1	1	1	1	1	1	1	1	1	1	1	1	1	1	1	1	1	1	1	1	1	1	1	1	1	1	1	1	1	1	1	1
chr5A	240000000	245000000	1	1	1	1	1	1	1	1	1	1	1	1	1	1	1	1	1	1	1	1	1	1	1	1	1	1	1	1	1	1	1	1	1	1	1	1	1	1	1	1	1	1	1	1	1	1	1
chr5A	245000000	250000000	1	1	1	1	1	1	1	1	1	1	1	1	1	1	1	1	1	1	1	1	1	1	1	1	1	1	1	1	1	1	1	1	1	1	1	1	1	1	1	1	1	1	1	1	1	1	1
chr5A	250000000	255000000	1	1	1	1	0	0	1	1	0	1	1	1	1	1	1	1	1	1	1	1	1	1	1	1	1	1	0	1	1	1	0	1	1	1	1	1	1	1	1	1	1	1	1	0	1	1	1
chr5A	255000000	260000000	1	1	1	1	1	1	1	1	1	1	1	1	1	1	1	1	1	1	1	1	1	1	1	1	1	1	1	1	1	1	1	1	1	1	1	1	1	1	1	1	1	1	1	1	1	1	1
chr5A	260000000	265000000	1	1	1	1	1	1	1	1	1	1	1	1	1	1	1	1	1	1	1	1	1	1	1	1	1	1	1	1	1	1	1	1	1	1	1	1	1	1	1	1	1	1	1	1	1	1	1
chr5A	265000000	270000000	1	1	1	1	1	1	1	1	1	1	1	1	1	1	1	1	1	1	1	1	1	1	1	1	1	1	1	1	1	1	1	1	1	1	1	1	1	1	1	1	1	1	1	1	1	1	1
chr5A	270000000	275000000	1	1	1	1	1	1	1	1	1	1	1	1	1	1	1	1	1	1	1	1	1	1	1	1	1	1	1	1	1	1	1	1	1	1	1	1	1	1	1	1	1	1	1	1	1	1	1
chr5A	275000000	280000000	1	1	1	1	1	1	1	1	1	1	1	1	1	1	1	1	1	1	1	1	1	1	1	1	1	1	1	1	1	1	1	1	1	1	1	1	1	1	1	1	1	1	1	1	1	1	1
chr5A	280000000	285000000	1	1	1	1	1	1	1	1	1	1	1	1	1	1	1	1	1	1	1	1	1	1	1	1	1	1	1	1	1	1	1	1	1	1	1	1	1	1	1	1	1	1	1	1	1	1	1
chr5A	285000000	290000000	1	1	1	1	1	1	1	1	1	1	1	1	1	1	1	1	1	1	1	1	1	1	1	1	1	1	1	1	1	1	1	1	1	1	1	1	1	1	1	1	1	1	1	1	1	1	1
chr5A	290000000	295000000	1	1	1	1	1	1	1	1	1	1	1	1	1	1	1	1	1	1	1	1	1	1	1	1	1	1	1	1	1	1	1	1	1	1	1	1	1	1	1	1	1	1	1	1	1	1	1
chr5A	295000000	300000000	1	1	1	1	1	1	1	1	1	1	1	1	1	1	1	1	1	1	1	1	1	1	1	1	1	1	1	1	1	1	1	1	1	1	1	1	1	1	1	1	1	1	1	1	1	1	1
chr5A	300000000	305000000	1	1	1	1	1	1	1	1	1	1	1	1	1	1	1	1	1	1	1	1	1	1	1	1	1	1	1	1	1	1	1	1	1	1	1	1	1	1	1	1	1	1	1	1	1	1	1
chr5A	305000000	310000000	1	1	1	1	1	1	1	1	1	1	1	1	1	1	1	1	1	1	1	1	1	1	1	1	1	1	1	1	1	1	1	1	1	1	1	1	1	1	1	1	1	1	1	1	1	1	1
chr5A	310000000	315000000	1	1	1	1	1	1	1	1	1	1	1	1	1	1	1	1	1	1	1	1	1	1	1	1	1	1	1	1	1	1	1	1	1	1	1	1	1	1	1	1	1	1	1	1	1	1	1
chr5A	315000000	320000000	1	1	1	1	1	1	1	1	1	1	1	1	1	1	1	1	1	1	1	1	1	1	1	1	1	1	1	1	1	1	1	1	1	1	1	1	1	1	1	1	1	1	1	1	1	1	1
chr5A	320000000	325000000	1	1	1	1	1	1	1	1	1	1	1	1	1	1	1	1	1	1	1	1	1	1	1	1	1	1	1	1	1	1	1	1	1	1	1	1	1	1	1	1	1	1	1	1	1	1	1
chr5A	325000000	330000000	1	1	1	1	1	1	1	1	1	1	1	1	1	1	1	1	1	1	1	1	1	1	1	1	1	1	1	1	1	1	1	1	1	1	1	1	1	1	1	1	1	1	1	1	1	1	1
chr5A	330000000	335000000	1	1	1	1	1	1	1	1	1	1	1	1	1	1	1	1	1	1	1	1	1	1	1	1	1	1	1	1	1	1	1	1	1	1	1	1	1	1	1	1	1	1	1	1	1	1	1
chr5A	335000000	340000000	1	1	1	1	1	1	1	1	1	1	1	1	1	1	1	1	1	1	1	1	1	1	1	1	1	1	1	1	1	1	1	1	1	1	1	1	1	1	1	1	1	1	1	1	1	1	1
chr5A	340000000	345000000	1	1	1	1	1	1	1	1	1	1	1	1	1	1	1	1	1	1	1	1	1	1	1	1	1	1	1	1	1	1	1	1	1	1	1	1	1	1	1	1	1	1	1	1	1	1	1
chr5A	345000000	350000000	1	1	1	1	1	1	1	1	1	1	1	1	1	1	1	1	1	1	1	1	1	1	0	1	1	1	1	1	1	1	1	1	1	1	0	1	1	1	1	1	1	1	1	1	1	1	1
chr5A	350000000	355000000	1	1	1	1	1	1	1	1	1	1	1	1	1	1	1	1	1	1	1	1	1	1	1	1	1	1	1	1	1	1	1	1	1	1	1	1	1	1	1	1	1	1	1	1	1	1	1
chr5A	355000000	360000000	1	1	1	1	1	1	1	1	1	1	1	1	1	1	1	1	1	1	1	1	1	1	1	1	1	1	1	1	1	1	1	1	1	1	1	1	1	1	1	1	1	1	1	1	1	1	1
chr5A	360000000	365000000	1	1	1	1	1	1	1	1	1	1	1	1	1	1	1	1	1	1	1	1	1	1	1	1	1	1	1	1	1	1	1	1	1	1	1	1	1	1	1	1	1	1	1	1	1	1	1
chr5A	365000000	370000000	1	1	1	1	1	1	1	1	1	1	1	1	1	1	1	1	1	1	1	1	1	1	1	1	1	1	1	1	1	1	1	1	1	1	1	1	1	1	1	1	1	1	1	1	1	1	1
chr5A	370000000	375000000	1	1	1	1	1	1	1	1	1	1	1	1	1	1	1	1	1	1	1	1	1	1	1	1	1	1	1	1	1	1	1	1	1	1	1	1	1	1	1	1	1	1	1	1	1	1	1
chr5A	375000000	380000000	1	1	1	1	1	1	1	1	1	1	1	1	1	1	1	1	1	1	1	1	1	1	1	1	1	1	1	1	1	1	1	1	1	1	1	1	1	1	1	1	1	1	1	1	1	1	1
chr5A	380000000	385000000	1	168	168	168	1	175	161	161	1	1	1	161	161	162	161	161	161	161	161	161	161	161	161	161	161	161	161	161	1	161	161	161	168	1	161	161	161	1	1	209	161	162	161	168	161	1	162
chr5A	385000000	390000000	70	26	26	26	26	70	70	26	26	26	26	26	70	26	70	70	26	70	70	70	70	70	70	70	70	70	70	70	70	70	70	70	26	26	70	70	70	70	70	26	70	26	70	26	70	26	70
chr5A	390000000	395000000	111	26	26	26	26	175	70	26	26	26	26	26	70	26	70	70	26	70	70	70	70	70	70	70	70	70	70	70	70	70	200	70	26	26	70	70	111	111	111	26	208	26	70	26	70	26	70
chr5A	395000000	400000000	70	70	70	70	26	175	70	70	70	26	26	70	70	70	70	70	70	70	70	70	70	70	70	70	70	70	70	70	26	70	70	70	26	26	70	70	70	70	70	209	70	210	70	26	70	26	70
chr5A	400000000	405000000	70	118	118	118	67	175	70	118	118	67	67	70	70	70	70	70	70	70	70	70	70	70	70	70	70	70	70	70	67	70	70	70	67	203	70	70	70	0	70	118	208	70	70	67	70	62	70
chr5A	405000000	410000000	111	93	93	93	93	79	93	93	26	26	4	4	4	4	93	93	4	4	93	93	93	4	93	93	93	93	93	93	93	93	200	93	4	26	93	93	111	0	111	209	200	4	93	4	93	62	93
chr5A	410000000	415000000	50	35	35	35	35	175	35	35	179	181	50	50	50	50	35	35	50	50	35	35	35	50	35	35	35	35	35	35	35	35	200	35	66	42	35	35	50	0	50	35	200	50	35	50	35	62	72
chr5A	415000000	420000000	26	161	161	161	161	175	161	161	161	76	76	62	62	62	161	161	62	62	161	161	161	192	161	161	161	161	161	161	161	161	161	161	62	62	161	161	26	0	26	209	208	62	161	62	161	62	62
chr5A	420000000	425000000	26	161	161	161	161	161	161	161	161	76	76	62	62	62	161	161	62	62	161	161	161	62	161	161	161	161	161	161	161	161	161	161	64	64	161	161	26	0	26	161	161	62	161	62	161	62	62
chr5A	425000000	430000000	62	69	69	69	75	62	75	75	75	75	75	75	75	75	75	75	75	75	75	75	75	75	75	75	75	75	75	75	75	75	75	75	75	75	75	75	62	0	62	75	75	75	75	75	75	62	75
chr5A	430000000	435000000	68	173	69	68	68	175	68	68	68	35	35	68	68	68	68	68	68	35	68	68	68	68	68	68	68	68	68	68	68	68	68	68	68	35	68	68	68	0	68	68	68	68	68	68	68	62	68
chr5A	435000000	440000000	111	98	98	111	111	175	111	111	111	62	62	111	111	111	111	167	111	86	111	167	111	111	167	111	111	111	111	111	111	111	111	111	111	42	167	111	111	0	111	111	111	111	167	111	111	62	111
chr5A	440000000	445000000	111	163	163	70	163	175	163	163	26	1	1	182	26	163	70	26	70	182	70	26	26	163	26	26	163	163	197	95	197	163	163	201	163	26	26	205	111	0	111	205	163	70	26	70	70	1	70
chr5A	445000000	450000000	86	42	42	42	85	42	42	42	70	1	1	85	70	162	162	85	85	70	162	85	85	192	85	42	85	85	85	68	85	85	200	162	42	85	85	85	35	0	86	162	192	70	85	70	162	42	162
chr5A	450000000	455000000	35	1	166	1	1	166	166	166	162	65	65	182	162	162	1	78	182	162	1	78	78	166	78	166	166	166	78	78	78	78	78	162	166	78	78	78	65	0	35	78	166	162	78	162	182	62	162
chr5A	455000000	460000000	111	7	7	7	7	7	7	166	161	89	89	166	166	77	7	111	166	170	7	111	111	166	111	7	7	7	7	111	111	111	111	77	166	7	170	205	170	0	111	209	208	161	111	7	77	77	77
chr5A	460000000	465000000	1	1	1	1	1	175	1	166	1	180	180	166	166	162	166	1	166	162	166	1	62	192	1	62	1	1	62	62	62	1	1	1	166	66	162	205	162	0	1	209	166	1	1	166	162	214	162
chr5A	465000000	470000000	86	168	168	168	163	175	163	0	163	7	180	0	0	86	0	86	0	86	0	86	191	0	86	0	163	86	0	0	0	0	0	86	0	168	86	205	86	0	86	209	0	163	86	0	86	65	86
chr5A	470000000	475000000	111	72	72	72	76	175	76	0	127	76	42	182	0	111	0	111	182	188	0	111	111	0	111	0	76	196	0	0	0	0	0	76	0	0	111	205	111	0	111	209	0	127	211	0	76	0	76
chr5A	475000000	480000000	63	63	63	63	161	175	161	166	179	89	62	62	166	161	166	186	164	63	166	63	53	192	62	95	89	196	143	165	143	165	200	89	166	166	53	175	63	0	63	209	166	196	161	166	89	62	89
chr5A	480000000	485000000	80	168	168	168	68	175	68	26	26	26	26	70	70	80	26	26	70	80	26	63	68	192	170	80	26	63	86	80	68	80	80	70	26	68	164	205	80	0	80	209	26	26	80	70	80	26	26
chr5A	485000000	490000000	80	1	1	1	68	175	68	1	1	71	71	1	1	80	1	1	170	80	1	1	68	192	1	68	71	68	80	80	68	80	80	170	1	68	170	205	80	0	80	192	1	71	80	1	80	71	1
chr5A	490000000	495000000	7	7	7	7	7	7	7	7	7	7	7	7	7	7	7	7	7	188	7	164	7	7	7	7	7	7	7	7	7	7	7	7	7	7	7	7	164	0	7	7	7	7	7	7	7	7	7
chr5A	495000000	500000000	35	1	1	1	1	1	1	1	1	1	1	35	183	35	1	165	165	1	1	165	35	192	35	35	35	35	35	35	35	165	200	35	1	1	165	192	35	0	35	1	1	35	1	35	1	1	1
chr5A	500000000	505000000	111	53	53	53	1	1	1	53	1	1	1	161	161	161	53	186	186	1	53	186	161	53	111	161	161	161	197	111	199	165	165	201	53	53	204	111	111	0	111	53	53	161	1	161	1	65	1
chr5A	505000000	510000000	10	173	35	35	1	1	1	1	1	1	1	1	183	1	10	10	10	1	10	10	1	10	1	1	1	1	167	35	10	1	1	183	10	10	167	10	35	0	10	10	10	1	1	1	1	65	1
chr5A	510000000	515000000	1	42	42	174	42	42	42	7	42	42	42	42	183	42	70	42	42	42	70	42	42	192	7	42	195	195	167	42	70	42	42	42	70	203	167	1	42	0	1	70	70	42	42	7	42	1	7
chr5A	515000000	520000000	1	1	1	174	1	1	1	7	1	1	1	1	183	1	7	1	1	1	7	1	1	192	7	1	7	7	1	1	7	1	200	1	7	5	1	1	1	0	1	7	7	1	1	7	1	1	7
chr5A	520000000	525000000	19	19	19	174	19	19	19	7	19	19	19	19	183	19	0	19	19	19	0	19	137	166	7	137	19	19	19	137	137	137	137	19	0	19	19	19	1	0	19	166	64	19	19	0	19	62	162
chr5A	525000000	530000000	86	35	35	35	86	175	6	1	1	86	86	6	1	6	1	1	6	6	1	1	1	1	6	1	35	35	1	1	1	1	1	201	1	1	1	1	1	0	1	1	1	210	6	1	6	62	6
chr5A	530000000	535000000	21	89	89	89	21	175	21	1	1	21	21	21	7	21	89	7	21	21	89	7	7	7	21	7	1	1	7	7	7	7	7	201	1	1	7	7	7	0	7	89	89	21	21	7	21	62	21
chr5A	535000000	540000000	1	0	0	0	7	175	71	7	7	7	7	182	183	7	0	1	68	71	0	1	1	192	68	68	68	68	197	50	1	1	1	71	66	68	68	68	68	0	68	0	0	68	211	66	211	7	66
chr5A	540000000	545000000	7	7	7	174	7	7	7	1	7	7	7	7	7	7	7	7	7	7	7	7	7	7	7	7	7	7	7	7	7	7	7	7	7	7	7	205	7	0	7	174	7	7	7	7	7	7	7
chr5A	545000000	550000000	111	89	89	89	89	111	111	178	84	67	67	182	183	111	89	84	183	183	89	84	7	111	84	84	7	196	7	198	7	111	111	183	111	7	84	84	84	0	111	208	208	210	183	89	182	89	89
chr5A	550000000	555000000	111	1	1	1	9	111	111	111	111	67	67	1	111	111	111	111	111	111	111	111	1	1	111	111	1	1	1	111	1	1	200	111	111	1	111	111	111	0	111	1	1	111	111	1	1	111	1
chr5A	555000000	560000000	70	7	7	7	166	70	7	7	70	70	70	7	70	7	70	70	7	70	70	70	191	166	70	70	166	166	70	70	70	70	70	7	7	70	70	70	70	0	70	7	7	7	70	7	166	7	7
chr5A	560000000	565000000	111	65	65	65	162	65	162	162	65	65	65	65	65	65	111	111	187	65	111	111	65	192	111	111	162	162	111	111	199	111	111	162	65	65	162	205	111	0	111	65	65	162	111	162	111	162	162
chr5A	565000000	570000000	1	173	167	174	67	1	67	67	1	67	1	69	1	1	1	1	174	67	1	1	26	192	1	1	1	1	1	1	1	1	1	173	1	69	1	1	1	0	1	209	167	67	1	1	1	1	1
chr5A	570000000	575000000	67	67	67	67	67	175	67	67	89	67	57	72	67	67	67	67	71	67	67	67	67	57	164	67	71	71	66	67	67	165	165	201	67	72	164	164	206	0	67	209	167	67	67	72	67	67	67
chr5A	575000000	580000000	71	173	88	88	62	71	62	62	71	62	162	62	162	62	88	186	71	57	57	186	62	57	57	62	71	71	62	62	62	62	62	71	62	62	65	62	88	0	62	71	88	62	88	62	88	162	162
chr5A	580000000	585000000	9	4	4	4	86	175	86	69	4	69	7	9	7	69	9	186	9	7	9	186	69	165	9	165	4	4	4	165	69	165	165	4	69	69	69	9	69	0	9	209	4	86	69	69	69	7	7
chr5A	585000000	590000000	111	62	62	62	176	175	176	1	4	4	4	1	1	111	111	186	1	4	62	190	1	1	176	1	176	176	9	1	1	1	200	62	111	1	170	1	1	0	164	209	62	176	1	111	1	1	1
chr5A	590000000	595000000	111	77	77	77	64	175	64	64	67	64	64	64	64	111	111	64	64	67	64	64	64	192	64	165	64	64	197	165	199	165	200	64	111	203	204	165	200	0	64	209	77	64	64	111	64	64	111
chr5A	595000000	600000000	111	65	65	65	111	111	111	161	67	111	67	161	161	111	111	111	161	111	111	111	111	111	161	111	111	111	94	111	94	111	111	161	111	111	111	111	111	0	111	111	65	161	111	111	67	161	111
chr5A	600000000	605000000	57	57	57	57	57	57	57	57	57	57	57	57	57	57	57	57	57	57	57	57	57	57	57	57	57	57	57	57	57	57	57	57	57	57	57	57	57	0	57	57	57	57	57	57	57	57	57
chr5A	605000000	610000000	111	111	111	111	111	111	111	111	111	71	71	111	111	111	111	111	111	111	111	111	111	111	111	111	111	111	71	111	111	111	111	111	111	111	111	111	111	0	111	111	111	111	111	111	111	111	111
chr5A	610000000	615000000	70	165	67	165	67	165	165	67	165	67	180	165	165	165	70	67	165	70	70	67	67	192	70	67	67	67	67	67	67	165	165	67	70	67	70	70	67	0	70	70	67	67	192	67	70	67	67
chr5A	615000000	620000000	70	173	70	173	176	175	165	70	165	165	70	140	173	173	70	176	140	70	70	176	42	192	70	70	176	70	42	70	42	165	165	176	70	70	70	70	42	0	70	70	70	70	192	176	70	70	70
chr5A	620000000	625000000	70	70	70	70	70	70	70	70	70	70	70	70	70	70	70	70	70	70	70	70	70	70	70	70	70	70	70	70	70	70	70	70	70	70	70	70	70	0	70	70	70	70	70	70	70	70	70
chr5A	625000000	630000000	42	42	42	42	42	42	42	42	42	42	42	42	42	42	42	42	42	42	42	42	42	42	42	42	42	42	42	42	42	42	42	42	42	42	42	42	42	0	42	42	42	42	42	42	42	42	42
chr5A	630000000	635000000	42	42	42	42	42	42	42	42	42	42	42	42	42	42	42	42	42	42	42	42	42	42	42	42	42	42	42	42	42	42	42	42	42	42	42	42	42	0	42	42	42	42	42	42	42	42	42
chr5A	635000000	640000000	86	86	86	86	86	86	86	86	86	86	86	86	86	86	86	86	86	86	86	86	86	86	86	7	86	86	7	7	86	86	86	86	86	86	86	86	86	0	86	86	86	86	86	86	86	86	86
chr5A	640000000	645000000	86	86	86	86	86	86	86	86	86	86	86	86	86	86	86	86	86	86	86	86	86	86	86	86	86	86	86	86	86	86	86	86	86	86	86	86	86	0	86	86	86	86	86	86	86	86	86
chr5A	645000000	650000000	1	1	1	1	1	1	1	1	1	1	1	1	1	1	1	1	1	1	1	1	1	1	1	1	1	1	1	1	1	1	1	1	1	1	1	1	1	0	1	1	1	1	1	1	1	1	1
chr5A	650000000	655000000	9	9	9	9	9	9	9	9	9	9	9	9	9	9	9	9	9	9	9	9	9	9	9	9	9	9	9	9	9	9	9	9	9	9	9	9	9	0	9	9	9	9	9	9	9	9	9
chr5A	655000000	660000000	86	86	86	86	86	86	86	86	69	69	86	86	86	86	86	86	86	86	86	86	86	86	86	86	86	86	86	86	86	86	86	86	86	86	86	86	86	0	86	86	86	86	86	86	86	86	86
chr5A	660000000	665000000	111	9	9	9	70	70	70	164	66	66	167	167	70	70	70	164	167	164	70	164	70	70	111	70	70	70	70	70	70	111	111	70	70	70	70	70	70	0	111	209	164	70	111	70	111	70	70
chr5A	665000000	670000000	86	63	63	63	86	86	86	63	86	162	74	67	86	86	86	63	67	63	86	63	86	86	86	86	86	86	86	86	86	86	86	86	86	86	86	86	86	0	86	63	63	9	86	162	86	86	162
chr5A	670000000	675000000	70	68	68	68	70	70	70	70	70	70	180	70	70	70	68	70	70	70	70	70	68	68	68	68	70	70	68	68	68	68	70	70	70	70	204	68	70	0	70	70	70	68	70	70	70	68	70
chr5A	675000000	680000000	68	161	161	161	161	175	161	161	68	161	180	68	183	161	68	68	161	68	183	68	68	68	161	161	161	161	161	68	165	165	165	201	68	68	204	68	68	0	68	175	161	161	68	161	161	161	68
chr5A	680000000	685000000	62	69	69	67	67	68	67	50	69	67	42	62	62	67	67	67	69	67	62	67	62	42	50	69	67	67	62	67	42	62	62	66	67	67	67	67	67	0	67	69	50	42	67	42	42	42	67
chr5A	685000000	690000000	1	1	1	1	76	1	1	1	1	76	1	1	1	184	1	1	76	76	1	1	1	1	1	1	76	76	1	1	1	1	1	201	1	1	1	1	1	0	1	1	1	76	1	1	1	76	1
chr5A	690000000	695000000	64	64	168	64	76	64	64	168	67	76	74	64	64	64	64	64	64	64	64	64	64	64	64	64	76	76	64	64	199	165	165	201	64	64	64	64	86	0	64	165	168	210	86	86	86	64	86
chr5A	695000000	700000000	9	9	9	9	9	9	9	9	9	9	9	9	9	9	9	9	9	9	9	9	68	9	9	9	9	9	9	9	50	9	9	9	9	68	9	9	68	0	9	209	9	210	68	68	68	9	68
chr5A	700000000	705000000	9	9	9	9	9	9	9	9	9	9	9	161	9	161	9	9	161	9	9	9	9	9	9	9	9	9	9	9	9	9	9	9	9	9	9	9	161	0	9	9	9	0	161	161	161	161	161
chr5A	705000000	709773743	9	163	163	163	9	175	9	163	9	9	9	0	163	0	9	186	0	9	9	186	191	9	9	9	9	9	9	9	9	165	165	175	9	9	9	9	0	0	9	209	163	0	0	0	0	0	0
chr5B	0	5000000	62	62	62	62	62	62	62	62	62	62	62	62	62	62	62	62	62	62	62	62	62	62	62	62	62	62	62	62	62	62	62	62	62	62	62	62	62	62	62	62	62	62	62	62	62	62	62
chr5B	5000000	10000000	72	72	180	180	62	72	62	72	72	72	72	72	62	72	72	43	72	62	72	43	72	72	72	72	72	72	62	62	62	72	72	72	72	43	72	72	72	62	66	215	215	62	62	72	72	72	72
chr5B	10000000	15000000	43	76	76	76	163	183	163	63	186	170	76	76	76	164	76	76	161	76	76	76	63	63	43	63	76	63	63	76	63	63	63	207	76	43	176	176	63	63	163	170	170	76	161	63	161	76	161
chr5B	15000000	20000000	58	63	63	63	171	183	171	63	63	63	62	64	73	164	63	191	63	73	63	191	71	63	62	63	63	63	62	63	62	63	63	58	66	62	171	171	62	64	58	63	183	62	63	76	62	62	62
chr5B	20000000	25000000	112	162	162	162	62	183	62	185	162	65	169	65	65	62	65	161	147	65	65	161	88	0	88	65	147	147	88	65	0	65	65	62	88	0	28	28	161	65	112	63	75	161	65	63	88	112	161
chr5B	25000000	30000000	112	24	180	180	24	183	73	69	167	24	73	65	65	43	24	43	24	65	24	43	24	65	86	24	167	167	167	86	24	65	204	207	167	24	167	167	24	167	112	215	24	24	86	43	24	24	24
chr5B	30000000	35000000	112	28	28	28	66	183	24	66	186	24	24	28	24	43	24	186	28	66	24	186	28	28	43	24	43	43	186	43	28	28	204	207	43	24	43	43	66	43	112	215	24	66	112	173	24	24	66
chr5B	35000000	40000000	63	63	43	181	62	63	184	62	63	63	43	63	62	164	99	62	63	62	99	62	196	197	99	63	63	63	63	203	205	99	99	99	164	63	164	63	169	169	63	215	215	62	63	62	63	63	164
chr5B	40000000	45000000	3	101	62	181	176	177	176	176	62	63	63	72	176	28	62	176	72	176	62	176	196	3	3	101	62	62	3	3	196	3	3	3	28	3	28	3	212	58	3	215	215	176	3	176	3	3	28
chr5B	45000000	50000000	54	161	24	24	24	165	54	54	24	24	24	54	24	54	54	54	54	24	54	54	54	24	24	54	24	24	24	54	54	54	54	54	54	54	54	54	165	54	54	215	54	54	54	24	54	54	54
chr5B	50000000	55000000	24	24	24	24	24	24	24	24	24	24	24	24	43	164	58	24	24	24	58	24	24	197	58	24	24	24	24	43	197	24	24	207	164	24	164	164	24	24	24	24	24	24	43	24	24	24	24
chr5B	55000000	60000000	112	112	112	24	24	24	24	24	24	24	24	24	64	64	64	24	24	24	64	24	64	64	64	64	24	24	112	64	112	64	64	165	64	64	64	211	64	112	112	3	216	24	112	24	65	112	24
chr5B	60000000	65000000	64	179	179	3	3	183	24	3	3	3	0	3	0	0	64	3	0	3	64	3	64	64	64	64	3	3	64	64	205	64	64	207	0	64	64	64	64	64	64	3	165	3	64	3	64	64	3
chr5B	65000000	70000000	24	3	3	3	68	183	24	68	68	3	3	3	62	24	24	68	3	3	24	68	24	24	24	24	68	68	168	24	24	24	24	207	24	24	24	24	24	24	24	3	216	217	168	3	24	24	68
chr5B	70000000	75000000	64	24	24	24	62	62	62	62	62	24	24	24	62	62	62	62	24	24	62	62	64	64	64	64	62	62	3	64	24	64	64	207	62	64	64	64	64	64	64	215	165	64	3	24	64	64	62
chr5B	75000000	80000000	51	24	24	24	24	183	63	24	24	24	24	24	24	24	24	24	24	24	24	24	51	51	51	51	24	24	3	51	43	51	51	207	24	51	51	51	51	51	51	24	165	51	3	24	51	51	24
chr5B	80000000	85000000	51	28	28	28	28	183	3	28	28	28	28	28	28	28	28	28	28	28	28	28	51	51	51	51	28	28	3	51	24	51	51	51	28	51	51	51	51	51	51	28	165	51	3	28	51	51	28
chr5B	85000000	90000000	64	28	28	28	28	77	24	28	28	28	28	28	28	28	28	28	28	28	28	28	64	0	64	64	28	28	3	64	3	64	64	64	28	64	64	64	64	64	64	28	165	64	3	28	64	64	28
chr5B	90000000	95000000	24	24	24	24	24	24	24	24	24	24	24	24	24	24	24	24	24	24	24	24	24	24	24	24	24	24	54	24	54	24	24	24	24	24	24	24	24	24	24	24	24	24	54	24	24	24	24
chr5B	95000000	100000000	3	3	3	3	3	3	3	3	3	3	3	3	3	3	3	3	3	3	3	3	3	3	3	3	3	3	168	3	4	3	3	3	3	3	3	211	3	3	3	3	3	3	168	3	3	3	3
chr5B	100000000	105000000	3	3	3	3	3	3	3	3	3	3	3	3	3	3	3	3	3	3	3	3	3	3	3	3	3	3	3	3	205	3	3	3	3	3	3	3	3	3	3	3	3	3	3	3	3	3	3
chr5B	105000000	110000000	3	3	3	3	3	3	3	3	3	3	3	3	3	3	3	3	3	3	3	3	3	3	3	3	3	3	3	3	3	3	3	3	3	3	3	3	3	3	3	3	3	3	3	3	3	3	3
chr5B	110000000	115000000	3	3	3	3	3	3	3	3	3	3	3	3	3	3	3	3	3	3	3	3	3	3	3	3	3	3	3	3	3	3	3	3	3	3	3	3	3	3	3	3	3	3	3	3	3	3	3
chr5B	115000000	120000000	51	3	3	3	3	3	3	3	3	3	3	3	51	3	3	3	3	3	3	3	51	51	51	51	3	3	3	51	3	51	51	165	3	51	51	165	165	51	51	3	3	3	3	3	51	51	3
chr5B	120000000	125000000	51	3	3	3	3	3	3	3	3	3	3	3	51	3	3	3	3	3	3	3	51	51	51	51	3	3	3	51	3	51	51	165	3	51	51	165	165	51	51	3	3	3	3	3	51	51	3
chr5B	125000000	130000000	64	3	3	3	3	3	3	3	3	3	3	3	64	3	3	3	3	3	3	3	64	64	64	64	3	3	3	64	3	64	64	165	3	64	64	165	165	64	64	3	3	3	3	3	64	64	3
chr5B	130000000	135000000	64	3	3	3	3	3	3	3	3	3	3	3	64	3	3	3	3	3	3	3	64	64	64	64	3	3	3	64	3	64	64	165	3	64	64	165	165	64	64	3	3	3	3	3	64	64	3
chr5B	135000000	140000000	64	3	3	3	3	3	3	3	3	3	3	3	64	3	3	3	3	3	3	3	64	64	64	64	3	3	64	64	64	64	64	165	3	64	64	64	165	64	64	3	3	3	64	3	64	64	3
chr5B	140000000	145000000	64	3	3	3	3	3	3	3	3	3	3	3	64	3	3	3	3	3	3	3	64	64	64	64	3	3	64	64	64	64	64	165	3	64	64	64	165	64	64	3	3	3	64	3	64	64	3
chr5B	145000000	150000000	64	3	3	3	3	3	3	3	3	3	3	3	64	3	3	3	3	3	3	3	64	64	64	64	3	3	64	64	64	64	64	100	3	64	64	64	100	64	64	3	3	3	64	3	64	64	3
chr5B	150000000	155000000	64	3	3	3	3	3	3	3	3	3	3	3	64	3	3	3	3	3	3	3	64	64	64	64	3	3	64	64	64	64	64	100	3	64	64	64	100	64	64	3	3	3	64	3	64	64	3
chr5B	155000000	160000000	64	3	3	3	3	3	3	3	3	3	3	3	64	3	3	3	3	3	3	3	64	64	64	64	3	3	64	64	64	64	64	100	3	64	64	64	100	64	64	3	3	3	0	3	64	64	3
chr5B	160000000	165000000	64	3	3	3	3	3	3	3	3	3	3	3	64	3	3	3	3	3	3	3	64	64	64	64	3	3	64	64	64	64	64	100	3	64	64	64	100	64	64	3	3	3	0	3	64	64	3
chr5B	165000000	170000000	64	3	3	3	3	3	3	3	3	3	3	3	64	3	3	3	3	3	3	3	64	64	64	64	3	3	64	64	64	64	64	100	3	64	64	64	100	64	64	3	3	3	0	3	3	64	3
chr5B	170000000	175000000	64	3	3	3	3	3	3	3	3	3	3	3	64	3	3	3	3	3	3	3	64	64	64	64	3	3	64	64	64	64	64	0	3	64	64	64	165	64	64	3	3	3	0	3	3	64	3
chr5B	175000000	180000000	64	3	3	3	3	3	3	3	3	3	3	3	64	3	3	3	3	3	3	3	64	64	64	64	3	3	64	64	64	64	64	100	3	64	64	64	3	64	64	3	3	3	0	3	3	64	3
chr5B	180000000	185000000	64	3	3	3	3	3	3	3	3	3	3	3	64	3	3	3	3	3	3	3	64	64	64	64	3	3	64	64	64	64	64	100	3	64	64	64	3	64	64	3	3	3	0	3	3	64	3
chr5B	185000000	190000000	64	3	3	3	3	3	3	3	3	3	3	3	64	3	3	3	3	3	3	3	64	64	64	64	3	3	64	64	64	64	64	100	3	64	64	64	3	64	64	3	3	3	0	3	3	64	3
chr5B	190000000	195000000	64	3	3	3	3	3	3	3	3	3	3	3	64	3	3	3	3	3	3	3	64	64	64	64	3	3	64	64	64	64	64	100	3	64	64	64	3	64	64	3	3	3	0	3	3	64	3
chr5B	195000000	200000000	64	3	3	3	3	3	3	3	3	3	3	3	64	3	3	3	3	3	3	3	64	64	64	64	3	3	64	64	64	64	64	100	3	64	64	64	3	64	64	3	3	3	64	3	3	64	3
chr5B	200000000	205000000	64	3	3	3	3	3	3	3	3	3	3	3	64	3	3	3	3	3	3	3	64	64	64	64	3	3	64	64	64	64	64	100	3	64	64	64	100	64	64	3	3	3	64	3	3	64	3
chr5B	205000000	210000000	64	3	3	3	3	3	3	3	3	3	3	3	64	3	3	3	3	3	3	3	64	64	64	64	3	3	64	64	64	64	64	100	3	64	64	64	3	64	64	3	3	3	64	3	3	64	3
chr5B	210000000	215000000	64	3	3	3	3	3	3	3	3	3	3	3	64	3	3	3	3	3	3	3	64	64	64	64	3	3	64	64	64	64	64	100	3	64	64	64	100	64	64	3	3	3	64	3	3	64	3
chr5B	215000000	220000000	64	3	3	3	3	3	3	3	3	3	3	3	64	3	3	3	3	3	3	3	64	64	64	64	3	3	64	64	64	64	64	100	3	64	64	64	100	64	64	3	3	3	64	3	3	64	3
chr5B	220000000	225000000	64	3	3	3	3	3	3	3	3	3	3	3	64	3	3	3	3	3	3	3	64	64	64	64	3	3	64	64	64	64	64	100	3	64	64	64	100	64	64	3	3	3	64	3	3	64	3
chr5B	225000000	230000000	64	3	3	3	3	3	3	3	3	3	3	3	64	3	3	3	3	3	3	3	64	64	64	64	3	3	64	64	64	64	64	18	3	64	64	64	18	64	64	3	3	3	64	3	3	64	3
chr5B	230000000	235000000	64	3	3	3	3	3	3	3	3	3	3	3	64	3	3	3	3	3	3	3	64	64	64	64	3	3	64	64	64	64	64	100	3	64	64	64	100	64	64	3	3	3	64	3	3	64	3
chr5B	235000000	240000000	51	3	3	3	3	3	3	3	3	3	3	3	51	3	3	3	3	3	3	3	51	51	51	51	3	3	51	51	51	51	204	207	3	51	51	51	212	51	51	3	3	3	51	3	3	51	3
chr5B	240000000	245000000	51	3	3	3	3	3	3	3	3	3	3	3	51	3	3	3	3	3	3	3	51	51	51	51	3	3	51	51	51	51	204	207	3	51	51	51	212	51	51	3	3	3	51	3	3	51	3
chr5B	245000000	250000000	3	3	3	3	3	3	3	3	3	3	3	3	3	3	3	3	3	3	3	3	3	3	3	3	3	3	3	3	51	3	3	3	3	3	3	3	3	3	3	3	3	3	3	3	3	3	3
chr5B	250000000	255000000	3	3	3	3	3	3	3	3	3	3	3	3	3	3	3	3	3	3	3	3	3	3	3	3	3	3	3	3	51	3	3	3	3	3	3	3	3	3	3	3	3	3	3	3	3	3	3
chr5B	255000000	260000000	3	3	3	3	3	3	3	3	3	3	3	3	3	3	3	3	3	3	3	3	3	3	3	3	3	3	3	3	51	3	3	3	3	3	3	3	3	3	3	3	3	3	3	3	3	3	3
chr5B	260000000	265000000	3	3	3	3	3	3	3	3	3	3	3	3	3	3	3	3	3	3	3	3	3	3	3	3	3	3	3	3	51	3	3	3	3	3	3	3	3	3	3	3	3	3	3	3	3	3	3
chr5B	265000000	270000000	3	3	3	3	3	3	3	3	3	3	3	3	3	3	3	3	3	3	3	3	3	51	3	3	3	3	3	3	51	3	3	3	3	3	3	3	3	3	3	3	3	3	3	3	3	3	3
chr5B	270000000	275000000	24	24	24	24	24	24	24	24	24	24	24	24	24	24	24	24	24	24	24	24	24	197	24	24	24	24	24	24	205	24	24	24	24	24	24	24	24	24	24	24	24	24	24	24	24	24	24
chr5B	275000000	280000000	71	24	24	24	24	24	24	71	24	24	24	24	24	24	24	71	24	24	24	71	71	43	71	71	24	24	24	71	24	71	71	71	24	71	71	71	71	71	71	24	24	71	71	24	71	71	71
chr5B	280000000	285000000	43	3	3	3	3	3	3	43	3	73	73	3	3	3	3	43	3	3	3	43	43	3	43	43	3	3	3	43	3	43	43	43	3	43	43	43	43	43	43	3	3	43	43	3	43	43	43
chr5B	285000000	290000000	3	3	3	3	3	3	3	3	3	73	73	3	3	3	3	3	3	3	3	3	3	3	3	3	3	3	3	3	3	3	3	3	3	3	3	3	3	3	3	3	3	3	3	3	3	3	3
chr5B	290000000	295000000	3	3	3	3	3	3	3	3	186	170	170	3	3	3	3	3	3	3	3	3	3	3	3	3	3	3	3	3	3	3	3	100	3	3	3	3	3	3	3	3	3	3	3	3	3	3	3
chr5B	295000000	300000000	71	3	3	3	3	3	3	3	78	78	78	3	3	3	3	3	3	3	3	3	3	3	3	3	3	3	71	3	3	3	3	100	3	3	3	3	165	71	71	3	3	3	71	3	3	71	3
chr5B	300000000	305000000	71	3	3	3	3	3	3	3	78	78	78	3	3	3	3	3	3	3	3	3	3	3	3	3	3	3	71	3	3	3	3	100	3	3	3	3	165	71	71	3	3	3	71	3	3	71	3
chr5B	305000000	310000000	112	65	65	65	65	65	65	65	170	170	170	65	65	65	65	65	65	65	65	65	65	65	65	65	3	3	112	65	112	65	65	207	65	65	65	65	165	112	112	65	65	65	112	65	65	112	65
chr5B	310000000	315000000	43	65	65	65	65	65	65	65	18	18	187	65	65	65	65	65	65	65	65	65	65	65	65	65	18	18	43	65	43	65	65	207	65	65	65	65	212	43	43	65	65	65	43	65	65	43	65
chr5B	315000000	320000000	112	65	65	65	112	65	65	112	1	1	65	65	112	65	65	112	65	65	65	112	112	112	112	112	1	1	112	112	112	112	204	207	65	112	112	112	212	112	112	165	65	112	112	65	112	112	112
chr5B	320000000	325000000	112	179	65	181	182	65	65	112	24	28	65	65	112	65	65	112	65	65	65	112	112	112	112	112	24	24	202	112	202	112	204	112	65	112	112	112	212	112	112	215	216	112	112	65	112	112	112
chr5B	325000000	330000000	3	3	180	181	3	183	65	3	3	3	180	65	3	65	65	3	65	65	65	3	3	3	3	3	3	3	3	3	3	3	3	3	65	3	3	3	165	3	3	3	3	3	3	65	3	3	3
chr5B	330000000	335000000	3	3	180	181	3	3	3	3	3	3	180	3	3	3	3	3	3	3	3	3	3	3	3	3	3	3	3	3	3	3	3	3	3	3	3	3	3	3	3	215	215	3	3	3	3	3	3
chr5B	335000000	340000000	3	3	3	3	3	3	3	3	3	3	3	3	3	3	3	3	3	3	3	3	3	3	3	3	3	3	70	3	70	3	3	3	3	3	3	3	3	3	3	3	3	3	3	3	3	3	3
chr5B	340000000	345000000	3	3	3	3	3	3	3	3	3	3	3	3	3	3	3	3	3	3	3	3	3	3	3	3	3	3	3	3	3	3	3	3	3	3	3	3	3	3	3	3	3	3	3	3	3	3	3
chr5B	345000000	350000000	3	3	3	3	28	3	3	3	3	3	3	3	3	3	3	3	3	3	3	3	3	3	3	3	28	28	3	3	3	3	3	3	3	3	3	3	3	3	3	3	3	3	3	3	3	3	3
chr5B	350000000	355000000	3	3	3	3	28	3	3	3	3	3	3	3	3	3	3	3	3	3	3	3	3	3	3	3	28	28	3	3	3	3	3	3	3	3	3	3	3	3	3	3	177	3	3	3	3	3	3
chr5B	355000000	360000000	3	3	3	3	28	3	3	3	3	3	3	3	3	3	3	3	3	3	3	3	3	3	3	3	28	28	3	3	3	3	3	3	3	3	3	3	3	3	3	3	122	3	3	3	3	3	3
chr5B	360000000	365000000	3	3	3	3	3	3	3	3	3	3	3	3	3	3	3	3	3	3	3	3	3	3	3	3	3	3	3	3	3	3	3	3	3	3	3	3	3	3	3	3	3	3	3	3	3	3	3
chr5B	365000000	370000000	3	3	3	3	28	3	3	3	3	3	3	3	3	3	3	3	3	3	3	3	3	3	3	3	28	28	3	3	3	3	3	3	3	3	3	3	3	3	3	3	3	3	3	3	3	3	3
chr5B	370000000	375000000	3	3	3	3	3	3	3	3	3	3	3	3	3	3	3	3	3	3	3	3	3	3	3	3	3	3	3	3	3	3	3	3	3	3	3	3	3	3	3	3	3	3	3	3	3	3	3
chr5B	375000000	380000000	3	43	43	43	43	43	43	43	43	3	43	43	43	43	43	43	43	43	43	43	43	3	3	3	43	43	3	3	3	3	3	43	43	43	3	3	43	3	3	43	43	43	43	43	43	3	43
chr5B	380000000	385000000	51	65	65	65	65	65	65	65	65	51	65	65	65	65	65	176	76	65	65	176	140	51	174	28	65	65	75	51	28	51	51	176	65	65	174	51	212	51	28	165	65	176	65	76	176	51	176
chr5B	385000000	390000000	160	179	87	0	87	87	87	87	87	160	87	87	0	87	0	28	28	87	0	28	87	160	87	28	87	87	87	160	160	160	160	165	87	0	87	160	212	0	214	160	87	28	87	28	28	160	28
chr5B	390000000	395000000	62	179	62	62	62	62	62	62	62	62	62	62	62	62	62	72	72	62	62	72	62	62	62	72	62	62	62	62	62	62	62	62	62	62	62	62	212	72	62	62	62	217	62	72	72	62	72
chr5B	395000000	400000000	28	72	72	72	72	72	72	63	72	72	72	72	162	72	72	162	162	72	72	162	72	160	160	28	162	162	65	160	87	160	204	207	72	86	160	211	212	28	160	215	72	70	160	162	162	160	162
chr5B	400000000	405000000	25	162	43	43	43	43	43	43	43	25	43	43	162	43	43	162	162	43	43	162	25	65	171	25	162	162	25	65	25	171	171	25	43	65	65	65	162	25	65	215	43	25	65	162	162	25	162
chr5B	405000000	410000000	97	3	3	3	3	183	3	81	81	25	187	3	3	3	3	3	3	3	3	3	28	97	28	97	3	3	97	97	97	28	204	97	3	28	97	97	3	97	97	97	3	28	97	3	3	88	3
chr5B	410000000	415000000	112	95	43	95	43	165	43	69	71	51	43	43	87	43	43	63	87	43	43	63	112	112	112	112	87	87	112	112	112	112	112	112	43	28	112	112	87	112	112	112	58	28	112	87	63	63	63
chr5B	415000000	420000000	99	99	99	99	99	99	99	58	66	64	99	99	64	99	99	58	64	99	99	58	43	99	43	99	64	64	66	99	99	43	204	207	99	58	43	99	64	99	99	215	58	58	99	64	58	58	58
chr5B	420000000	425000000	43	179	179	43	28	177	28	28	43	28	28	28	28	28	28	28	28	28	28	28	43	3	43	43	43	43	202	3	43	43	43	43	28	43	43	211	28	43	43	215	43	28	43	28	43	43	43
chr5B	425000000	430000000	43	54	54	43	72	165	72	51	43	43	72	72	72	72	72	43	72	72	72	43	54	43	54	43	43	43	76	43	43	43	43	43	72	54	54	43	72	43	43	43	43	43	43	72	43	62	43
chr5B	430000000	435000000	3	3	3	3	62	183	62	25	186	3	65	62	3	62	62	3	62	62	62	3	25	25	25	3	65	65	3	25	3	25	25	3	62	65	3	3	3	3	3	215	183	62	3	3	25	25	25
chr5B	435000000	440000000	28	65	65	65	28	28	28	28	65	28	187	28	162	28	162	3	28	28	162	3	196	3	28	28	65	65	28	3	28	3	3	207	28	65	28	28	162	28	28	215	215	28	28	162	28	28	28
chr5B	440000000	445000000	28	69	69	69	28	28	28	28	28	28	28	28	69	28	69	28	28	28	69	28	28	28	28	69	28	28	28	28	69	69	28	28	28	28	28	28	69	69	69	28	28	28	69	69	28	28	28
chr5B	445000000	450000000	28	28	28	28	28	28	28	28	28	28	28	28	28	28	28	191	28	28	28	191	174	174	198	69	28	28	28	174	54	54	204	28	28	28	174	211	28	69	69	28	28	28	69	28	28	28	28
chr5B	450000000	455000000	3	3	3	3	3	177	51	3	3	3	3	3	3	3	3	3	3	3	3	3	171	10	10	3	51	51	3	10	171	171	204	3	3	3	10	171	3	3	3	215	3	3	3	3	3	3	3
chr5B	455000000	460000000	62	86	86	86	93	183	25	62	63	93	86	93	62	93	63	62	86	93	63	62	86	174	62	174	25	25	86	174	86	174	204	62	93	86	174	62	86	86	62	215	63	63	93	63	93	63	63
chr5B	460000000	465000000	112	164	164	181	164	63	24	185	63	87	164	164	161	164	63	86	192	164	63	86	169	197	112	169	63	63	63	169	205	169	169	207	164	175	210	112	192	175	112	63	63	63	164	161	164	161	161
chr5B	465000000	470000000	24	51	24	51	24	28	28	177	51	72	72	28	28	24	51	86	28	28	51	86	43	3	54	43	177	177	28	43	205	43	204	207	24	24	54	54	28	24	24	51	51	51	28	24	28	28	28
chr5B	470000000	475000000	70	160	160	160	86	183	24	70	167	25	25	24	24	24	167	24	24	24	167	24	169	25	162	169	167	167	160	169	25	72	72	207	86	24	162	162	24	169	70	160	167	167	24	70	70	167	70
chr5B	475000000	480000000	112	25	25	25	68	72	72	68	186	147	147	68	68	68	72	147	147	68	72	147	51	25	25	83	177	177	25	51	25	169	169	207	72	209	25	25	147	51	112	215	167	51	68	68	68	68	68
chr5B	480000000	485000000	24	25	25	25	25	25	68	68	24	77	77	77	77	77	68	25	25	77	68	25	25	25	25	25	64	64	25	25	24	28	28	25	68	64	25	25	25	24	24	25	24	25	77	77	77	77	77
chr5B	485000000	490000000	24	179	90	181	43	43	43	72	186	170	24	78	78	78	43	105	105	78	43	105	43	197	43	72	177	177	43	72	24	3	204	43	43	105	43	43	105	24	24	215	216	105	78	78	78	78	78
chr5B	490000000	495000000	112	18	18	18	18	18	18	4	18	68	18	18	18	18	18	18	18	18	28	18	28	28	162	199	68	68	24	28	18	24	24	162	18	169	162	162	18	112	112	18	18	18	18	18	18	18	18
chr5B	495000000	500000000	3	3	3	3	161	3	161	43	161	3	3	161	3	3	161	3	3	161	3	3	3	3	0	3	3	3	3	3	3	3	3	0	161	3	0	0	3	3	3	3	3	3	161	161	161	161	161
chr5B	500000000	505000000	3	3	3	3	0	4	0	24	0	24	24	0	24	24	0	24	24	0	3	24	65	65	0	65	3	3	3	18	3	3	3	0	0	3	0	0	24	3	3	3	77	24	0	0	0	0	0
chr5B	505000000	510000000	3	3	3	3	0	18	0	25	0	25	25	0	25	25	0	25	25	0	3	25	65	65	0	65	177	177	3	18	3	3	3	0	0	3	0	0	25	3	3	3	3	25	0	0	0	0	0
chr5B	510000000	515000000	25	51	51	51	0	183	0	72	0	18	51	0	105	105	0	105	105	0	105	105	51	197	0	176	18	18	18	25	51	25	25	0	0	25	0	0	51	176	25	51	51	105	0	0	0	0	0
chr5B	515000000	520000000	25	167	167	167	0	183	0	51	0	70	187	0	63	63	0	63	63	0	63	63	63	167	25	199	200	200	70	78	167	167	167	25	0	78	25	25	63	51	25	63	63	63	0	0	0	0	0
chr5B	520000000	525000000	28	54	54	54	0	165	0	18	0	0	18	0	28	28	0	28	28	0	28	28	28	197	54	199	0	0	0	28	197	197	204	54	0	18	54	54	18	18	28	28	28	28	0	0	0	0	0
chr5B	525000000	530000000	18	18	18	18	0	165	0	18	0	0	76	0	76	63	0	63	63	0	63	63	18	18	18	70	0	0	70	18	18	18	18	18	0	18	18	18	18	18	18	18	18	63	0	0	0	0	0
chr5B	530000000	535000000	65	65	65	65	162	183	184	65	162	170	0	161	0	0	162	0	0	161	0	0	65	65	65	65	65	65	65	65	65	65	65	65	162	65	65	65	65	65	65	65	65	0	161	161	161	161	161
chr5B	535000000	540000000	112	68	68	68	76	183	0	65	18	0	161	161	68	68	68	68	161	161	68	68	76	174	76	174	76	76	87	76	76	76	76	76	68	161	76	76	212	76	112	165	161	68	161	161	161	161	161
chr5B	540000000	545000000	18	18	18	18	18	183	0	18	18	0	18	18	18	18	18	18	18	18	18	18	18	18	18	18	177	177	18	18	18	18	18	18	18	18	18	18	18	18	18	89	18	18	18	18	18	18	18
chr5B	545000000	550000000	3	160	160	160	71	183	104	160	186	160	71	3	189	160	160	160	160	160	160	160	160	160	186	160	160	160	160	160	160	160	160	207	160	160	160	160	212	160	3	160	160	3	3	160	3	3	160
chr5B	550000000	555000000	112	54	54	54	85	183	85	54	18	161	18	18	161	18	161	161	161	54	194	161	112	112	64	112	54	54	54	112	112	112	112	207	161	64	54	112	165	112	112	215	207	161	18	18	161	112	18
chr5B	555000000	560000000	112	43	43	43	182	183	182	167	112	77	77	43	77	43	167	77	77	163	161	77	24	112	163	112	43	43	112	112	112	112	112	43	167	43	112	112	165	112	112	215	216	77	43	43	77	161	43
chr5B	560000000	565000000	54	170	170	170	182	183	182	161	65	170	63	164	164	164	164	164	164	95	164	164	54	54	95	54	161	161	63	54	63	63	63	207	164	161	95	211	212	54	54	215	216	164	168	168	164	161	161
chr5B	565000000	570000000	3	24	24	24	28	183	184	3	162	24	162	3	3	3	28	3	3	3	28	3	196	3	3	3	70	70	3	3	18	18	204	207	3	3	3	3	204	3	3	215	28	3	70	70	3	70	70
chr5B	570000000	575000000	3	24	24	24	43	183	43	3	186	43	186	3	68	3	24	3	68	3	24	3	3	3	3	3	43	43	3	3	204	204	204	207	3	3	3	3	207	3	3	207	24	68	97	97	68	43	97
chr5B	575000000	580000000	24	24	24	24	24	183	24	24	18	167	18	24	63	63	162	63	63	63	162	63	153	167	24	24	153	153	24	24	24	24	24	167	24	63	24	24	24	24	24	24	162	63	161	161	63	63	161
chr5B	580000000	585000000	43	121	121	121	24	183	24	66	186	121	186	188	121	28	66	65	65	24	66	65	66	173	24	121	65	65	66	121	121	121	121	207	24	66	43	165	121	43	43	121	66	65	121	43	65	173	66
chr5B	585000000	590000000	18	179	179	24	182	183	182	185	186	170	78	66	66	164	66	76	192	76	66	76	196	173	173	160	168	168	202	160	160	160	204	207	208	185	160	66	160	66	18	66	66	76	168	66	76	173	66
chr5B	590000000	595000000	18	24	24	24	18	18	18	185	24	167	24	86	86	86	18	18	24	18	86	18	167	86	86	86	24	24	167	86	175	18	18	207	18	175	86	211	86	86	18	215	86	18	18	86	18	86	86
chr5B	595000000	600000000	112	162	162	162	182	183	67	162	112	162	94	171	171	98	72	67	98	168	162	67	160	171	160	160	162	162	162	160	160	160	204	207	67	160	160	211	160	160	112	215	162	217	168	162	168	171	162
chr5B	600000000	605000000	65	65	65	65	166	65	65	65	65	65	63	65	70	18	65	18	18	168	65	18	160	65	160	160	160	160	24	160	160	160	204	207	18	160	160	160	24	160	65	177	65	65	168	70	168	18	24
chr5B	605000000	610000000	65	65	65	65	65	65	65	65	65	3	18	65	70	65	65	67	70	70	65	67	65	65	65	3	3	3	3	3	65	3	204	207	67	3	65	211	3	3	65	65	65	65	70	70	70	67	3
chr5B	610000000	615000000	70	28	28	28	25	25	25	25	25	47	34	25	168	98	25	191	25	168	25	191	70	25	25	161	169	169	173	47	98	173	204	207	191	173	47	177	173	169	70	215	25	168	168	168	168	168	173
chr5B	615000000	620000000	68	28	28	28	68	68	68	68	68	68	63	68	69	164	68	63	192	69	68	63	68	68	68	87	172	172	164	68	164	164	164	207	63	164	68	211	164	213	68	215	68	69	69	69	69	69	164
chr5B	620000000	625000000	54	3	3	3	54	54	54	54	54	54	187	54	3	43	54	63	3	3	54	63	54	54	43	63	54	54	54	54	54	54	54	207	63	63	54	187	54	187	54	3	54	3	3	3	3	3	54
chr5B	625000000	630000000	3	3	3	3	3	3	3	3	3	3	0	3	168	3	3	3	168	168	3	3	3	3	3	3	0	0	0	0	3	0	0	3	3	3	3	3	3	3	3	3	3	168	168	168	168	168	3
chr5B	630000000	635000000	58	166	166	166	58	58	58	58	58	163	187	163	163	163	58	58	163	163	58	58	58	197	198	58	58	58	58	58	58	58	58	58	58	166	58	58	58	58	58	58	58	163	163	58	163	163	58
chr5B	635000000	640000000	18	63	63	63	68	68	68	18	68	18	18	63	63	63	68	68	63	18	68	68	68	68	68	65	68	68	68	68	18	68	68	165	68	51	18	165	18	18	18	165	68	63	63	68	63	63	18
chr5B	640000000	645000000	112	179	179	179	162	165	18	18	18	162	18	98	18	98	162	162	162	193	162	162	18	162	162	162	18	18	18	18	18	18	18	165	162	18	18	165	18	112	112	215	162	18	18	162	18	18	18
chr5B	645000000	650000000	3	24	24	24	24	24	24	18	24	24	18	24	24	24	24	24	24	24	24	24	18	24	24	199	24	24	24	18	3	18	165	207	24	18	3	165	3	3	3	24	24	24	24	24	24	24	18
chr5B	650000000	655000000	31	31	31	165	161	161	161	31	98	161	84	98	161	98	161	161	161	161	161	161	31	98	161	199	161	161	202	161	31	98	98	66	161	98	31	165	31	31	31	161	161	161	161	98	161	161	31
chr5B	655000000	660000000	18	18	18	18	18	18	18	18	18	18	187	188	63	18	18	63	63	188	18	63	18	18	18	18	177	177	134	63	205	18	18	207	63	18	18	207	18	18	18	215	18	63	63	18	63	63	18
chr5B	660000000	665000000	4	62	62	62	62	62	62	4	4	62	187	62	62	62	62	62	63	62	62	62	4	165	24	62	63	63	62	174	174	62	62	62	63	175	4	4	212	4	4	62	24	62	62	4	62	62	4
chr5B	665000000	670000000	112	51	67	24	24	183	24	112	67	67	24	67	189	24	70	24	24	67	70	24	196	197	70	199	67	67	112	172	172	199	204	207	24	67	112	112	212	112	112	215	70	67	67	112	67	67	112
chr5B	670000000	675000000	107	80	80	80	80	80	80	86	80	144	80	80	107	164	64	86	80	164	64	86	86	80	64	107	24	24	86	203	107	86	86	80	86	86	86	86	86	86	107	80	64	107	107	86	107	107	86
chr5B	675000000	680000000	64	67	67	67	64	64	64	64	64	28	67	64	67	64	67	64	64	64	67	64	64	67	67	64	200	200	64	64	67	64	64	64	64	64	67	64	64	64	64	67	67	64	64	67	64	64	67
chr5B	680000000	685000000	112	28	28	28	174	183	169	68	186	66	28	161	161	164	161	112	28	193	161	112	196	165	160	107	66	66	37	160	169	169	169	207	193	37	160	160	112	112	112	207	28	217	168	28	168	217	161
chr5B	685000000	690000000	43	24	24	24	24	183	161	161	43	24	24	161	161	24	24	43	192	43	24	43	161	24	25	105	24	24	43	24	24	174	174	43	24	24	43	211	43	24	43	215	161	161	161	161	161	174	161
chr5B	690000000	695000000	112	69	80	69	67	183	67	69	173	89	69	89	89	164	69	43	89	69	69	43	112	112	43	80	112	112	100	112	112	69	69	43	69	112	210	112	69	43	112	43	69	173	69	69	43	43	89
chr5B	695000000	700000000	83	28	180	181	0	0	0	107	28	170	107	107	107	83	142	107	170	142	142	107	83	107	0	68	166	166	107	107	68	83	83	207	107	83	0	28	83	107	83	107	216	107	107	107	107	107	107
chr5B	700000000	705000000	74	74	74	74	80	80	80	74	88	79	83	79	79	79	190	74	79	193	190	74	63	73	74	73	200	200	202	74	74	3	74	74	74	63	74	211	74	74	74	74	74	62	74	79	74	74	79
chr5B	705000000	710000000	18	18	18	18	18	18	18	18	18	18	18	18	18	18	18	18	18	18	18	18	18	18	18	18	18	18	202	18	18	204	204	18	18	18	18	18	18	18	18	18	18	18	43	18	18	84	18
chr5B	710000000	713149757	66	63	63	63	63	63	63	0	63	63	63	63	63	63	63	63	63	63	63	63	63	63	0	66	18	18	28	63	63	114	204	63	63	80	66	211	63	63	66	63	63	63	63	63	63	62	62
chr6A	0	5000000	165	0	0	0	0	0	0	170	178	179	180	0	182	0	0	164	164	168	0	164	165	165	190	165	192	192	160	0	160	160	160	199	0	140	165	165	182	165	165	0	0	190	164	164	182	144	213
chr6A	5000000	10000000	99	167	172	172	68	175	175	83	167	179	64	0	182	0	184	0	0	168	184	0	99	83	190	83	192	192	83	0	83	83	83	199	83	78	83	99	182	99	99	83	162	190	209	0	182	83	209
chr6A	10000000	15000000	9	0	172	172	0	175	62	166	0	0	180	0	182	83	0	0	164	164	83	0	83	0	0	83	0	0	83	9	83	9	9	83	0	9	83	203	0	9	9	166	0	0	0	0	83	0	0
chr6A	15000000	20000000	112	0	0	172	162	175	162	0	112	179	162	0	182	0	0	162	162	168	0	0	0	0	162	0	112	112	0	68	0	198	0	0	0	68	0	203	0	168	112	166	112	162	0	162	62	162	0
chr6A	20000000	25000000	62	0	0	0	174	175	9	0	62	179	9	9	0	62	62	9	9	0	0	0	0	0	0	0	174	174	0	0	0	9	9	0	0	9	0	0	0	0	62	9	9	9	9	9	9	212	0
chr6A	25000000	30000000	62	0	0	0	170	2	0	62	62	9	0	9	0	170	170	0	9	0	62	0	0	0	62	0	62	62	0	0	0	0	197	62	62	0	0	0	0	0	62	62	62	0	0	170	0	62	2
chr6A	30000000	35000000	9	0	0	0	0	0	0	9	9	9	0	9	0	0	0	0	9	0	9	0	0	0	9	0	9	9	0	0	0	0	0	9	9	0	0	0	0	0	9	9	9	0	0	0	0	212	0
chr6A	35000000	40000000	65	0	19	0	19	65	19	19	19	19	0	65	19	19	0	19	65	19	19	19	19	19	19	19	19	9	0	19	19	19	19	65	19	19	19	0	0	0	65	19	19	19	19	19	19	19	19
chr6A	40000000	45000000	19	19	19	19	19	175	19	19	19	19	19	19	19	19	19	19	19	19	19	19	19	19	19	19	19	19	19	19	19	19	19	19	19	19	19	19	19	19	19	19	0	19	19	19	19	19	19
chr6A	45000000	50000000	62	62	62	54	62	62	62	54	62	62	62	62	62	62	62	62	62	54	62	62	54	62	54	54	62	62	62	62	62	62	62	62	62	54	62	62	54	62	62	54	54	62	62	62	62	62	54
chr6A	50000000	55000000	112	64	64	64	19	175	19	64	64	19	65	112	19	19	65	19	164	112	19	19	41	19	64	65	112	19	19	112	112	112	112	64	64	64	64	19	41	19	112	64	64	19	19	19	19	64	19
chr6A	55000000	60000000	7	167	7	62	62	167	62	7	19	19	19	7	7	7	7	7	7	7	7	7	7	7	7	7	7	19	7	7	7	7	7	7	7	7	7	7	7	7	7	7	7	7	7	7	7	19	7
chr6A	60000000	65000000	83	63	63	63	63	63	63	63	19	19	63	168	168	168	63	83	63	168	63	83	19	63	63	19	19	63	83	19	19	19	197	63	200	78	83	203	19	83	83	166	63	63	83	83	83	63	63
chr6A	65000000	70000000	83	19	19	19	19	19	19	19	19	19	19	19	19	19	19	83	19	83	19	83	19	19	19	19	19	19	83	19	19	19	19	19	19	83	83	203	19	83	83	166	19	19	83	83	83	19	19
chr6A	70000000	75000000	7	62	62	62	3	3	3	3	178	3	3	3	3	3	3	7	3	168	3	7	3	3	3	3	3	3	7	3	3	3	3	3	3	7	7	166	3	7	7	166	3	3	7	7	7	3	3
chr6A	75000000	80000000	7	64	64	64	3	3	3	3	64	3	3	3	3	3	3	7	3	3	3	7	3	3	3	3	3	3	64	3	3	3	3	3	3	66	66	166	3	7	7	166	3	3	7	7	7	3	3
chr6A	80000000	85000000	7	3	3	3	163	3	3	3	3	163	3	163	163	163	3	7	3	163	3	7	163	3	3	163	3	3	3	163	163	163	163	3	3	3	3	3	163	7	7	3	3	163	7	7	7	3	3
chr6A	85000000	90000000	19	19	19	19	19	19	19	19	178	41	19	163	163	163	19	19	19	163	19	19	163	19	19	163	19	19	19	163	163	163	197	19	19	19	19	19	163	19	19	19	19	19	19	19	19	19	19
chr6A	90000000	95000000	19	19	19	19	19	19	19	19	19	19	19	3	3	3	19	19	19	3	19	19	3	19	19	3	19	19	194	3	3	3	197	19	19	19	19	19	3	19	19	19	19	19	19	19	19	19	19
chr6A	95000000	100000000	7	7	7	7	174	7	7	7	7	174	7	3	3	3	7	7	7	3	7	7	3	7	7	3	7	7	3	3	83	3	197	7	7	7	7	7	3	7	7	7	7	7	7	7	7	7	7
chr6A	100000000	105000000	19	19	7	19	7	19	7	19	19	7	19	19	19	19	19	19	7	19	19	19	19	19	19	19	7	7	19	19	19	19	19	19	19	19	19	19	19	19	19	19	19	19	19	19	19	19	19
chr6A	105000000	110000000	7	7	7	7	7	7	7	7	7	7	7	83	83	83	7	7	7	83	7	7	83	7	7	83	7	7	83	83	83	83	83	7	7	7	7	7	83	7	7	7	7	7	126	7	7	7	7
chr6A	110000000	115000000	4	4	4	4	4	4	4	4	4	4	4	83	83	83	4	4	4	83	4	4	83	4	4	83	4	4	83	83	83	83	83	4	4	4	4	4	83	4	4	4	4	4	83	4	4	4	4
chr6A	115000000	120000000	7	7	7	7	7	7	7	7	7	7	7	7	7	7	7	7	7	7	7	7	7	7	7	7	7	7	7	7	7	7	7	7	7	7	7	7	7	7	7	7	7	7	7	7	7	7	7
chr6A	120000000	125000000	7	7	7	7	7	7	7	7	7	7	7	7	7	7	7	7	7	7	7	7	7	7	7	7	7	7	7	7	7	7	7	7	7	7	7	7	7	7	7	7	7	7	7	7	7	7	7
chr6A	125000000	130000000	7	7	7	7	7	7	7	7	7	7	7	7	7	7	7	7	7	7	7	7	7	7	7	7	7	7	7	7	7	7	7	7	7	7	7	7	7	7	7	7	7	7	7	7	7	7	7
chr6A	130000000	135000000	7	7	7	7	7	7	7	7	7	7	7	7	7	7	7	7	7	7	7	7	7	7	7	7	7	7	7	7	7	7	7	7	7	7	7	7	7	7	7	7	7	7	7	7	7	7	7
chr6A	135000000	140000000	1	1	1	1	1	1	1	1	1	1	1	1	1	1	1	1	1	1	1	1	1	1	1	1	1	1	1	1	1	1	1	1	1	1	1	1	1	1	1	1	1	1	1	1	1	1	1
chr6A	140000000	145000000	1	1	1	1	1	1	1	1	1	1	1	1	1	1	1	1	1	1	1	1	1	1	1	1	1	1	1	1	1	1	1	1	1	1	1	1	1	1	1	1	1	1	1	1	1	1	1
chr6A	145000000	150000000	1	1	1	1	1	1	1	1	1	1	1	1	1	1	1	1	1	1	1	1	1	1	1	1	1	1	1	1	1	1	1	1	1	1	1	1	1	1	1	1	1	1	1	1	1	1	1
chr6A	150000000	155000000	1	1	1	1	1	1	1	1	1	1	1	1	1	1	1	1	1	1	1	1	1	1	1	1	1	1	1	1	1	1	1	1	1	1	1	1	1	1	1	1	1	1	1	1	1	1	1
chr6A	155000000	160000000	1	1	1	1	1	1	1	1	1	1	1	1	1	1	1	1	1	1	1	1	1	1	1	1	1	1	1	1	1	1	1	1	1	1	1	1	1	1	1	1	1	1	1	1	1	1	1
chr6A	160000000	165000000	1	1	1	1	1	1	1	1	1	1	1	1	1	1	1	1	1	1	1	1	1	1	1	1	1	1	1	1	1	1	1	1	1	1	1	1	1	1	1	1	1	1	1	1	1	1	1
chr6A	165000000	170000000	1	1	1	1	1	1	1	1	1	1	1	1	1	1	1	1	1	1	1	1	1	1	1	1	1	1	1	1	1	1	1	1	1	1	1	1	1	1	1	1	1	1	1	1	1	1	1
chr6A	170000000	175000000	1	1	1	1	1	1	1	1	1	1	1	1	1	1	1	1	1	1	1	1	1	1	1	1	1	1	1	1	1	1	1	1	1	1	1	1	1	1	1	1	1	1	1	1	1	1	1
chr6A	175000000	180000000	1	1	1	1	1	1	1	1	1	1	1	1	1	1	1	1	1	1	1	1	1	1	1	1	1	1	1	1	1	1	1	1	1	1	1	1	1	1	1	1	1	1	1	1	1	1	1
chr6A	180000000	185000000	1	1	1	1	1	1	1	1	1	1	1	1	1	1	1	1	1	1	1	1	1	1	1	1	1	1	1	1	1	1	1	1	1	1	1	1	1	64	1	1	1	1	64	1	1	1	1
chr6A	185000000	190000000	1	1	1	1	1	1	1	1	1	1	1	1	1	1	1	1	1	1	1	1	1	1	1	1	1	1	1	1	1	1	1	1	1	1	1	1	1	19	1	1	1	1	19	1	1	1	1
chr6A	190000000	195000000	1	1	1	1	1	1	1	1	1	1	1	1	1	1	1	1	1	1	1	1	1	1	1	1	1	1	1	1	1	1	1	1	1	1	1	1	1	19	1	1	1	1	19	1	1	1	1
chr6A	195000000	200000000	1	1	1	1	1	1	1	1	1	1	1	1	1	1	1	1	1	1	1	1	1	1	1	1	1	1	1	1	1	1	1	1	1	1	1	1	1	19	1	1	1	1	19	1	1	1	1
chr6A	200000000	205000000	1	1	1	1	1	1	1	1	1	1	1	1	1	1	1	1	1	1	1	1	1	1	1	1	1	1	1	1	1	1	1	1	1	1	1	1	1	19	1	1	1	1	19	1	1	1	1
chr6A	205000000	210000000	1	1	1	1	1	1	1	1	1	1	1	1	1	1	1	1	1	1	1	1	1	1	1	1	1	1	1	1	1	1	1	1	1	1	1	1	1	19	1	1	1	1	19	1	1	1	1
chr6A	210000000	215000000	1	1	1	1	1	1	1	1	1	1	1	1	1	1	1	1	1	1	1	1	1	1	1	1	1	1	1	1	1	1	1	1	1	1	1	7	1	19	1	1	1	1	19	1	1	7	1
chr6A	215000000	220000000	1	1	1	1	1	1	1	1	1	1	1	1	1	1	1	1	1	1	1	1	1	1	1	1	1	1	1	1	1	1	1	1	1	1	1	30	1	7	1	1	1	1	7	1	1	7	1
chr6A	220000000	225000000	1	1	1	1	1	1	1	1	1	1	1	1	1	1	1	1	1	1	1	1	1	1	1	1	1	1	1	1	1	1	1	1	1	1	1	30	1	7	1	1	1	1	7	1	1	7	1
chr6A	225000000	230000000	112	1	1	1	1	1	1	1	1	1	7	1	1	1	1	112	1	1	1	112	1	1	1	1	1	1	1	1	1	1	1	1	1	1	1	34	1	7	112	166	1	112	7	112	112	7	112
chr6A	230000000	235000000	112	1	1	1	1	1	1	1	1	1	7	1	1	1	1	112	1	1	1	112	1	1	1	1	1	1	1	1	1	1	1	1	1	1	1	34	1	7	112	166	1	112	7	112	112	7	112
chr6A	235000000	240000000	112	1	1	1	1	1	1	1	1	1	7	1	1	1	1	112	1	1	1	112	1	1	1	1	1	1	1	1	1	1	1	1	1	1	1	34	1	7	112	166	1	112	7	112	112	7	112
chr6A	240000000	245000000	112	1	1	1	1	1	1	1	1	1	7	1	1	1	1	112	1	1	1	112	1	1	1	1	1	1	1	1	1	1	1	1	1	1	1	34	1	7	112	166	1	112	7	112	112	7	112
chr6A	245000000	250000000	112	1	1	1	1	1	1	1	1	1	7	1	1	1	1	112	1	1	1	112	1	1	1	1	1	1	1	1	1	1	1	1	1	1	1	34	1	7	112	166	1	112	7	112	112	7	112
chr6A	250000000	255000000	112	1	1	1	1	1	1	1	1	1	7	1	1	1	1	112	1	1	1	112	1	1	1	1	1	1	1	1	1	1	1	1	1	1	1	34	1	7	112	166	1	112	7	112	112	7	112
chr6A	255000000	260000000	112	1	1	1	1	1	1	1	1	1	7	1	1	1	1	112	1	1	1	112	1	1	1	1	1	1	1	1	1	1	1	1	1	1	1	34	1	7	112	166	1	112	7	112	112	7	112
chr6A	260000000	265000000	112	1	1	1	1	1	1	1	1	1	7	1	1	1	1	112	1	1	1	112	1	1	1	1	1	1	1	1	1	1	1	1	1	1	1	34	1	7	112	166	1	112	7	112	112	7	112
chr6A	265000000	270000000	112	1	1	1	1	1	1	1	1	1	7	1	1	1	1	112	1	1	1	112	1	1	1	1	1	1	1	1	1	1	1	1	1	1	1	34	1	7	112	166	1	112	7	112	112	7	112
chr6A	270000000	275000000	112	1	1	1	1	1	1	1	1	1	7	1	1	1	1	112	1	1	1	112	1	1	1	1	1	1	1	1	1	1	1	1	1	1	1	34	1	7	112	166	1	112	7	112	112	7	112
chr6A	275000000	280000000	112	1	1	1	1	1	1	1	1	1	7	1	1	1	1	112	1	1	1	112	1	1	1	1	1	1	1	1	1	1	1	1	1	1	1	34	1	7	112	166	1	112	7	112	112	7	112
chr6A	280000000	285000000	112	1	1	1	1	1	1	1	1	1	7	1	1	1	1	112	1	1	1	112	1	1	1	1	1	1	1	1	1	1	1	1	1	1	1	7	1	7	112	1	1	112	7	112	112	7	112
chr6A	285000000	290000000	7	1	1	1	1	1	1	1	1	1	7	1	1	1	1	7	1	1	1	7	1	1	1	1	1	1	1	1	1	1	1	1	1	1	1	7	1	7	7	1	1	7	7	7	7	7	7
chr6A	290000000	295000000	112	1	1	1	1	1	1	1	1	1	7	1	1	1	1	112	1	1	1	112	1	1	1	1	1	1	1	1	1	1	1	1	1	1	1	7	1	7	112	112	1	112	7	112	112	7	112
chr6A	295000000	300000000	112	1	1	1	1	1	1	1	1	1	7	1	1	1	1	112	1	1	1	112	1	1	1	1	1	1	1	1	1	1	1	1	1	1	1	7	1	7	112	1	1	112	7	112	112	7	112
chr6A	300000000	305000000	112	1	1	1	1	1	1	1	1	1	7	1	1	1	1	112	1	1	1	112	1	1	1	1	1	1	1	1	1	1	1	1	1	1	1	34	1	7	112	166	1	112	7	112	112	7	112
chr6A	305000000	310000000	112	1	1	1	1	1	1	1	1	1	7	1	1	1	1	112	1	1	1	112	1	1	1	1	1	1	1	1	1	1	1	1	1	1	1	34	1	7	112	166	1	112	7	112	112	7	112
chr6A	310000000	315000000	112	1	1	1	1	1	1	1	1	1	7	1	1	1	1	112	1	1	1	112	1	1	1	1	1	1	1	1	1	1	1	1	1	1	1	34	1	7	112	166	1	112	7	112	112	7	112
chr6A	315000000	320000000	112	1	1	1	1	1	1	1	1	1	7	1	1	1	1	112	1	1	1	112	1	1	1	1	1	1	1	1	1	1	1	1	1	1	1	34	1	7	112	166	1	112	7	112	112	7	112
chr6A	320000000	325000000	112	1	1	1	1	1	1	1	1	1	7	1	1	1	1	112	1	1	1	112	1	1	1	1	1	1	1	1	1	1	1	1	1	1	1	34	1	7	112	166	1	112	7	112	112	7	112
chr6A	325000000	330000000	112	1	1	1	1	1	1	1	1	1	7	1	1	1	1	112	1	1	1	112	1	1	1	1	1	1	1	1	1	1	1	1	1	1	1	34	1	7	112	166	1	112	7	112	112	7	112
chr6A	330000000	335000000	112	1	1	1	1	1	1	1	1	1	7	1	1	1	1	112	1	1	1	112	1	1	1	1	1	1	1	1	1	1	1	1	1	1	1	34	1	7	112	166	1	112	7	112	112	7	112
chr6A	335000000	340000000	112	1	1	1	1	1	1	1	1	1	7	1	1	1	1	112	1	1	1	112	1	1	1	1	1	1	1	1	1	1	1	1	1	1	1	34	1	7	112	166	1	112	7	112	112	7	112
chr6A	340000000	345000000	112	1	1	1	1	1	1	1	1	1	7	1	1	1	1	112	1	1	1	112	1	1	1	1	1	1	1	1	1	1	1	1	1	1	1	34	1	7	112	166	1	112	7	112	112	7	112
chr6A	345000000	350000000	112	1	1	1	1	1	1	1	1	1	7	1	1	1	1	112	1	1	1	112	1	1	1	1	1	1	1	1	1	1	1	1	1	1	1	34	1	7	112	166	1	112	7	112	112	7	112
chr6A	350000000	355000000	112	1	1	1	1	1	1	1	1	1	7	1	1	1	1	112	1	1	1	112	1	1	1	1	1	1	1	1	1	1	1	1	1	1	1	34	1	7	112	166	1	112	7	112	112	7	112
chr6A	355000000	360000000	112	1	1	1	1	1	1	1	1	1	7	1	1	1	1	112	1	1	1	112	1	1	1	1	1	1	1	1	1	1	1	1	1	1	1	34	1	7	112	166	1	112	7	112	112	7	112
chr6A	360000000	365000000	7	1	1	1	1	1	1	1	1	1	7	1	1	1	1	7	1	1	1	7	1	1	1	1	1	1	1	1	1	1	1	1	1	1	1	31	1	7	7	31	1	7	7	7	7	7	7
chr6A	365000000	370000000	7	1	1	1	1	1	1	1	1	1	7	1	1	1	1	7	1	1	1	7	1	1	1	1	1	1	1	1	1	1	1	1	1	1	1	31	1	7	7	31	1	7	7	7	7	7	7
chr6A	370000000	375000000	7	1	1	1	1	1	1	1	1	1	7	1	1	1	1	7	1	1	1	7	1	1	1	1	1	1	1	1	1	1	1	1	1	1	1	31	1	7	7	31	1	7	7	7	7	7	7
chr6A	375000000	380000000	7	1	1	1	1	1	1	1	1	1	7	1	1	1	1	7	1	1	1	7	1	1	1	1	1	1	1	1	1	1	1	1	1	1	1	31	1	7	7	31	1	7	7	7	7	7	7
chr6A	380000000	385000000	7	1	1	1	1	1	1	1	1	1	7	1	1	1	1	7	1	1	1	7	1	1	1	1	1	1	1	1	1	1	1	1	1	1	1	31	1	7	7	31	1	7	7	7	7	7	7
chr6A	385000000	390000000	7	1	1	1	1	1	1	1	1	1	7	1	1	1	1	7	1	1	1	7	1	1	1	1	1	1	1	1	1	1	1	1	1	1	1	31	1	7	7	31	1	7	7	7	7	7	7
chr6A	390000000	395000000	7	1	1	1	1	1	1	1	1	1	7	1	1	1	1	7	1	1	1	7	1	1	1	1	1	1	1	1	1	1	1	1	1	1	1	31	1	7	7	31	1	7	7	7	7	7	7
chr6A	395000000	400000000	7	1	1	1	1	1	1	1	1	1	7	1	1	1	1	7	1	1	1	7	1	1	1	1	1	1	1	1	1	1	1	1	1	1	1	31	1	7	7	31	1	7	7	7	7	7	7
chr6A	400000000	405000000	7	1	1	1	1	1	1	1	1	1	7	7	7	7	1	7	1	7	1	7	7	189	1	7	1	1	1	7	7	7	197	1	1	1	1	166	7	7	7	166	1	7	7	7	7	7	7
chr6A	405000000	410000000	7	1	1	1	1	65	1	1	1	1	7	7	7	7	1	7	1	7	1	7	7	65	1	7	1	1	1	7	7	7	7	1	1	1	1	65	7	7	7	65	1	7	7	7	7	7	7
chr6A	410000000	415000000	7	1	1	1	1	175	1	1	1	1	7	7	7	7	1	7	1	7	1	7	7	189	1	7	1	1	1	7	7	7	197	1	1	1	1	203	7	7	7	166	1	7	7	7	7	7	7
chr6A	415000000	420000000	7	1	1	1	1	175	1	1	1	1	7	7	7	7	1	7	1	7	1	7	7	189	1	7	1	1	1	7	7	7	197	1	1	1	1	166	7	7	7	166	1	7	7	7	7	7	7
chr6A	420000000	425000000	7	1	1	1	1	166	1	1	1	1	7	7	7	7	1	7	1	7	1	7	7	189	1	7	1	1	1	7	7	7	197	1	1	1	1	166	7	7	7	166	1	7	7	7	7	7	7
chr6A	425000000	430000000	7	1	1	1	1	166	1	1	1	1	7	7	7	7	1	7	1	7	1	7	7	189	1	7	1	1	1	7	7	7	7	1	1	1	1	166	7	7	7	166	1	7	7	7	7	7	7
chr6A	430000000	435000000	7	1	1	1	1	175	1	1	1	1	7	7	7	7	1	7	1	7	1	7	7	189	1	7	1	1	1	7	7	7	197	1	1	1	1	203	7	7	7	166	1	7	7	7	7	7	7
chr6A	435000000	440000000	7	1	1	1	1	166	1	1	1	1	7	7	7	7	1	7	1	7	1	7	7	189	1	7	1	1	1	7	7	7	197	1	1	1	1	166	7	7	7	166	1	7	7	7	7	7	7
chr6A	440000000	445000000	112	62	62	62	62	175	62	62	62	62	7	112	112	112	62	112	62	112	62	112	7	62	62	7	62	62	62	7	7	7	197	62	62	62	62	175	7	7	112	62	62	112	209	112	112	7	112
chr6A	445000000	450000000	112	67	63	172	174	175	174	5	63	5	180	71	71	71	5	162	5	71	5	162	160	5	5	160	5	174	5	160	160	160	197	5	5	5	5	175	160	63	112	166	5	162	67	162	162	63	162
chr6A	450000000	455000000	112	68	68	163	163	175	163	163	68	163	180	2	2	2	163	162	163	2	163	162	2	166	163	2	163	163	163	2	2	2	2	163	163	163	163	163	2	86	112	166	163	162	68	162	162	29	162
chr6A	455000000	460000000	7	7	7	7	81	7	7	81	75	81	7	7	7	7	7	7	81	7	7	7	7	7	7	7	81	81	81	7	7	7	7	7	7	81	81	203	7	81	7	7	7	7	81	7	7	81	7
chr6A	460000000	465000000	7	7	7	7	7	7	7	7	95	7	7	7	7	7	7	7	7	7	7	7	7	7	7	7	7	7	7	7	7	7	7	7	7	7	7	7	7	7	7	7	7	7	7	7	7	7	7
chr6A	465000000	470000000	7	7	7	7	7	7	7	7	7	7	7	7	7	7	7	7	7	7	7	7	75	7	7	7	7	7	75	75	75	7	7	7	7	7	7	7	75	7	7	7	7	7	7	7	7	7	7
chr6A	470000000	475000000	7	7	7	7	7	7	7	7	7	7	7	7	7	7	7	7	7	7	7	7	7	7	7	7	7	7	7	7	7	7	7	7	7	7	7	7	7	7	7	7	7	7	7	7	7	7	7
chr6A	475000000	480000000	7	7	7	7	7	7	7	7	140	7	7	7	7	7	7	7	7	7	7	7	7	7	7	7	140	140	7	7	7	7	7	7	7	7	7	7	7	7	7	7	7	7	7	7	7	7	7
chr6A	480000000	485000000	17	17	17	17	17	17	17	17	140	7	17	17	17	17	17	17	17	17	17	17	17	17	17	17	140	140	17	17	17	17	17	17	17	17	17	17	17	7	17	17	17	17	76	17	17	7	17
chr6A	485000000	490000000	18	18	18	18	18	18	18	18	18	18	18	18	18	18	18	18	18	18	18	18	18	18	18	18	18	18	18	18	18	18	18	18	18	18	18	18	18	18	18	18	18	18	18	18	18	18	18
chr6A	490000000	495000000	7	7	7	7	7	7	7	7	7	7	7	7	7	7	7	7	7	7	7	7	7	7	7	7	7	7	7	7	7	7	7	7	7	7	7	7	7	7	7	7	7	7	7	7	7	7	7
chr6A	495000000	500000000	17	17	17	172	141	141	141	89	141	89	17	17	17	17	141	17	141	17	141	17	17	141	141	141	141	141	17	17	141	141	141	141	141	141	141	141	17	62	17	141	141	17	17	17	17	17	17
chr6A	500000000	505000000	112	18	18	18	18	18	18	18	18	18	18	18	18	18	18	112	18	18	18	112	18	18	18	18	18	18	18	18	18	18	18	18	18	18	18	203	18	18	112	18	18	112	18	112	112	112	112
chr6A	505000000	510000000	19	19	19	19	19	19	18	19	19	19	19	19	19	19	19	19	19	19	19	19	19	19	19	19	19	19	19	19	19	19	19	19	19	19	19	19	19	19	19	19	19	19	19	19	19	19	19
chr6A	510000000	515000000	19	167	19	172	19	175	7	19	19	19	19	19	19	19	19	19	19	19	19	19	19	19	19	19	19	19	19	19	19	19	19	19	19	19	19	19	19	19	19	19	19	19	19	19	19	19	19
chr6A	515000000	520000000	19	167	173	172	19	175	18	19	19	19	19	19	19	19	19	19	19	19	19	19	19	19	19	19	19	19	19	19	19	19	19	19	19	19	19	19	19	19	19	19	19	19	19	19	19	19	19
chr6A	520000000	525000000	19	18	19	18	19	19	19	19	19	19	19	19	19	19	18	19	18	19	18	19	19	19	18	18	19	19	18	18	18	18	76	76	18	18	18	18	18	19	19	76	18	19	18	19	19	19	19
chr6A	525000000	530000000	18	18	0	18	0	0	0	0	0	0	0	0	0	0	18	18	0	0	18	18	0	18	0	18	0	0	18	18	18	18	18	18	0	18	18	18	18	0	18	18	0	18	18	18	18	18	18
chr6A	530000000	535000000	112	167	173	172	10	10	10	10	10	10	10	10	10	10	160	112	10	10	160	112	10	166	10	112	10	10	160	160	160	160	160	166	10	160	160	203	160	10	112	166	10	112	94	112	112	112	112
chr6A	535000000	540000000	83	29	29	29	19	19	19	19	19	19	19	19	19	19	83	83	19	19	83	83	19	189	19	83	19	19	83	83	83	83	197	65	19	83	83	65	83	19	83	65	19	83	83	83	83	83	83
chr6A	540000000	545000000	7	167	167	167	7	175	7	7	19	7	87	19	19	19	7	7	19	19	7	7	19	189	19	7	7	7	7	7	7	167	197	199	19	7	7	203	7	19	7	166	207	7	19	7	7	7	7
chr6A	545000000	550000000	62	167	167	167	78	175	78	78	82	78	87	87	87	87	62	62	82	87	62	62	82	166	82	62	78	78	62	62	62	197	197	62	82	62	62	203	62	19	62	166	207	62	82	62	62	62	62
chr6A	550000000	555000000	112	167	167	167	19	19	19	19	19	19	19	19	19	19	112	112	19	19	112	112	188	189	19	112	19	19	112	112	112	19	19	199	19	167	112	19	112	19	112	166	19	112	19	112	112	112	112
chr6A	555000000	560000000	19	19	19	19	19	19	19	19	19	19	19	19	19	19	19	83	19	19	19	83	19	19	190	19	19	19	19	19	83	19	19	19	19	19	83	19	19	83	19	19	19	83	83	83	83	83	83
chr6A	560000000	565000000	18	18	18	18	63	107	107	18	107	63	63	18	18	18	63	18	18	107	63	18	18	18	18	18	63	63	18	18	18	18	18	18	18	18	18	18	18	18	18	18	18	18	18	18	18	18	18
chr6A	565000000	570000000	65	18	18	18	18	18	18	18	18	18	91	65	18	18	18	83	83	18	18	83	18	18	65	65	18	18	83	83	83	83	83	18	18	18	83	203	83	83	83	166	207	83	83	83	83	83	83
chr6A	570000000	575000000	68	107	107	107	7	175	107	7	107	7	18	107	107	7	7	107	68	107	7	107	107	68	107	68	7	7	107	107	107	107	107	107	68	18	107	68	107	107	107	107	68	107	107	107	107	107	107
chr6A	575000000	580000000	29	29	29	29	29	175	29	29	29	29	29	29	29	29	29	29	29	29	29	29	29	29	29	29	29	29	29	29	29	29	29	29	29	0	29	29	29	29	29	29	29	29	29	29	29	29	29
chr6A	580000000	585000000	112	78	78	78	107	175	112	107	107	78	78	83	107	112	107	112	83	107	112	112	107	189	62	83	107	107	194	112	112	107	166	112	62	112	112	175	83	112	112	166	166	112	112	83	112	78	112
chr6A	585000000	590000000	18	18	18	18	18	18	18	18	18	67	18	18	18	18	18	18	18	18	18	18	18	18	18	18	18	18	18	18	18	161	161	18	18	18	18	18	18	18	18	18	18	18	18	18	18	18	18
chr6A	590000000	595000000	18	18	18	18	18	18	18	18	18	90	18	18	18	18	18	18	18	18	18	18	18	18	18	18	18	18	18	18	18	161	18	18	18	18	18	18	18	18	18	18	18	18	18	18	18	19	18
chr6A	595000000	600000000	112	81	173	81	169	169	169	0	114	114	81	114	114	114	170	114	114	114	114	114	140	114	112	169	192	192	81	140	196	169	169	199	200	140	112	81	112	112	112	114	114	114	112	112	114	112	114
chr6A	600000000	605000000	41	167	166	172	174	175	163	169	41	179	180	169	165	183	184	168	81	168	169	183	41	41	41	163	163	163	163	41	41	41	41	168	83	81	41	163	41	41	41	166	166	166	41	41	81	169	81
chr6A	605000000	610000000	112	167	167	172	164	112	112	0	62	179	126	0	182	0	0	164	164	164	0	0	78	189	65	0	0	0	0	195	196	78	78	199	200	0	78	203	112	112	112	78	200	208	112	112	211	0	164
chr6A	610000000	615000000	162	0	170	170	174	175	174	162	0	18	0	181	165	165	181	164	164	164	181	165	0	189	190	162	0	0	162	195	169	0	0	199	164	90	0	162	162	162	162	166	170	208	162	162	170	162	164
chr6A	615000000	618079260	112	68	68	68	174	68	68	68	68	179	68	164	164	68	164	164	164	164	164	68	188	160	190	191	192	192	160	190	191	197	197	164	164	68	68	191	0	112	112	68	68	191	209	0	170	0	164
chr6B	0	5000000	86	0	0	0	0	0	0	0	0	0	0	0	0	0	0	0	0	0	0	0	0	0	0	0	203	0	0	0	0	0	0	0	0	0	86	0	0	0	86	181	0	0	0	0	0	0	0
chr6B	5000000	10000000	111	0	0	0	0	0	0	89	0	64	165	0	192	0	165	0	196	165	165	165	65	165	165	0	203	203	0	0	178	178	178	165	0	165	0	213	165	0	111	181	181	165	0	0	0	103	0
chr6B	10000000	15000000	111	0	174	174	0	0	0	160	0	189	189	0	0	166	0	160	0	0	0	0	0	0	0	0	203	0	166	166	0	0	0	0	0	0	0	0	0	0	111	174	174	0	166	166	0	160	160
chr6B	15000000	20000000	65	165	165	65	89	186	65	65	65	89	73	65	65	65	65	65	65	65	65	65	65	65	65	65	65	65	65	65	65	165	165	65	89	65	65	22	73	22	65	65	65	22	65	65	22	65	160
chr6B	20000000	25000000	111	28	28	28	185	62	62	187	62	62	62	62	62	62	62	62	62	62	62	62	62	161	62	111	62	62	62	62	62	28	28	62	62	62	62	28	62	28	111	111	62	28	62	62	28	62	62
chr6B	25000000	30000000	111	28	28	28	28	186	81	152	66	66	167	111	66	167	111	107	24	66	111	107	199	105	66	202	66	66	205	164	164	178	178	66	66	111	164	66	111	165	165	181	66	24	28	167	66	165	66
chr6B	30000000	35000000	111	28	165	28	185	186	177	84	68	68	92	191	165	167	165	165	111	64	165	165	111	161	165	74	63	63	77	162	111	111	111	165	165	111	162	111	111	165	111	165	165	103	64	167	165	111	160
chr6B	35000000	40000000	63	63	63	63	68	186	177	63	63	63	24	63	63	0	63	63	63	177	63	63	63	63	63	202	63	63	0	63	207	63	63	63	63	63	63	213	63	63	63	63	63	63	63	0	63	63	63
chr6B	40000000	45000000	63	63	63	63	68	63	0	187	63	63	75	75	63	69	63	63	0	0	63	63	63	63	63	63	63	63	63	63	68	73	73	63	63	63	63	213	63	63	63	63	63	75	63	69	63	63	63
chr6B	45000000	50000000	62	4	4	4	63	62	177	62	62	62	62	4	62	63	62	62	62	177	62	62	62	62	62	62	62	62	0	206	4	24	178	178	63	62	62	0	62	62	62	62	62	62	62	62	62	62	62
chr6B	50000000	55000000	62	96	4	96	4	62	62	62	62	62	62	4	62	62	62	62	62	62	62	62	62	62	62	62	62	62	63	62	96	96	62	62	69	62	62	62	62	62	62	62	62	62	62	62	62	62	62
chr6B	55000000	60000000	61	61	61	61	61	61	61	61	61	61	61	61	61	61	61	61	61	61	61	61	61	61	61	61	61	61	205	61	61	61	61	61	61	61	61	61	61	61	61	61	61	61	61	61	61	61	61
chr6B	60000000	65000000	61	61	61	61	61	61	61	61	61	61	61	61	61	61	61	61	61	61	61	61	61	61	61	61	61	61	62	61	61	61	61	61	63	61	61	61	63	61	61	61	61	61	61	61	61	61	61
chr6B	65000000	70000000	4	4	4	4	4	4	4	4	4	4	4	4	4	4	4	4	4	4	4	4	4	4	4	4	4	4	4	4	4	4	4	4	4	4	4	4	4	4	4	4	4	4	4	4	4	4	4
chr6B	70000000	75000000	4	4	4	4	4	4	4	167	167	4	4	167	4	4	4	4	4	4	4	4	4	4	4	167	167	167	4	62	62	62	178	4	167	0	4	4	4	4	4	4	4	4	4	167	4	4	4
chr6B	75000000	80000000	4	4	4	4	4	4	4	62	62	4	4	62	4	4	4	4	4	4	4	4	4	4	4	62	62	62	4	62	62	62	62	4	62	62	4	4	4	4	4	4	4	4	4	62	4	4	4
chr6B	80000000	85000000	4	4	4	4	4	4	4	62	62	4	4	62	4	4	4	4	4	4	4	4	62	4	4	62	62	62	4	62	62	62	178	4	62	62	4	4	4	4	4	4	4	4	4	62	4	4	4
chr6B	85000000	90000000	4	4	4	4	4	4	4	62	65	4	4	62	4	4	4	4	4	4	4	4	65	4	4	65	65	65	4	65	65	65	178	4	65	65	4	4	4	4	4	4	4	4	4	65	4	4	4
chr6B	90000000	95000000	62	62	62	62	62	62	62	62	24	62	190	62	62	62	62	62	62	62	62	62	24	62	62	24	24	24	61	24	24	24	178	62	167	24	62	62	62	62	62	62	62	62	62	167	62	62	62
chr6B	95000000	100000000	62	62	62	62	62	62	62	62	24	62	62	62	62	62	62	62	62	62	62	62	24	62	62	202	24	24	24	24	24	24	24	62	62	24	62	62	62	62	62	62	217	62	62	62	62	62	62
chr6B	100000000	105000000	4	4	4	4	4	4	4	4	24	189	189	4	4	189	4	4	4	4	4	4	24	4	162	4	24	24	24	24	24	24	24	4	4	24	162	4	4	162	4	4	217	4	4	4	162	4	4
chr6B	105000000	110000000	4	4	4	4	4	4	4	4	24	24	24	4	4	24	4	4	4	4	4	4	24	4	19	4	24	24	24	24	24	24	24	4	4	24	19	4	4	19	4	4	217	4	4	4	19	4	4
chr6B	110000000	115000000	73	62	62	62	62	62	62	62	65	65	65	62	62	65	62	62	62	62	62	62	65	62	162	73	65	65	65	166	166	65	65	62	73	166	162	62	73	162	62	62	217	62	62	73	162	62	62
chr6B	115000000	120000000	73	62	62	62	37	37	37	62	37	37	37	62	62	62	62	62	37	62	62	62	62	200	162	73	62	62	62	29	166	162	162	37	73	166	162	37	73	37	29	171	62	62	62	73	162	29	62
chr6B	120000000	125000000	29	117	184	117	69	29	69	65	29	29	29	69	69	117	173	65	196	65	173	65	65	115	163	29	29	29	205	162	65	29	29	196	167	65	162	29	29	180	162	65	65	117	65	167	162	29	65
chr6B	125000000	130000000	111	63	63	63	177	186	177	63	161	161	161	164	164	167	63	164	196	164	173	164	63	63	63	161	161	161	4	63	4	161	161	4	167	63	63	63	161	63	161	63	217	218	63	167	63	4	63
chr6B	130000000	135000000	29	174	174	174	29	29	29	62	66	66	62	66	66	66	66	66	66	66	66	66	62	66	29	62	66	66	62	62	29	66	66	66	66	62	29	62	66	66	66	66	62	66	66	66	66	29	66
chr6B	135000000	140000000	62	69	69	69	29	29	29	29	29	29	29	29	29	62	29	29	78	29	29	29	62	200	29	62	29	29	62	62	62	62	62	62	29	62	62	29	62	163	62	78	170	29	29	62	62	29	69
chr6B	140000000	145000000	67	100	100	100	88	88	88	100	29	29	29	29	29	193	29	29	196	29	29	29	67	200	29	175	105	105	67	175	67	162	178	209	29	67	175	29	67	65	175	181	62	29	100	75	75	71	29
chr6B	145000000	150000000	24	66	66	66	96	186	96	74	29	29	29	29	29	74	29	29	196	29	29	29	24	200	29	88	29	29	24	88	24	24	24	209	29	24	88	29	24	104	24	74	88	29	74	75	75	29	29
chr6B	150000000	155000000	62	64	64	64	177	186	177	64	188	64	64	167	167	64	63	167	196	167	173	167	61	200	201	125	167	167	61	125	61	61	61	209	63	61	125	89	167	62	62	181	209	63	64	167	167	29	89
chr6B	155000000	160000000	111	69	69	69	177	186	177	179	128	179	190	62	62	74	79	195	196	195	173	195	68	179	62	202	203	203	65	206	65	65	178	209	87	65	162	213	65	111	111	181	217	87	219	65	65	81	67
chr6B	160000000	165000000	111	174	24	174	24	24	24	24	24	24	24	24	24	164	111	24	173	24	173	24	24	200	24	24	165	165	111	111	111	111	111	162	24	166	162	24	111	111	111	181	217	24	24	24	24	29	24
chr6B	165000000	170000000	28	28	28	28	28	28	28	28	28	28	28	28	19	28	19	19	19	19	19	19	19	28	19	19	37	37	19	19	19	19	178	209	160	19	19	19	19	28	28	28	28	160	28	19	19	19	160
chr6B	170000000	175000000	29	174	29	174	24	174	24	24	24	24	24	191	29	24	29	29	29	29	29	29	175	200	29	69	69	69	29	29	29	29	29	174	29	29	29	69	29	29	29	29	174	29	24	0	0	29	29
chr6B	175000000	180000000	28	183	28	174	28	28	28	28	28	28	28	28	161	28	28	161	161	161	173	161	175	28	161	28	28	28	28	28	28	28	28	209	28	28	28	28	28	28	28	28	28	28	28	0	0	28	28
chr6B	180000000	185000000	86	4	4	4	28	186	28	28	6	28	28	28	4	28	6	4	4	4	173	4	4	28	4	6	28	28	6	6	6	6	178	28	6	6	6	6	86	86	86	181	28	6	28	0	0	4	6
chr6B	185000000	190000000	86	4	4	4	24	186	24	24	188	24	24	4	24	4	162	24	24	24	173	24	24	24	24	83	24	24	83	83	83	83	178	209	65	85	162	83	24	86	86	181	4	65	24	65	65	24	65
chr6B	190000000	195000000	4	4	4	4	68	68	68	68	68	68	68	4	24	4	68	24	24	24	173	24	24	200	24	2	68	68	2	2	2	2	178	209	65	24	4	2	68	4	4	4	4	65	68	65	65	68	65
chr6B	195000000	200000000	111	4	4	4	177	177	177	177	62	177	177	69	27	28	89	27	27	27	173	27	27	200	27	12	177	177	12	12	12	12	178	27	160	27	111	12	27	111	111	181	69	160	177	160	160	177	160
chr6B	200000000	205000000	37	183	184	67	76	186	76	76	96	76	76	76	37	76	37	37	37	37	37	37	37	200	37	63	76	76	63	63	63	63	178	37	76	37	96	63	165	37	37	181	76	76	76	76	76	76	76
chr6B	205000000	210000000	76	183	184	174	76	186	76	76	66	76	76	76	28	76	28	28	28	28	28	28	28	76	28	29	76	76	29	206	29	29	178	28	76	66	66	29	28	76	76	76	76	76	76	76	76	76	76
chr6B	210000000	215000000	76	183	184	174	76	186	76	76	66	76	76	76	28	76	194	28	28	28	173	28	28	200	28	29	76	76	29	76	29	29	178	28	76	66	66	29	76	76	76	76	76	76	76	76	76	76	76
chr6B	215000000	220000000	28	174	184	174	24	24	24	24	62	24	24	24	4	24	62	4	4	4	173	4	4	4	4	12	24	24	12	28	12	12	178	28	24	62	62	12	28	28	28	28	24	24	24	24	24	24	24
chr6B	220000000	225000000	28	174	4	174	24	24	24	24	3	24	24	24	4	24	3	4	4	4	173	4	4	4	4	29	24	24	29	28	29	29	178	174	24	3	3	29	28	28	28	174	24	24	24	24	24	24	24
chr6B	225000000	230000000	111	174	174	174	24	186	24	24	87	24	24	24	64	24	24	64	64	64	173	64	175	200	64	29	24	24	29	165	29	29	178	209	24	87	162	29	165	111	111	111	24	24	24	24	24	24	24
chr6B	230000000	235000000	111	183	174	174	24	186	24	24	28	24	24	24	111	24	24	111	111	111	111	111	111	200	111	29	24	24	29	24	29	29	178	209	24	28	64	29	24	111	111	181	24	24	24	24	24	24	24
chr6B	235000000	240000000	24	174	174	174	24	171	24	24	28	24	24	24	24	24	24	24	24	24	24	24	24	200	24	29	24	24	29	24	29	29	29	171	24	28	64	29	24	24	24	181	24	24	24	24	24	24	24
chr6B	240000000	245000000	111	4	4	4	65	65	65	65	4	65	65	65	65	65	173	65	65	65	173	65	111	4	65	4	65	65	4	4	4	4	178	65	4	111	4	4	111	111	111	181	65	4	65	65	65	65	4
chr6B	245000000	250000000	111	4	4	4	65	171	65	65	4	65	65	65	65	65	173	65	65	65	173	65	111	4	65	4	65	65	4	4	4	4	111	171	4	111	4	4	111	111	111	111	65	4	65	65	65	65	4
chr6B	250000000	255000000	111	4	4	4	0	4	0	0	4	0	0	0	0	0	111	0	0	0	111	0	111	4	0	4	0	0	4	4	4	4	111	4	4	111	4	4	111	111	111	111	0	4	0	0	0	0	4
chr6B	255000000	260000000	111	4	4	4	65	186	65	65	4	65	65	65	65	65	194	65	65	65	173	65	111	4	65	4	65	65	4	4	4	4	178	209	4	111	4	4	111	111	111	178	65	4	65	65	65	65	4
chr6B	260000000	265000000	111	4	4	4	65	171	65	65	4	65	65	65	65	65	173	65	65	65	173	65	111	4	65	4	65	65	4	4	4	4	178	171	4	111	4	4	111	111	111	178	65	4	65	65	65	65	4
chr6B	265000000	270000000	163	0	0	0	65	65	65	65	0	65	65	65	65	65	163	65	65	65	163	65	163	0	0	0	65	65	0	0	0	0	0	65	0	163	0	0	163	163	163	0	65	0	65	65	65	65	0
chr6B	270000000	275000000	163	0	0	0	65	65	65	65	0	65	65	65	65	65	163	65	65	65	163	65	163	0	0	0	65	65	0	0	0	0	0	65	0	163	0	0	163	163	163	0	65	0	65	65	65	65	0
chr6B	275000000	280000000	111	4	4	4	65	171	65	65	4	65	65	65	65	65	173	65	65	65	173	65	111	4	0	4	65	65	4	4	4	4	178	171	4	166	140	4	111	111	111	181	65	4	65	65	65	65	4
chr6B	280000000	285000000	4	28	28	28	65	171	65	65	28	65	65	65	65	65	173	65	65	65	173	65	65	28	0	28	65	65	28	28	28	28	28	171	28	28	65	28	4	4	4	181	65	28	65	65	65	65	28
chr6B	285000000	290000000	4	28	28	28	65	171	65	65	28	65	65	65	65	65	173	65	65	65	173	65	65	28	0	28	65	65	28	28	28	28	28	171	28	28	65	28	4	4	4	181	65	28	65	65	65	65	28
chr6B	290000000	295000000	4	28	28	28	65	171	65	65	28	65	65	65	65	65	173	65	65	65	173	65	65	28	0	28	65	65	28	28	28	28	28	171	28	28	65	28	4	4	4	181	65	28	65	65	65	65	28
chr6B	295000000	300000000	4	28	28	28	65	171	65	65	28	65	65	65	65	65	173	65	65	65	173	65	65	28	0	28	65	65	28	28	28	28	28	171	28	28	65	28	4	4	4	4	65	28	65	65	65	65	28
chr6B	300000000	305000000	4	28	28	28	65	65	65	65	28	65	65	65	65	65	4	65	65	65	4	65	65	28	0	28	65	65	28	28	28	28	28	65	28	28	65	28	4	4	4	4	65	28	65	65	65	65	28
chr6B	305000000	310000000	4	28	28	28	65	65	65	65	28	65	65	65	65	65	4	65	65	65	4	65	65	28	0	28	65	65	28	28	28	28	28	65	28	28	65	28	4	4	4	4	65	28	65	65	65	65	28
chr6B	310000000	315000000	4	28	28	28	65	65	65	65	28	65	65	65	65	65	4	65	65	65	4	65	65	28	0	28	65	65	28	28	28	28	28	65	28	28	65	28	4	4	4	4	65	28	65	65	65	65	28
chr6B	315000000	320000000	4	28	28	28	65	65	177	65	28	65	65	65	65	65	4	65	65	65	4	65	65	28	0	28	65	65	28	28	28	28	28	65	28	28	65	28	4	4	4	4	65	28	65	65	65	65	28
chr6B	320000000	325000000	4	28	28	28	65	65	65	65	28	65	65	65	65	65	4	65	65	65	4	65	65	28	0	28	65	65	28	28	28	28	28	65	28	28	65	28	4	4	4	4	65	28	65	65	65	65	28
chr6B	325000000	330000000	4	4	4	4	4	4	4	0	4	0	0	0	0	4	4	0	4	4	4	4	4	4	0	4	4	4	4	4	4	4	4	4	4	4	4	4	4	4	4	4	4	4	4	4	4	4	4
chr6B	330000000	335000000	4	28	28	28	65	65	65	65	28	65	65	65	65	65	4	65	65	65	4	65	65	28	65	28	65	65	28	28	28	28	28	65	28	28	65	0	4	4	4	4	65	28	65	65	65	65	28
chr6B	335000000	340000000	4	28	28	28	65	65	65	65	28	65	65	65	65	65	4	65	65	65	4	65	65	28	0	28	65	65	28	28	28	28	28	65	28	28	65	28	4	4	0	4	65	28	65	65	65	65	28
chr6B	340000000	345000000	4	28	28	28	65	65	65	65	28	65	65	65	65	65	4	65	65	65	4	65	65	28	65	28	65	65	28	28	28	28	28	65	28	28	65	28	4	4	0	4	65	28	65	65	65	65	28
chr6B	345000000	350000000	4	28	28	28	65	65	65	65	28	65	65	65	65	65	4	65	65	65	4	65	65	28	65	28	65	65	28	28	28	28	28	65	28	28	65	28	4	4	4	4	65	28	65	65	65	65	28
chr6B	350000000	355000000	4	28	28	28	65	65	65	65	28	65	65	65	65	65	4	65	65	65	4	65	65	28	65	28	65	65	28	28	28	28	28	65	28	28	65	28	4	4	4	4	65	28	65	65	65	65	28
chr6B	355000000	360000000	4	28	28	28	65	65	65	65	28	65	65	65	65	65	4	65	65	65	4	65	65	28	65	28	65	65	28	28	28	28	28	65	28	28	65	28	4	4	4	4	65	28	65	65	65	65	28
chr6B	360000000	365000000	4	28	28	28	65	65	65	65	28	65	65	65	65	65	4	65	65	65	4	65	65	28	65	28	65	65	28	28	28	28	28	65	28	28	65	28	4	4	4	4	65	28	65	65	65	65	28
chr6B	365000000	370000000	4	28	28	28	65	65	65	65	28	65	65	65	65	65	4	65	65	65	4	65	65	28	65	28	65	65	28	28	28	28	28	65	28	28	65	28	4	4	4	4	65	28	65	65	65	65	28
chr6B	370000000	375000000	4	28	28	28	65	65	0	65	28	65	0	0	0	65	173	0	0	0	173	0	0	28	0	28	0	0	28	28	28	28	28	65	28	28	0	28	4	4	4	4	0	28	0	65	65	0	28
chr6B	375000000	380000000	4	28	28	28	65	65	0	65	28	65	65	65	65	65	4	65	65	65	4	65	65	28	65	28	0	0	28	28	28	28	28	65	28	28	65	28	4	4	4	4	65	28	65	65	65	65	28
chr6B	380000000	385000000	4	28	28	28	65	65	0	65	28	65	65	65	65	65	4	65	65	65	4	65	65	28	65	28	0	0	28	28	28	28	28	65	28	28	65	28	4	4	4	4	65	28	65	65	65	65	28
chr6B	385000000	390000000	4	28	28	28	65	65	65	65	28	65	65	65	65	65	4	65	65	65	4	65	65	28	65	28	65	65	28	28	28	28	28	65	28	28	65	28	4	4	4	4	65	28	65	65	65	65	28
chr6B	390000000	395000000	4	28	28	28	65	65	65	65	28	65	65	65	65	65	4	65	65	65	4	65	65	28	65	28	65	65	28	28	28	28	28	65	28	28	65	28	4	4	4	4	65	28	65	65	65	65	28
chr6B	395000000	400000000	4	28	28	28	65	65	65	65	28	65	65	65	65	65	4	65	65	65	4	65	65	28	65	28	65	65	28	28	28	28	28	65	28	28	65	28	4	4	4	4	65	28	65	65	65	65	28
chr6B	400000000	405000000	4	28	28	28	65	65	65	65	28	65	65	65	65	65	4	65	65	65	4	65	65	28	65	28	65	65	28	28	28	28	28	65	28	28	65	28	4	4	4	4	65	28	65	65	65	65	28
chr6B	405000000	410000000	4	28	28	28	65	65	65	65	28	65	65	65	65	65	4	65	65	65	4	65	65	28	65	28	65	65	28	28	28	28	28	65	28	28	65	28	4	4	4	4	65	28	65	65	65	65	28
chr6B	410000000	415000000	4	28	28	28	65	65	65	65	28	65	65	65	65	65	4	65	65	65	4	65	65	28	65	28	65	65	28	28	28	28	28	65	28	28	65	28	4	4	4	4	65	28	65	65	65	65	28
chr6B	415000000	420000000	4	28	28	28	65	186	65	65	28	189	65	65	65	65	65	65	65	65	65	65	65	28	65	28	65	65	28	28	28	28	28	65	28	28	189	28	163	4	4	181	65	28	65	65	65	65	28
chr6B	420000000	425000000	4	28	28	28	65	171	65	65	28	0	65	65	0	65	0	0	0	0	0	0	65	28	0	28	65	65	28	28	28	28	28	0	28	28	0	28	0	4	4	181	65	28	65	0	0	65	28
chr6B	425000000	430000000	4	0	0	0	0	0	0	0	0	0	0	0	0	0	4	0	0	0	4	0	0	0	0	0	0	0	0	0	0	0	0	4	0	0	0	0	4	4	4	0	0	0	0	0	0	0	0
chr6B	430000000	435000000	4	12	12	12	65	65	65	65	12	65	65	65	65	65	173	65	65	65	173	65	65	12	65	12	65	65	12	12	12	12	12	173	12	12	65	12	4	4	4	4	65	12	65	65	65	65	12
chr6B	435000000	440000000	24	28	28	28	65	186	65	65	75	65	65	65	65	65	24	65	65	65	24	65	65	200	65	28	65	65	28	206	28	28	28	24	75	75	65	28	24	24	24	181	65	75	65	65	65	221	75
chr6B	440000000	445000000	24	12	12	12	12	186	12	65	3	65	12	12	12	12	173	12	12	12	173	12	65	200	12	12	12	12	12	3	12	12	178	12	3	3	65	12	65	24	24	173	12	3	12	65	65	3	3
chr6B	445000000	450000000	3	24	37	24	37	186	24	65	3	65	24	24	37	37	173	37	37	37	173	37	65	173	37	37	37	37	37	3	37	37	173	24	37	3	65	37	65	3	3	173	37	37	37	65	65	37	37
chr6B	450000000	455000000	3	73	67	73	150	186	98	65	188	65	190	190	28	150	173	28	28	28	173	28	65	173	28	62	62	62	62	3	62	150	178	28	87	3	65	213	65	3	3	173	150	87	150	167	167	87	87
chr6B	455000000	460000000	67	115	67	115	168	173	67	29	28	29	29	28	28	15	173	28	28	28	173	28	29	200	28	15	15	15	15	67	15	168	178	209	67	67	29	213	29	67	67	173	217	67	168	67	67	67	67
chr6B	460000000	465000000	79	4	73	4	168	186	98	72	4	72	190	71	161	88	194	161	161	161	173	161	170	200	161	202	88	88	88	73	88	161	178	209	67	79	65	88	72	79	79	79	73	67	168	79	67	67	67
chr6B	465000000	470000000	62	69	69	174	62	186	29	69	69	69	69	29	67	95	173	67	67	67	173	67	62	200	67	69	67	67	67	62	67	67	178	209	67	62	62	67	214	62	62	181	69	67	62	62	95	67	67
chr6B	470000000	475000000	111	62	184	174	62	186	62	187	75	187	170	191	93	95	173	62	62	62	173	62	111	179	62	66	62	62	62	62	62	62	62	62	93	111	62	213	62	111	111	111	184	93	111	62	95	93	93
chr6B	475000000	480000000	24	4	184	4	4	186	4	64	64	64	64	64	64	64	173	4	196	4	173	4	4	200	4	28	4	4	28	4	4	4	178	209	64	65	65	29	4	24	24	181	217	64	24	4	64	64	64
chr6B	480000000	485000000	4	4	6	174	4	4	4	6	4	6	4	6	6	6	194	4	6	4	173	4	4	200	4	4	4	4	4	4	4	4	178	4	4	6	6	4	4	4	4	181	217	6	4	6	6	4	6
chr6B	485000000	490000000	111	4	4	174	4	4	4	6	4	6	4	66	66	66	173	4	66	4	173	4	4	66	4	4	4	4	4	4	4	4	4	4	4	6	6	4	111	111	111	181	6	66	111	6	66	4	66
chr6B	490000000	495000000	111	24	24	174	24	186	24	24	29	24	29	24	24	24	80	29	24	29	80	29	24	24	29	35	24	24	24	24	35	24	24	24	29	35	35	29	111	111	111	181	35	24	111	24	24	111	24
chr6B	495000000	500000000	24	24	24	65	24	24	24	24	24	24	24	24	24	24	24	24	24	24	24	24	24	24	24	24	24	24	24	24	24	24	24	24	24	65	65	24	24	24	24	24	24	24	24	24	24	24	24
chr6B	500000000	505000000	4	183	4	65	100	186	100	4	4	4	4	4	4	4	4	4	4	4	4	4	199	4	4	4	100	100	4	199	4	4	4	4	4	65	65	4	4	4	4	181	217	4	4	4	4	4	4
chr6B	505000000	510000000	4	183	4	65	177	186	177	4	4	4	4	4	4	4	4	4	4	4	4	4	65	4	4	4	177	177	4	65	4	4	4	4	4	65	65	4	4	4	4	181	217	4	4	4	4	4	4
chr6B	510000000	515000000	4	183	4	65	177	186	177	4	4	4	4	4	4	4	4	4	4	4	4	4	65	200	4	4	177	177	4	65	4	4	4	4	4	65	65	4	4	4	4	181	217	4	4	4	4	4	4
chr6B	515000000	520000000	111	183	6	174	4	186	4	62	63	62	63	62	62	193	173	63	62	63	173	63	4	200	63	202	4	4	4	4	202	4	178	209	63	6	6	63	111	111	111	181	62	62	111	62	62	4	62
chr6B	520000000	525000000	111	183	69	86	4	186	4	69	188	69	29	69	69	29	194	29	69	29	173	29	91	69	29	202	4	4	64	64	202	91	91	209	29	29	212	29	202	162	111	181	29	69	162	69	69	37	69
chr6B	525000000	530000000	100	183	89	174	29	186	29	29	188	29	4	29	29	4	100	4	29	4	100	4	4	29	4	29	29	29	100	100	29	4	178	4	4	4	100	4	186	4	100	181	29	29	4	29	29	89	29
chr6B	530000000	535000000	40	171	40	171	29	171	29	29	40	29	40	29	29	40	40	40	29	40	40	40	40	64	40	202	29	29	40	40	202	40	40	40	40	40	40	40	171	40	40	171	29	29	40	29	29	40	29
chr6B	535000000	540000000	6	6	6	6	6	6	6	6	6	6	6	6	6	6	6	6	6	6	6	6	6	6	6	6	6	6	6	6	6	6	6	6	6	6	6	6	6	6	6	6	6	6	6	6	6	6	6
chr6B	540000000	545000000	28	28	28	28	28	28	28	28	28	28	28	28	28	28	28	28	28	28	28	28	28	28	28	28	28	28	28	28	28	28	28	209	28	28	28	28	28	28	28	28	28	28	28	28	28	28	28
chr6B	545000000	550000000	4	4	4	4	4	4	4	4	63	4	4	4	4	4	4	4	4	4	4	4	4	4	4	4	4	4	4	4	4	4	4	209	4	4	4	4	4	4	4	4	4	4	4	4	4	4	4
chr6B	550000000	555000000	4	183	4	174	4	4	4	4	63	4	163	4	4	4	4	4	4	4	4	4	4	4	4	4	4	4	4	4	4	4	4	209	163	83	83	4	4	175	4	4	4	4	4	4	4	175	4
chr6B	555000000	560000000	29	183	104	104	29	186	29	29	63	104	6	29	29	89	173	89	29	89	173	89	166	29	68	166	29	29	166	68	166	166	178	209	6	63	24	166	29	175	29	29	29	29	29	29	29	175	29
chr6B	560000000	565000000	29	183	122	122	29	186	29	29	28	28	40	29	29	161	194	161	29	161	173	161	166	29	64	166	29	29	166	40	166	166	178	209	40	28	212	213	29	29	29	29	29	29	29	29	29	29	29
chr6B	565000000	570000000	111	183	184	174	4	186	4	4	37	6	6	29	164	29	173	29	164	29	173	29	111	4	29	111	4	4	111	37	164	111	111	173	6	37	37	213	4	111	111	181	29	164	37	4	164	164	37
chr6B	570000000	575000000	19	183	6	174	4	186	4	4	4	6	6	6	28	6	194	6	28	6	173	6	19	4	6	19	4	4	19	4	169	19	178	209	6	4	4	4	4	19	19	181	217	28	4	4	28	28	4
chr6B	575000000	580000000	86	183	28	88	88	88	88	28	88	24	28	86	133	67	173	67	133	67	173	67	178	88	24	178	88	88	178	86	86	178	178	209	28	88	86	86	88	86	86	181	181	133	86	88	133	133	86
chr6B	580000000	585000000	28	28	63	28	63	28	63	63	6	29	69	69	63	29	173	29	28	29	173	29	28	28	28	28	63	63	28	28	28	28	28	29	69	28	28	28	28	28	28	28	28	63	28	63	28	28	28
chr6B	585000000	590000000	28	28	28	28	28	28	28	28	28	28	28	6	28	28	28	28	28	28	28	28	28	28	28	28	28	28	28	28	28	28	28	28	28	28	28	28	28	28	28	28	28	28	28	28	28	28	28
chr6B	590000000	595000000	63	63	63	63	63	63	63	63	63	73	29	29	63	73	194	73	63	73	173	73	63	63	63	63	63	63	63	63	63	63	63	73	29	63	63	63	63	63	63	63	63	63	63	63	63	63	63
chr6B	595000000	600000000	63	63	63	63	63	63	63	63	63	6	29	29	63	6	194	6	63	6	173	6	63	63	63	63	63	63	63	63	63	63	63	6	29	63	63	63	63	63	63	63	63	63	63	63	63	63	63
chr6B	600000000	605000000	37	37	37	37	37	186	37	37	67	28	28	37	24	28	194	28	37	28	173	28	37	37	37	37	37	37	37	24	24	37	37	209	28	37	212	37	37	24	37	37	37	37	37	37	37	37	37
chr6B	605000000	610000000	9	183	9	9	96	186	96	9	63	28	151	9	63	28	173	28	9	28	173	28	9	9	9	9	96	96	9	169	169	9	9	173	151	9	169	9	214	169	9	9	9	9	9	96	9	9	9
chr6B	610000000	615000000	55	183	55	55	28	186	28	164	67	4	28	28	91	4	173	4	164	4	173	4	55	200	28	55	28	28	28	55	55	55	55	209	28	55	55	55	214	55	55	164	217	55	55	28	164	164	55
chr6B	615000000	620000000	65	28	65	65	28	28	28	28	67	4	28	28	28	4	173	4	28	4	173	4	65	200	28	65	28	28	28	65	65	65	178	55	28	65	65	213	171	65	65	171	28	65	65	28	28	28	65
chr6B	620000000	625000000	65	4	122	122	4	4	4	4	188	4	4	4	4	6	173	6	4	6	173	6	65	200	4	65	4	4	4	169	169	65	178	6	4	65	65	213	181	169	65	181	4	65	65	4	4	4	65
chr6B	625000000	630000000	12	4	4	4	4	186	4	4	12	4	4	4	4	4	173	4	4	4	173	4	169	4	4	12	4	4	4	169	169	169	178	4	4	169	12	213	78	169	12	171	4	12	12	4	4	4	12
chr6B	630000000	635000000	111	28	28	28	124	186	124	28	29	28	28	63	63	168	173	168	28	168	173	168	199	200	63	72	124	124	63	206	207	199	178	209	28	199	72	213	214	215	111	181	63	72	111	124	28	28	111
chr6B	635000000	640000000	23	28	28	28	23	23	23	28	23	28	28	23	23	28	173	28	28	28	173	28	23	200	23	23	23	23	23	23	23	23	23	209	28	23	4	213	23	175	23	173	173	23	23	23	28	28	23
chr6B	640000000	645000000	55	174	174	174	63	63	63	181	188	181	170	63	63	181	173	181	161	173	173	181	63	29	63	63	63	63	63	63	63	63	63	181	161	63	212	213	63	55	63	181	63	63	63	63	29	161	63
chr6B	645000000	650000000	111	29	65	29	167	186	167	187	65	55	29	191	29	187	173	187	55	55	173	187	65	55	55	65	29	29	29	65	65	65	178	209	55	65	65	65	214	163	65	29	65	55	65	167	55	55	65
chr6B	650000000	655000000	63	63	63	63	4	186	4	4	63	168	29	65	63	4	173	4	4	4	173	4	63	200	4	202	63	63	63	63	63	63	63	209	4	63	63	63	214	163	63	63	63	4	63	4	4	4	63
chr6B	655000000	660000000	63	63	63	63	64	186	64	37	63	63	74	37	63	37	171	37	37	37	171	37	63	37	170	202	63	63	63	178	63	178	178	37	37	63	63	63	171	63	63	63	63	37	63	37	37	37	63
chr6B	660000000	665000000	111	22	22	22	66	186	66	22	69	22	37	22	22	22	171	22	196	22	111	22	22	22	37	37	63	63	22	63	37	111	111	209	37	22	111	63	171	111	111	171	22	37	111	22	37	37	111
chr6B	665000000	670000000	111	63	63	63	63	63	63	24	63	24	63	24	24	24	24	24	24	24	63	24	24	111	63	175	63	63	205	24	111	111	111	167	24	111	24	24	24	63	111	181	167	24	24	167	24	24	24
chr6B	670000000	675000000	63	63	63	63	63	63	63	63	69	67	63	63	63	63	63	63	63	63	63	63	63	63	67	63	63	63	63	63	63	63	63	63	63	63	71	63	63	63	63	63	63	63	63	63	63	63	63
chr6B	675000000	680000000	86	183	183	22	22	22	22	164	28	28	190	22	22	164	86	63	164	63	63	63	64	164	93	162	64	64	22	28	207	22	22	209	63	22	162	86	164	86	86	181	63	63	63	167	22	63	63
chr6B	680000000	685000000	67	67	67	67	162	186	177	67	24	69	91	91	91	67	173	170	67	67	173	170	170	91	24	24	162	162	205	162	24	24	24	67	67	24	24	67	67	24	170	24	67	24	24	24	67	67	67
chr6B	685000000	690000000	63	63	63	63	166	166	166	166	166	166	63	166	63	173	63	63	63	173	173	63	169	63	63	63	166	166	63	206	63	169	169	63	63	166	63	63	173	63	63	63	63	63	164	63	63	63	63
chr6B	690000000	695000000	111	78	78	78	78	78	78	161	111	135	190	78	78	78	135	161	161	161	135	161	161	78	63	78	78	78	161	161	161	161	161	161	161	78	161	161	161	161	111	161	161	161	78	161	161	161	78
chr6B	695000000	700000000	62	64	133	174	133	64	64	64	133	66	65	64	64	62	64	86	64	64	64	86	74	62	67	86	133	133	74	74	62	86	86	64	62	74	74	133	62	62	62	133	133	62	64	86	133	62	64
chr6B	700000000	705000000	111	63	63	63	63	177	177	63	87	63	63	63	63	111	63	111	63	63	63	111	63	111	63	111	63	63	205	63	111	111	111	205	111	211	205	205	86	111	111	181	63	111	63	86	205	111	63
chr6B	705000000	710000000	111	111	111	111	185	186	177	62	0	78	190	28	28	111	0	111	196	28	0	111	153	62	0	73	111	111	62	111	73	73	73	209	111	0	73	62	0	111	111	181	164	111	0	0	62	111	0
chr6B	710000000	715000000	182	22	22	22	22	22	22	22	83	189	0	22	22	161	0	161	196	22	0	196	71	200	0	0	68	68	22	22	178	178	178	22	161	0	0	22	0	161	182	22	22	161	65	161	161	161	65
chr6B	715000000	720000000	111	129	129	129	28	28	28	86	0	0	10	10	0	0	67	0	0	10	10	0	62	67	67	172	28	28	111	28	28	129	129	209	0	10	28	213	0	0	111	181	28	161	28	67	28	67	28
chr6B	720000000	720988478	0	64	64	64	0	0	0	0	188	151	67	67	151	151	85	195	0	67	67	0	152	67	85	0	0	0	0	0	207	64	178	209	151	141	0	213	0	0	0	0	0	151	0	85	0	67	0
chr7A	0	5000000	70	67	0	70	67	67	0	0	162	67	70	70	70	0	70	0	96	70	70	0	67	0	70	0	162	0	0	0	0	202	202	0	0	70	202	70	0	0	70	70	70	70	0	0	0	70	162
chr7A	5000000	10000000	62	0	0	0	0	0	0	0	0	0	0	0	0	0	0	0	62	0	0	0	0	165	0	0	0	0	0	0	74	74	74	0	0	0	62	0	0	0	62	0	0	0	0	0	0	0	0
chr7A	10000000	15000000	111	160	160	160	178	111	126	181	172	126	65	178	185	0	181	160	189	178	191	160	111	111	126	161	126	126	161	160	161	111	111	167	204	126	161	161	111	111	161	126	126	178	172	178	161	217	64
chr7A	15000000	20000000	111	160	160	177	0	160	0	160	160	0	0	160	122	160	122	160	161	122	122	160	193	194	161	111	62	62	193	160	160	163	163	167	160	205	111	206	160	111	111	212	161	160	160	160	160	160	98
chr7A	20000000	25000000	111	0	0	0	0	0	0	0	67	0	67	88	0	167	0	0	161	0	0	0	111	161	161	111	173	173	111	0	0	67	67	167	0	111	111	170	0	111	111	212	161	88	0	88	0	88	0
chr7A	25000000	30000000	111	89	89	89	166	179	0	169	182	166	182	164	89	167	115	168	161	190	190	161	142	142	142	160	66	66	142	190	201	168	168	167	169	142	160	142	160	111	210	212	161	161	169	164	160	164	201
chr7A	30000000	35000000	111	4	4	160	161	179	4	4	183	166	182	168	4	4	187	4	4	187	4	4	111	179	161	111	4	4	160	160	165	165	165	166	4	111	160	165	165	111	111	4	168	4	4	4	4	168	168
chr7A	35000000	40000000	4	4	4	4	4	4	28	4	28	4	4	4	4	4	4	4	4	190	4	4	4	4	4	4	4	4	4	4	4	4	4	4	4	4	4	4	4	4	4	4	4	4	4	4	4	4	4
chr7A	40000000	45000000	67	67	67	67	67	67	67	67	67	67	71	68	67	67	67	113	67	67	67	67	67	67	67	67	67	67	67	67	67	67	67	67	67	67	67	67	67	67	67	67	67	113	113	67	67	68	67
chr7A	45000000	50000000	98	98	98	98	104	98	98	104	162	98	98	98	98	98	98	98	104	98	98	104	98	162	98	98	98	98	98	67	165	165	165	98	104	162	98	162	98	98	98	98	98	98	98	104	98	98	98
chr7A	50000000	55000000	98	98	98	98	69	179	98	69	39	98	182	98	98	98	69	98	69	69	69	69	98	85	98	98	98	98	98	98	98	98	98	167	69	85	98	85	98	98	98	98	98	98	98	69	69	98	98
chr7A	55000000	60000000	36	36	36	11	36	36	36	36	11	36	36	36	36	36	52	36	36	52	52	52	36	36	36	36	36	36	36	36	36	11	11	167	36	36	36	36	36	36	36	36	36	36	36	52	36	36	36
chr7A	60000000	65000000	40	40	167	167	40	40	40	40	40	40	69	40	40	69	40	69	40	40	40	40	40	40	40	40	40	40	40	40	40	40	40	167	40	40	40	40	40	40	40	40	40	69	69	40	40	69	40
chr7A	65000000	70000000	62	62	62	62	62	62	62	97	62	68	62	0	0	0	62	0	0	62	62	0	62	62	0	62	68	68	62	62	62	62	62	62	0	62	62	86	62	62	62	62	62	0	0	0	62	65	0
chr7A	70000000	75000000	4	4	4	4	4	4	4	4	4	4	4	98	98	98	4	98	98	4	4	98	4	4	98	4	4	4	4	4	4	4	4	4	98	4	4	206	4	4	4	4	4	98	98	98	4	98	98
chr7A	75000000	80000000	27	175	175	175	36	27	27	27	27	27	66	98	98	98	67	98	36	67	67	36	67	27	98	27	27	27	36	27	67	36	36	36	36	36	27	206	36	27	27	212	67	98	98	36	27	67	67
chr7A	80000000	85000000	98	175	50	175	50	168	168	168	168	28	168	87	168	98	87	98	71	168	87	168	23	28	71	28	28	28	98	87	87	28	28	163	98	28	87	50	163	98	98	212	28	98	98	71	28	71	71
chr7A	85000000	90000000	10	4	4	4	10	179	10	4	166	166	4	10	10	10	10	10	10	10	10	10	10	4	10	4	10	10	4	10	10	4	4	10	10	10	4	4	10	10	10	10	10	10	10	10	27	4	4
chr7A	90000000	95000000	36	23	23	23	23	179	23	66	166	166	27	23	23	23	36	23	23	23	36	23	193	27	23	27	23	23	23	23	23	27	27	23	23	68	27	27	23	36	36	23	23	23	23	23	27	23	27
chr7A	95000000	100000000	4	4	4	4	165	179	4	64	14	14	50	4	4	4	4	4	4	4	4	4	14	4	4	4	165	165	4	4	4	165	203	4	4	4	4	4	4	4	4	4	4	4	4	4	4	4	4
chr7A	100000000	105000000	4	4	4	4	165	4	4	165	116	116	162	4	4	4	4	4	4	4	4	4	116	4	4	4	165	165	4	4	4	64	203	4	4	4	4	4	4	4	4	4	4	4	4	4	4	4	4
chr7A	105000000	110000000	4	4	4	4	4	179	4	4	183	4	4	4	4	4	4	4	4	4	4	4	4	4	4	4	4	4	4	4	4	64	64	4	4	4	4	4	4	4	4	4	4	4	4	4	4	4	4
chr7A	110000000	115000000	23	67	67	67	178	179	27	166	0	166	178	67	27	67	67	67	27	27	67	167	193	67	27	67	67	67	67	67	67	63	203	167	67	67	67	67	23	23	23	27	167	67	67	67	67	67	67
chr7A	115000000	120000000	4	4	4	4	4	179	97	166	182	166	182	92	4	97	4	7	4	4	4	4	193	4	4	4	4	4	4	4	4	74	203	4	92	4	4	4	4	4	4	4	4	4	92	4	92	217	4
chr7A	120000000	125000000	67	67	67	67	67	179	67	153	182	153	182	67	67	67	67	7	67	67	67	67	67	67	67	67	67	67	67	67	67	74	203	67	67	67	67	67	67	67	67	67	67	67	67	67	67	67	67
chr7A	125000000	130000000	99	4	4	4	4	179	4	166	166	166	182	167	4	167	167	172	4	4	167	4	193	194	4	4	173	173	4	194	4	66	203	167	204	4	4	4	167	99	99	4	4	4	167	4	167	4	4
chr7A	130000000	135000000	4	4	4	4	4	173	4	7	7	7	7	4	4	4	4	4	4	4	4	4	193	64	4	160	7	7	160	64	160	64	10	4	27	4	160	206	4	4	4	4	4	4	4	4	4	4	4
chr7A	135000000	140000000	27	14	14	14	14	179	14	69	104	104	88	14	14	14	14	14	14	14	14	14	193	27	14	160	104	104	160	66	160	27	27	14	204	14	160	160	14	27	27	14	211	14	14	14	14	14	14
chr7A	140000000	145000000	111	10	10	10	10	173	10	10	65	65	182	10	10	10	10	10	10	10	10	10	10	27	10	10	65	65	10	10	10	27	203	10	27	10	10	10	10	111	111	10	10	10	10	10	10	10	10
chr7A	145000000	150000000	63	50	50	50	50	179	50	50	65	65	91	50	50	50	50	50	50	50	50	50	50	27	50	50	65	65	50	50	50	27	203	50	27	50	50	50	50	63	63	50	50	50	50	50	50	50	50
chr7A	150000000	155000000	4	1	1	1	1	179	1	1	27	27	27	1	1	1	1	1	1	1	1	1	1	27	1	1	27	27	1	1	1	27	203	1	27	1	1	1	1	4	4	1	1	1	1	1	1	1	1
chr7A	155000000	160000000	111	50	50	50	50	179	50	50	27	27	27	50	50	50	50	50	50	50	50	50	50	27	50	50	27	27	50	50	50	27	203	50	27	50	50	50	50	111	111	50	50	50	50	50	50	50	50
chr7A	160000000	165000000	87	50	50	50	50	179	50	50	71	71	27	50	50	50	50	50	50	50	50	50	50	64	50	50	71	71	50	50	50	64	203	50	27	50	50	50	50	87	87	50	50	50	50	50	50	50	50
chr7A	165000000	170000000	7	50	50	50	50	179	50	50	71	71	62	50	50	50	50	50	50	50	50	50	50	113	50	50	71	71	50	50	50	113	203	50	7	50	50	50	50	7	7	50	50	50	50	50	50	50	50
chr7A	170000000	175000000	79	50	50	50	50	179	50	50	62	62	62	50	50	50	50	50	50	50	50	50	50	62	50	50	62	62	50	50	50	62	203	50	79	50	50	50	50	79	79	50	50	50	50	50	50	50	50
chr7A	175000000	180000000	4	67	67	67	67	179	67	67	62	62	62	67	67	67	67	67	67	67	67	67	67	62	67	67	62	62	67	67	67	62	203	67	4	67	67	67	67	4	4	67	67	67	67	67	67	67	67
chr7A	180000000	185000000	4	4	4	4	4	179	4	4	62	62	182	4	4	4	4	4	4	4	4	4	4	62	4	4	62	62	4	4	4	62	203	4	4	4	4	4	4	4	4	4	4	4	4	4	4	4	4
chr7A	185000000	190000000	4	4	4	4	4	179	4	4	62	62	4	4	4	4	4	4	4	4	4	4	4	62	4	4	62	62	4	4	4	62	203	4	4	4	4	4	4	4	4	4	4	4	4	4	4	4	4
chr7A	190000000	195000000	4	4	4	4	4	179	4	4	62	62	4	4	4	4	4	4	4	4	4	4	4	62	4	4	62	62	4	4	4	62	203	4	4	205	4	4	4	4	4	4	4	4	4	4	4	4	4
chr7A	195000000	200000000	63	4	4	4	4	179	4	4	62	62	4	4	4	4	4	4	4	4	4	4	4	4	4	4	62	62	4	4	4	62	203	4	63	62	4	4	4	63	63	4	4	4	4	4	4	4	4
chr7A	200000000	205000000	27	4	4	4	4	179	4	4	62	62	67	4	4	4	4	4	4	4	4	4	4	4	4	4	62	62	4	4	4	62	203	4	27	62	4	4	4	27	27	4	4	4	4	4	4	4	4
chr7A	205000000	210000000	4	4	4	4	4	173	4	4	62	62	4	4	4	4	4	4	4	4	4	4	4	4	4	4	62	62	4	4	4	62	173	4	4	62	4	4	4	4	4	4	4	4	4	4	4	4	4
chr7A	210000000	215000000	4	50	50	50	50	27	50	50	27	27	27	50	50	50	50	50	50	50	50	50	50	27	50	50	27	27	75	50	50	27	27	50	27	50	50	50	50	4	4	50	50	50	50	50	50	50	50
chr7A	215000000	220000000	23	4	4	4	4	4	4	4	4	4	4	4	4	4	4	4	4	4	4	4	4	4	4	4	4	4	4	4	4	4	4	4	23	4	4	4	23	23	23	4	4	4	4	4	4	4	4
chr7A	220000000	225000000	111	27	27	27	27	27	27	27	27	27	27	27	27	27	27	27	27	27	27	27	27	27	27	27	27	27	27	27	27	27	27	27	111	27	27	27	111	111	111	27	27	27	27	27	27	27	27
chr7A	225000000	230000000	4	27	27	27	27	27	27	27	27	27	27	69	69	69	69	69	69	69	69	69	69	69	27	69	27	27	69	69	69	69	69	69	4	27	69	69	4	4	4	173	211	27	69	69	69	69	69
chr7A	230000000	235000000	4	27	27	27	27	27	27	27	27	27	27	69	69	69	69	69	69	69	69	69	69	69	27	69	27	27	69	69	69	69	69	69	4	27	69	69	4	4	4	211	211	27	69	69	69	69	69
chr7A	235000000	240000000	2	2	2	2	2	2	2	2	2	2	2	163	163	163	163	163	163	163	163	163	7	7	2	7	2	2	7	7	7	7	163	163	2	2	7	163	2	2	2	170	170	2	163	163	163	163	163
chr7A	240000000	245000000	4	27	27	27	27	27	27	27	27	27	27	62	62	62	62	27	27	62	62	27	160	160	27	160	27	27	160	160	160	160	160	27	4	27	160	160	4	4	4	27	27	27	62	62	62	62	62
chr7A	245000000	250000000	4	62	62	62	2	2	2	62	2	2	2	62	62	62	62	62	62	62	62	62	62	62	62	62	2	2	62	62	62	62	62	167	4	2	62	62	4	4	4	62	62	62	62	62	62	62	62
chr7A	250000000	255000000	7	7	7	7	27	27	27	7	27	27	27	7	7	7	7	7	7	7	7	7	7	7	7	7	27	27	7	7	7	7	7	167	7	27	7	7	7	7	7	7	7	7	7	7	7	7	7
chr7A	255000000	260000000	7	7	7	7	2	2	2	7	2	2	2	7	7	7	7	7	7	7	7	7	7	7	7	7	2	2	7	7	7	7	7	167	7	2	7	7	7	7	7	7	7	7	7	7	7	7	7
chr7A	260000000	265000000	4	7	7	7	23	23	23	7	23	23	23	163	163	163	163	7	7	163	163	7	7	7	7	7	23	23	7	7	7	7	7	167	4	23	7	7	4	4	4	7	7	7	163	163	163	163	163
chr7A	265000000	270000000	62	7	7	7	2	2	2	7	2	2	2	2	2	2	2	7	7	2	2	7	7	7	7	196	2	2	7	7	7	7	203	2	62	2	7	7	62	62	62	7	211	7	2	2	2	2	2
chr7A	270000000	275000000	23	7	7	7	23	23	23	7	28	28	23	23	23	23	23	7	7	23	23	7	7	7	7	23	23	23	7	7	7	7	203	23	23	23	7	7	23	23	23	7	211	7	23	23	23	23	23
chr7A	275000000	280000000	23	7	7	7	23	23	23	7	4	4	23	23	23	23	23	7	7	23	23	7	7	7	7	23	23	23	7	7	7	7	203	167	23	23	7	7	23	23	23	7	211	7	23	23	23	23	23
chr7A	280000000	285000000	23	7	7	7	23	23	23	7	4	4	23	23	23	23	23	7	7	23	23	7	7	7	7	23	23	23	7	7	7	7	203	167	23	23	7	7	23	23	23	7	211	7	23	23	23	23	23
chr7A	285000000	290000000	23	162	162	162	23	23	23	162	4	4	23	23	23	23	23	162	162	23	23	162	162	162	162	23	23	23	162	162	162	162	203	123	23	27	162	162	23	23	23	162	203	162	23	23	23	23	23
chr7A	290000000	295000000	23	23	23	23	23	23	23	23	4	4	23	23	23	23	23	23	23	23	23	23	23	23	23	23	23	23	23	23	23	23	23	23	23	27	23	23	23	23	23	23	23	23	23	23	23	23	23
chr7A	295000000	300000000	23	23	23	23	23	23	23	23	4	4	23	23	23	23	23	23	23	23	23	23	23	23	23	23	23	23	23	23	23	23	23	23	23	27	23	23	23	23	23	23	23	23	23	23	23	23	23
chr7A	300000000	305000000	10	10	10	10	10	10	10	10	27	27	10	10	10	10	10	10	10	10	10	10	10	10	10	10	10	10	10	10	10	10	10	81	10	27	10	10	10	10	10	10	10	10	10	10	10	10	10
chr7A	305000000	310000000	10	10	10	10	10	10	10	10	27	27	10	10	10	10	10	10	10	10	10	10	10	10	10	10	10	10	10	10	10	10	10	81	10	27	10	10	10	10	10	10	10	10	10	10	10	10	10
chr7A	310000000	315000000	10	10	10	10	10	10	10	10	27	27	10	10	10	10	10	10	10	10	10	10	10	10	10	10	10	10	10	10	10	10	10	81	10	27	10	10	10	10	10	10	10	10	10	10	10	10	10
chr7A	315000000	320000000	10	10	10	10	10	10	10	10	27	27	10	10	10	10	10	10	10	10	10	10	10	10	10	10	10	10	10	10	10	10	10	81	10	27	10	10	10	10	10	10	10	10	10	10	10	10	10
chr7A	320000000	325000000	10	10	10	10	10	10	10	10	27	27	10	10	10	10	10	10	10	10	10	10	10	10	10	10	10	10	10	10	10	10	10	81	10	27	10	10	10	10	10	10	10	10	10	10	10	10	10
chr7A	325000000	330000000	10	10	10	10	10	10	10	10	27	27	10	10	10	10	10	10	10	10	10	10	10	10	10	10	10	10	10	10	10	10	10	81	10	27	10	10	10	10	10	10	10	10	10	10	10	10	10
chr7A	330000000	335000000	10	10	10	10	10	10	10	10	27	27	10	10	10	10	10	10	10	10	10	10	10	10	10	10	10	10	10	10	10	10	10	81	10	27	10	10	10	10	10	10	10	10	10	10	10	10	10
chr7A	335000000	340000000	10	10	10	10	10	10	10	10	27	27	10	10	10	10	10	10	10	10	10	10	10	10	10	10	10	10	10	10	10	10	10	81	10	27	10	10	10	10	10	10	10	10	10	10	10	10	10
chr7A	340000000	345000000	10	10	10	10	10	10	10	10	27	27	10	10	10	10	10	10	10	10	10	10	10	10	10	10	10	10	10	10	10	10	10	81	10	27	10	10	10	10	10	10	10	10	10	10	10	10	10
chr7A	345000000	350000000	10	10	10	10	10	10	10	10	27	27	10	10	10	10	10	10	10	10	10	10	10	10	10	10	10	10	10	10	10	10	10	81	10	27	10	10	10	10	10	10	10	10	10	10	10	10	10
chr7A	350000000	355000000	10	10	10	10	10	10	10	10	27	27	10	10	10	10	10	10	10	10	10	10	10	10	10	10	10	10	10	10	10	10	10	81	10	27	10	10	10	10	10	10	10	10	10	10	10	10	10
chr7A	355000000	360000000	10	10	10	10	10	10	10	10	27	27	10	10	10	10	10	10	10	10	10	10	10	10	10	10	10	10	10	10	10	10	10	81	10	27	10	10	10	10	10	10	10	10	10	10	10	10	10
chr7A	360000000	365000000	1	1	1	1	1	1	1	1	27	27	1	1	1	1	1	1	1	1	1	1	1	1	1	1	1	1	1	1	1	1	1	81	1	27	1	1	1	1	1	1	1	1	1	1	1	1	1
chr7A	365000000	370000000	10	10	10	10	10	10	10	10	27	27	10	10	10	10	10	10	10	10	10	10	10	10	10	10	10	10	10	10	10	10	10	81	10	27	10	10	10	10	10	10	10	10	10	10	10	10	10
chr7A	370000000	375000000	10	10	10	10	10	10	10	10	27	27	10	10	10	10	10	10	10	10	10	10	10	10	10	10	10	10	10	10	10	10	10	81	10	27	10	10	10	10	10	10	10	10	10	10	10	10	10
chr7A	375000000	380000000	10	10	10	10	10	10	10	10	27	27	10	10	10	10	10	10	10	10	10	10	10	10	10	10	10	10	10	10	10	10	10	81	10	27	10	10	10	10	10	10	10	10	10	10	10	10	10
chr7A	380000000	385000000	10	10	10	10	10	10	10	10	27	27	10	10	10	10	10	10	10	10	10	10	10	10	10	10	10	10	10	10	10	10	10	81	10	27	10	10	10	10	10	10	10	10	10	10	10	10	10
chr7A	385000000	390000000	10	10	10	10	10	10	10	10	27	27	10	10	10	10	10	10	10	10	10	10	10	10	10	10	10	10	10	10	10	10	10	81	10	27	10	10	10	10	10	10	10	10	10	10	10	10	10
chr7A	390000000	395000000	10	10	10	10	10	10	10	10	27	27	10	10	10	10	10	10	10	10	10	10	10	10	10	10	10	10	10	10	10	10	10	81	10	27	10	10	10	10	10	10	10	10	10	10	10	10	10
chr7A	395000000	400000000	10	10	10	10	10	10	10	10	27	27	10	10	10	10	10	10	10	10	10	10	10	10	10	10	10	10	10	10	10	10	10	81	10	27	10	10	10	10	10	10	10	10	10	10	10	10	10
chr7A	400000000	405000000	10	10	10	10	10	10	10	10	27	27	10	10	10	10	10	10	10	10	10	10	10	10	10	10	10	10	10	10	10	10	10	81	10	27	10	10	10	10	10	10	10	10	10	10	10	10	10
chr7A	405000000	410000000	10	10	10	10	10	10	10	10	27	27	10	10	10	10	10	10	10	10	10	10	10	10	10	10	10	10	10	10	10	10	10	81	10	27	10	10	10	10	10	10	10	10	10	10	10	10	10
chr7A	410000000	415000000	10	10	10	10	10	10	10	10	27	27	10	10	10	10	10	10	10	10	10	10	10	10	10	10	10	10	10	10	10	10	10	81	10	27	10	10	10	10	10	10	10	10	10	10	10	10	10
chr7A	415000000	420000000	10	10	10	10	10	10	10	10	27	27	10	10	10	10	10	10	10	10	10	10	10	10	10	10	10	10	10	10	10	10	10	81	10	27	10	10	10	10	10	10	10	10	10	10	10	10	10
chr7A	420000000	425000000	11	11	11	11	11	11	11	11	27	27	11	11	11	11	11	11	11	11	11	11	11	11	11	11	11	11	11	11	11	11	11	81	11	27	11	11	11	11	11	11	11	11	11	11	11	11	11
chr7A	425000000	430000000	2	2	2	2	2	2	2	2	27	27	2	2	2	2	2	2	2	2	2	2	2	2	2	2	2	2	2	2	2	2	2	167	2	27	2	2	2	2	2	2	2	2	2	2	2	2	2
chr7A	430000000	435000000	1	162	162	162	1	1	1	162	64	64	1	162	162	162	162	162	162	162	162	162	1	1	162	1	1	1	1	1	1	1	1	167	1	64	1	1	1	1	1	162	162	162	162	162	162	162	162
chr7A	435000000	440000000	23	162	162	162	23	23	23	162	64	64	23	162	162	162	162	162	162	162	162	162	23	23	162	23	23	23	23	23	23	23	23	167	23	64	23	23	23	23	23	162	162	162	162	162	162	162	162
chr7A	440000000	445000000	23	162	162	162	27	27	27	162	64	64	27	162	162	162	162	162	162	162	162	162	23	23	162	23	27	27	23	23	23	23	23	167	23	64	23	23	23	23	23	162	162	162	162	162	162	162	162
chr7A	445000000	450000000	7	162	162	162	27	173	27	162	64	64	27	162	162	162	162	162	162	162	162	162	7	7	162	7	27	27	7	7	7	7	203	167	7	64	7	7	7	7	7	162	162	162	162	162	162	162	162
chr7A	450000000	455000000	7	27	27	27	27	27	27	27	69	69	27	27	27	27	27	27	27	27	27	27	7	7	27	7	27	27	7	7	7	7	203	27	7	27	7	7	7	7	7	27	27	27	27	27	27	27	27
chr7A	455000000	460000000	23	27	27	27	27	27	27	27	69	69	27	27	27	27	27	27	27	27	27	27	23	23	27	23	27	27	23	23	23	23	203	27	23	27	23	23	23	23	23	27	27	27	27	27	27	27	27
chr7A	460000000	465000000	27	27	27	27	27	27	27	27	28	28	27	27	27	27	27	27	27	27	27	27	3	3	27	3	27	27	3	3	3	3	203	27	27	27	27	3	27	27	27	27	27	27	27	27	27	27	27
chr7A	465000000	470000000	4	4	4	4	4	4	4	4	4	4	4	4	4	4	4	4	4	4	4	4	3	3	4	3	4	4	3	3	3	3	203	4	4	4	4	3	4	4	4	4	4	4	4	4	4	4	4
chr7A	470000000	475000000	4	4	4	4	4	4	4	4	4	4	4	4	4	4	4	4	4	4	4	4	23	23	4	23	4	4	199	23	23	23	203	4	4	4	4	23	4	4	4	4	4	4	4	4	4	4	4
chr7A	475000000	480000000	4	4	4	4	4	173	27	4	4	4	4	4	4	4	4	4	4	4	4	4	23	23	4	23	27	27	27	23	23	23	203	4	4	4	4	23	4	4	4	4	4	4	4	4	4	4	4
chr7A	480000000	485000000	4	4	4	4	4	173	27	4	4	4	4	4	4	4	4	4	4	4	4	4	23	23	4	23	27	27	27	23	23	23	203	4	4	4	4	23	4	4	4	4	4	4	4	4	4	4	4
chr7A	485000000	490000000	4	4	4	4	23	179	27	4	23	23	4	23	23	23	23	23	4	23	23	4	23	23	4	23	27	27	27	23	23	23	123	123	4	4	4	23	4	4	4	123	4	4	23	23	23	23	23
chr7A	490000000	495000000	4	4	4	4	62	173	27	4	62	62	4	62	62	62	62	62	4	62	62	4	4	4	4	4	27	27	27	4	4	4	4	123	4	62	4	4	4	4	4	123	4	4	62	62	62	62	62
chr7A	495000000	500000000	74	4	4	4	62	27	27	4	62	62	76	62	62	62	62	62	4	62	62	4	4	4	4	74	27	27	74	4	4	4	4	74	74	62	74	74	74	74	74	4	4	4	62	62	62	62	62
chr7A	500000000	505000000	10	4	4	4	10	27	27	4	10	10	27	10	10	10	27	10	4	10	27	4	4	4	4	10	27	27	10	4	4	4	4	167	10	10	10	123	10	10	10	4	4	4	10	10	10	10	10
chr7A	505000000	510000000	62	4	4	4	62	179	27	4	62	62	27	62	62	62	27	62	4	62	27	192	4	4	4	62	27	27	62	4	4	4	4	167	62	62	62	170	62	62	62	212	4	4	62	62	62	62	62
chr7A	510000000	515000000	87	36	36	36	87	179	62	68	62	62	182	62	62	89	62	62	68	62	62	68	165	165	68	87	62	62	87	165	87	165	170	167	87	89	165	170	87	87	87	212	211	68	62	62	62	87	62
chr7A	515000000	520000000	87	63	63	63	62	179	62	63	62	63	27	63	63	23	62	63	63	63	62	63	87	87	63	23	62	62	87	87	87	87	87	62	87	27	87	87	87	87	87	63	23	63	63	169	169	87	169
chr7A	520000000	525000000	4	4	4	4	50	179	50	69	50	69	36	69	69	69	50	69	69	69	50	69	69	69	69	69	50	50	4	4	69	69	69	50	4	36	4	4	4	4	4	69	69	69	69	69	69	4	69
chr7A	525000000	530000000	4	4	4	4	50	179	50	50	50	50	182	50	50	50	50	50	50	50	50	50	50	50	50	50	50	50	4	4	50	50	50	50	4	1	4	4	4	4	4	50	50	50	50	50	50	4	50
chr7A	530000000	535000000	4	4	4	4	62	179	62	62	62	62	62	62	62	62	62	62	62	62	62	62	62	62	62	62	62	62	81	4	62	62	62	62	4	36	4	4	4	4	4	62	62	62	62	62	62	4	62
chr7A	535000000	540000000	23	23	23	23	62	179	62	74	62	166	74	74	74	74	62	74	74	74	62	74	74	194	74	74	62	62	74	23	74	74	74	62	23	65	23	23	23	23	23	74	74	74	74	74	74	23	74
chr7A	540000000	545000000	27	27	27	27	62	179	62	27	62	63	27	27	27	62	62	63	27	27	62	27	27	194	27	27	62	62	27	194	27	27	27	62	27	27	27	27	27	27	27	27	27	27	63	27	27	27	27
chr7A	545000000	550000000	27	27	27	27	68	27	27	27	27	27	27	27	27	27	27	27	27	27	27	27	27	27	27	27	27	27	27	27	27	27	27	27	27	27	27	27	27	27	27	27	27	27	27	27	27	27	27
chr7A	550000000	555000000	27	27	27	27	27	27	27	27	27	27	27	27	27	27	27	27	27	27	27	27	27	27	27	27	27	27	27	27	27	27	27	27	27	27	27	27	27	27	27	212	27	27	27	27	27	27	27
chr7A	555000000	560000000	27	27	27	27	27	27	27	27	27	27	27	27	27	27	27	27	27	27	27	27	27	27	27	27	27	27	27	27	27	27	27	27	27	27	27	27	27	27	27	27	27	27	27	27	27	27	27
chr7A	560000000	565000000	4	4	4	4	28	28	28	4	28	28	4	28	28	28	28	4	4	28	28	4	4	4	4	4	28	28	4	4	4	4	4	167	4	4	4	4	4	4	4	167	4	4	4	4	4	4	4
chr7A	565000000	570000000	87	4	4	177	28	66	66	4	91	28	4	68	68	28	28	4	4	68	28	4	87	87	4	87	66	66	87	87	4	87	87	167	4	205	207	206	87	87	87	4	4	4	4	4	4	87	4
chr7A	570000000	575000000	111	175	175	177	62	66	66	162	63	62	162	162	162	62	62	162	162	162	62	162	111	111	162	87	66	66	87	111	162	111	111	167	162	162	87	206	111	111	111	162	162	162	162	162	162	111	162
chr7A	575000000	580000000	23	62	62	62	62	7	7	164	7	62	164	164	164	62	62	3	164	164	62	164	23	23	164	23	7	7	23	23	164	23	23	167	3	164	23	206	23	23	23	164	164	164	3	3	3	23	164
chr7A	580000000	585000000	23	78	78	177	78	28	28	164	28	78	28	164	164	78	78	23	189	164	78	192	23	23	164	23	28	28	23	23	23	23	203	167	23	164	23	23	23	23	23	164	164	164	23	23	23	23	28
chr7A	585000000	590000000	23	13	13	177	13	28	28	164	28	13	28	164	164	13	13	23	13	164	13	192	23	23	164	23	28	28	23	23	23	23	203	167	23	164	23	23	23	23	23	164	164	164	23	23	23	23	28
chr7A	590000000	595000000	68	23	23	177	23	23	23	23	23	23	23	23	23	23	23	68	23	23	23	192	68	68	23	68	23	23	68	68	68	68	203	23	68	23	68	68	68	68	68	23	23	23	68	68	68	68	23
chr7A	595000000	600000000	4	17	17	114	17	17	17	4	17	17	17	4	4	17	17	4	167	4	17	4	4	4	4	4	17	17	4	4	4	4	4	167	4	4	4	4	4	4	4	4	4	4	4	4	4	4	17
chr7A	600000000	605000000	4	17	17	17	17	17	17	4	17	17	17	4	4	17	17	4	189	4	17	4	4	4	4	196	17	17	196	4	4	4	4	167	4	4	4	4	4	4	4	4	4	4	4	4	4	4	17
chr7A	605000000	610000000	27	28	28	28	28	28	28	164	27	28	27	164	164	28	28	27	189	68	28	189	27	27	164	27	28	28	67	27	27	27	27	167	27	68	27	27	27	27	27	164	164	164	27	27	27	27	69
chr7A	610000000	615000000	23	175	27	175	27	179	64	23	62	27	64	4	4	23	23	23	23	23	23	23	23	23	23	63	62	62	23	23	23	23	23	167	23	63	23	23	23	23	23	23	23	23	23	23	23	23	36
chr7A	615000000	620000000	111	111	87	111	27	179	28	111	62	27	28	69	69	111	111	111	167	172	111	111	111	111	111	57	197	197	172	111	111	111	111	167	111	111	113	111	111	111	111	111	111	111	111	111	111	111	87
chr7A	620000000	625000000	111	111	111	177	69	69	69	111	62	69	65	69	69	111	111	111	189	69	111	111	111	111	111	68	104	104	69	111	111	111	111	167	111	111	87	111	111	111	111	111	111	111	111	111	111	111	111
chr7A	625000000	630000000	111	23	23	23	27	27	27	111	27	27	0	27	27	111	111	111	27	27	111	167	111	111	111	140	0	0	111	200	111	111	111	167	27	111	111	206	111	111	111	212	111	111	111	27	27	111	27
chr7A	630000000	635000000	10	10	10	10	10	10	10	10	10	10	0	10	10	10	10	10	10	10	10	10	10	10	10	67	0	0	10	10	10	10	10	10	10	10	10	10	10	10	10	10	10	10	10	10	10	10	10
chr7A	635000000	640000000	67	67	67	67	166	167	67	67	28	166	27	99	99	67	67	166	166	166	67	192	67	67	67	67	0	0	67	67	67	67	67	167	192	99	67	67	161	161	67	212	67	67	166	67	166	67	192
chr7A	640000000	645000000	111	111	111	111	65	111	111	111	62	65	88	184	184	111	111	65	189	65	111	65	111	111	111	111	169	169	111	111	201	111	111	111	65	111	206	206	161	161	111	111	111	111	65	111	65	111	218
chr7A	645000000	650000000	12	62	62	62	62	62	62	62	62	62	62	62	62	62	62	62	62	62	62	62	12	12	62	62	62	62	27	12	201	201	203	62	62	27	141	206	12	12	12	206	62	62	62	62	62	12	62
chr7A	650000000	655000000	71	27	27	27	71	71	71	71	62	71	4	71	71	62	62	71	71	71	62	71	71	71	71	71	173	173	71	71	71	71	71	71	71	71	160	71	160	160	71	71	71	71	71	71	71	71	71
chr7A	655000000	660000000	111	67	67	67	38	38	62	38	62	111	57	38	38	38	38	38	62	38	38	38	38	38	38	38	173	173	38	38	38	38	38	38	38	38	38	38	38	38	62	38	38	38	38	38	38	38	38
chr7A	660000000	665000000	65	65	65	65	65	65	180	65	180	89	65	65	65	65	65	65	180	38	65	65	65	65	65	65	173	173	160	65	65	65	65	65	65	65	65	65	65	65	65	65	65	65	65	65	38	65	65
chr7A	665000000	670000000	64	64	64	64	64	64	64	64	64	62	64	64	64	64	64	64	64	62	64	64	64	64	64	64	64	64	64	78	78	78	203	64	64	64	64	64	64	64	64	64	64	64	64	64	62	64	64
chr7A	670000000	675000000	111	111	111	111	111	62	87	111	62	62	62	111	111	111	111	111	62	62	62	168	171	111	111	196	62	62	87	87	87	62	173	111	111	111	87	111	111	111	111	111	111	111	111	28	62	28	111
chr7A	675000000	680000000	63	63	166	63	63	63	63	63	34	166	166	63	63	63	63	63	63	166	166	63	63	63	63	23	63	63	23	23	63	63	63	63	63	128	63	63	63	63	34	63	63	63	63	166	166	63	166
chr7A	680000000	685000000	27	167	7	7	38	38	38	7	38	65	27	38	38	161	27	27	7	38	161	38	38	7	7	38	66	66	38	7	7	38	203	167	27	7	161	7	38	27	38	167	7	161	38	161	27	7	7
chr7A	685000000	690000000	27	27	27	27	27	27	27	27	27	27	27	27	27	27	27	27	27	27	27	27	27	27	27	27	27	27	27	27	27	27	27	27	27	27	27	27	27	27	27	27	27	27	27	27	27	27	27
chr7A	690000000	695000000	111	162	162	162	178	178	178	181	183	166	62	166	166	186	186	168	181	168	186	168	193	168	168	196	197	197	186	165	166	161	161	167	111	162	207	206	208	111	111	181	181	65	162	166	166	168	166
chr7A	695000000	700000000	68	68	68	68	178	179	68	68	183	62	62	170	68	68	68	68	4	171	68	68	68	68	68	68	68	68	68	68	68	68	68	68	62	68	68	68	68	68	68	68	68	62	68	68	170	68	62
chr7A	700000000	705000000	62	61	61	61	61	61	61	61	61	61	61	61	61	61	61	61	61	28	61	61	61	61	61	61	62	62	61	61	61	61	61	62	28	61	61	61	61	62	62	62	61	61	61	61	28	61	28
chr7A	705000000	710000000	85	166	166	62	168	62	62	89	62	166	166	163	71	71	71	89	168	71	71	89	168	62	89	168	164	164	168	62	62	62	62	167	164	62	62	168	62	62	85	89	89	71	89	71	71	71	164
chr7A	710000000	715000000	63	23	23	63	63	63	63	63	63	166	27	133	161	161	161	63	133	0	161	63	133	63	63	0	0	0	0	63	63	63	63	0	0	74	27	206	63	63	63	63	63	161	23	161	28	161	0
chr7A	715000000	720000000	27	27	27	69	27	179	27	172	27	27	27	172	27	27	27	4	4	27	27	4	4	27	172	27	0	0	27	27	27	27	27	0	0	205	27	27	27	27	27	27	172	27	27	27	27	27	0
chr7A	720000000	725000000	70	175	175	175	62	62	62	27	62	62	73	63	62	73	70	63	63	62	70	63	63	62	27	70	0	0	27	62	201	62	62	167	204	27	62	62	62	70	70	27	27	73	27	73	73	73	204
chr7A	725000000	730000000	23	0	0	0	134	134	134	23	134	134	23	23	134	23	23	23	23	190	191	23	23	23	23	62	0	0	62	23	28	23	23	23	23	23	23	23	134	23	23	23	23	23	23	23	23	23	23
chr7A	730000000	735000000	4	0	0	0	27	27	180	4	67	27	151	4	27	27	4	164	27	4	0	164	4	117	4	196	0	0	117	117	4	4	4	4	164	205	74	4	208	74	4	4	4	164	164	4	4	164	4
chr7A	735000000	736706236	0	0	0	0	27	179	0	0	183	27	0	0	27	0	164	164	27	190	0	164	193	87	195	0	0	0	61	87	0	61	167	167	164	193	0	206	0	0	0	0	0	0	61	61	61	0	218
chr7B	0	5000000	115	64	64	64	64	167	167	65	182	167	62	62	64	64	62	65	64	65	65	64	64	62	65	65	65	65	65	62	70	62	62	65	172	172	115	65	115	115	115	62	64	62	65	65	115	65	115
chr7B	5000000	10000000	100	108	108	108	108	167	108	161	108	108	7	170	108	108	169	161	170	161	161	108	108	195	161	197	102	102	200	201	161	201	201	161	161	102	161	209	100	161	100	102	108	161	161	78	161	161	78
chr7B	10000000	15000000	7	7	177	7	92	167	7	181	7	7	93	7	172	172	108	7	7	7	181	7	7	195	108	7	92	93	172	181	7	7	7	7	7	172	7	92	172	7	7	92	92	7	7	7	92	7	7
chr7B	15000000	20000000	7	7	7	7	7	7	7	7	7	7	71	7	7	7	7	7	7	7	7	7	7	7	7	7	7	7	7	7	7	7	7	7	7	7	7	7	7	7	7	71	71	7	7	7	71	7	71
chr7B	20000000	25000000	7	7	7	7	7	7	7	7	7	7	41	7	7	7	7	7	7	7	7	7	7	7	7	7	7	7	7	7	7	7	7	7	7	7	7	7	7	7	7	41	41	7	7	7	7	7	41
chr7B	25000000	30000000	115	7	7	7	115	115	115	115	115	115	62	7	7	115	115	115	7	115	115	115	115	163	115	115	115	115	115	115	115	115	115	115	115	115	115	115	115	115	115	115	115	115	115	7	115	115	115
chr7B	30000000	35000000	62	62	62	62	62	62	62	62	62	62	62	62	62	62	62	62	62	62	62	62	62	62	62	62	62	62	62	62	62	62	62	62	62	62	62	62	62	62	62	62	62	62	62	62	62	62	62
chr7B	35000000	40000000	1	5	5	5	1	167	1	1	5	1	184	62	62	1	70	62	0	62	70	62	1	1	1	1	1	1	1	1	1	1	1	205	1	5	1	1	1	1	1	5	0	1	1	62	5	1	5
chr7B	40000000	45000000	115	75	75	75	65	167	65	62	75	65	62	65	65	115	75	62	65	65	75	62	115	115	62	62	65	62	115	115	115	115	115	62	115	115	62	115	115	62	62	213	214	215	115	65	168	115	75
chr7B	45000000	50000000	57	70	70	70	65	167	65	57	65	65	79	185	185	65	65	160	172	185	65	160	89	160	57	160	65	65	89	201	201	201	201	205	65	89	57	89	89	160	57	65	214	65	65	79	65	65	65
chr7B	50000000	55000000	50	4	4	4	4	167	4	50	4	4	65	92	92	4	65	92	172	92	65	92	50	50	50	50	4	4	50	201	201	201	204	50	4	50	50	50	50	50	50	4	4	4	4	65	4	4	4
chr7B	55000000	60000000	80	126	126	126	126	167	126	80	126	126	65	170	170	126	80	170	172	170	80	170	80	80	80	80	126	126	65	80	65	65	65	205	126	80	80	80	80	80	80	126	172	126	126	65	126	126	68
chr7B	60000000	65000000	63	171	171	169	179	162	162	162	162	162	164	64	64	162	169	64	190	64	169	64	162	63	162	164	162	162	200	162	200	163	163	63	162	162	162	209	132	63	63	162	214	162	162	64	168	162	163
chr7B	65000000	70000000	27	162	162	162	89	162	162	162	162	162	162	89	89	162	162	89	172	89	162	89	162	27	162	162	162	162	62	162	27	162	162	205	162	162	162	162	27	27	27	162	162	162	162	62	162	162	162
chr7B	70000000	75000000	115	162	162	162	162	162	162	162	75	162	75	163	163	162	162	162	163	163	162	162	162	115	162	162	162	162	162	115	162	162	162	205	162	162	166	162	162	162	115	162	162	162	162	162	162	162	162
chr7B	75000000	80000000	65	4	4	4	4	4	4	4	182	4	65	4	4	4	4	4	4	4	4	4	4	4	4	4	4	4	4	4	4	4	4	4	4	4	4	4	4	4	65	4	4	4	4	4	4	4	4
chr7B	80000000	85000000	89	176	41	4	4	4	4	4	26	4	63	63	63	4	4	4	190	63	4	4	4	4	4	197	4	4	4	4	4	4	4	205	4	4	4	4	4	4	89	4	4	4	4	4	4	4	4
chr7B	85000000	90000000	18	18	18	18	18	18	18	18	63	18	63	18	18	18	18	18	18	18	18	18	18	18	18	89	18	18	18	18	18	18	18	205	18	18	18	18	1	1	18	18	18	1	18	18	18	1	1
chr7B	90000000	95000000	1	1	1	1	1	1	1	1	65	1	68	1	1	164	1	1	1	1	1	1	1	1	1	1	1	1	1	1	1	164	1	1	164	1	1	164	1	1	1	1	1	1	1	1	1	1	1
chr7B	95000000	100000000	1	1	1	1	1	167	1	1	1	1	184	1	1	140	1	1	1	1	1	1	1	1	1	1	1	1	1	1	1	140	204	1	140	1	1	209	1	1	1	1	1	1	1	1	1	1	1
chr7B	100000000	105000000	1	1	1	1	1	1	1	1	41	1	66	1	1	1	1	1	1	1	1	1	1	1	1	1	1	1	1	1	1	1	1	1	1	1	41	1	1	1	1	1	1	1	1	1	1	1	1
chr7B	105000000	110000000	1	176	1	1	179	1	1	1	64	1	1	1	1	1	1	1	1	1	1	1	4	195	1	4	1	1	4	1	4	1	1	1	1	4	1	1	4	1	1	1	1	4	1	1	1	1	1
chr7B	110000000	115000000	115	67	67	18	67	18	180	67	64	67	68	67	67	18	67	115	18	67	67	115	67	67	67	67	67	67	67	201	67	67	67	172	18	67	115	18	67	115	115	18	172	67	115	115	67	115	115
chr7B	115000000	120000000	115	115	115	115	115	167	119	115	64	115	64	115	115	115	115	115	115	115	115	115	115	115	115	115	115	115	115	201	115	115	115	115	115	115	164	115	115	115	115	115	115	115	115	115	115	115	115
chr7B	120000000	125000000	1	1	1	1	1	1	1	1	81	1	69	67	1	1	1	1	1	67	1	1	1	1	1	1	1	1	1	1	1	1	1	205	1	1	62	1	1	1	1	1	1	1	1	1	1	1	1
chr7B	125000000	130000000	115	1	1	1	162	167	1	1	62	1	65	62	1	1	1	162	1	62	1	162	162	162	1	162	1	1	162	162	115	115	115	1	1	1	62	1	1	115	115	167	1	162	162	162	1	162	162
chr7B	130000000	135000000	89	30	30	30	30	167	30	30	30	30	184	170	30	30	30	30	30	170	30	30	30	30	30	30	30	30	30	30	89	89	89	30	30	30	30	30	30	89	89	167	30	30	30	30	30	30	30
chr7B	135000000	140000000	69	50	50	50	63	167	50	62	50	50	69	50	50	50	50	50	62	50	50	50	62	69	50	63	50	50	69	69	63	69	204	50	50	50	63	50	50	69	69	213	50	62	50	50	50	50	62
chr7B	140000000	145000000	9	50	50	50	9	167	50	9	50	50	9	50	167	50	50	50	9	50	50	50	9	9	50	9	50	50	50	9	9	9	204	50	50	50	9	50	50	9	9	167	50	9	50	50	50	50	9
chr7B	145000000	150000000	115	18	18	18	18	167	18	18	1	18	1	18	18	18	18	18	18	18	18	18	18	195	18	18	1	1	18	66	66	18	18	18	18	62	66	18	18	18	115	213	18	18	18	18	18	18	18
chr7B	150000000	155000000	115	160	160	160	160	115	160	50	1	160	1	50	160	160	160	160	50	50	160	160	50	160	160	50	1	1	160	1	1	160	160	160	160	62	1	160	160	50	115	172	160	50	160	160	160	160	50
chr7B	155000000	160000000	62	160	160	160	160	167	160	57	62	160	1	62	160	160	160	173	57	62	160	173	57	173	160	57	1	1	173	119	119	119	119	160	160	62	119	160	160	57	62	213	160	57	160	173	160	173	57
chr7B	160000000	165000000	89	160	160	160	160	167	180	68	64	180	18	62	186	160	160	62	68	62	160	62	68	195	160	165	63	63	62	89	89	89	89	160	160	62	89	160	160	165	89	213	160	68	160	62	160	62	68
chr7B	165000000	170000000	18	64	64	64	64	167	18	68	6	18	184	6	68	64	64	6	68	6	64	6	68	195	64	18	6	6	6	18	18	18	18	64	64	6	18	64	64	18	18	213	64	68	64	6	64	6	68
chr7B	170000000	175000000	18	64	64	64	64	167	18	18	6	18	6	6	18	64	64	6	18	6	64	6	18	66	64	18	6	6	6	18	18	18	18	64	64	6	18	64	64	18	18	77	64	18	64	6	64	6	18
chr7B	175000000	180000000	1	64	64	64	64	12	1	1	6	1	6	6	1	64	64	6	1	6	64	6	1	66	64	1	6	6	6	1	1	1	1	64	64	6	1	64	64	1	1	77	64	1	64	6	64	6	1
chr7B	180000000	185000000	18	160	160	160	160	167	18	18	30	18	66	30	18	160	160	160	18	30	160	160	18	66	160	18	30	30	30	18	18	18	18	160	160	30	18	160	160	18	18	213	160	18	160	160	160	160	18
chr7B	185000000	190000000	18	160	160	160	160	167	18	18	30	18	64	30	18	160	160	160	18	30	160	160	18	64	160	18	30	30	30	18	18	18	18	160	160	30	18	160	160	18	18	213	160	18	160	160	160	160	18
chr7B	190000000	195000000	71	18	18	18	18	167	18	18	6	18	6	6	18	18	18	18	18	6	18	18	18	50	18	71	6	6	6	18	18	18	204	18	18	6	18	18	18	71	71	18	18	18	18	18	18	18	18
chr7B	195000000	200000000	18	18	18	18	18	167	18	18	6	18	6	6	18	18	18	18	18	6	18	18	18	195	18	18	6	6	6	18	18	18	18	18	18	6	18	18	18	18	18	18	18	18	18	18	18	18	18
chr7B	200000000	205000000	1	1	1	1	1	167	1	1	64	1	6	1	1	1	1	1	1	1	1	1	1	1	71	1	1	1	6	71	71	71	1	1	1	207	71	1	1	1	1	1	1	1	1	1	1	1	1
chr7B	205000000	210000000	115	115	115	115	115	167	115	115	12	115	6	115	115	115	115	115	115	115	115	115	115	115	6	115	115	115	6	6	6	6	167	115	115	50	6	115	115	115	115	167	115	115	115	115	115	115	115
chr7B	210000000	215000000	20	20	20	20	20	167	20	20	50	20	80	20	20	20	20	20	20	20	20	20	20	20	6	20	20	20	6	6	6	6	167	20	20	207	6	20	20	20	20	167	20	20	20	20	20	20	20
chr7B	215000000	220000000	68	68	68	68	68	167	68	68	50	68	80	68	68	68	68	68	68	68	68	68	68	68	63	80	68	68	66	79	79	79	167	68	68	68	79	68	68	80	68	213	68	68	80	68	68	68	68
chr7B	220000000	225000000	41	41	41	41	41	167	41	41	64	41	63	41	41	41	41	41	41	41	41	41	64	41	63	20	41	41	41	41	41	41	41	41	41	41	41	41	41	20	41	213	41	41	20	41	41	41	41
chr7B	225000000	230000000	41	41	41	41	41	167	41	41	64	41	63	41	41	41	41	41	41	41	41	41	64	41	63	68	41	41	41	41	41	41	41	41	41	41	41	41	41	68	41	213	41	41	68	41	41	41	41
chr7B	230000000	235000000	57	57	57	57	57	167	57	57	41	57	6	57	57	57	57	57	57	57	57	57	41	57	6	41	57	57	6	57	57	57	57	57	57	57	57	57	57	41	57	213	57	57	41	57	57	57	57
chr7B	235000000	240000000	57	57	57	57	57	167	57	57	41	57	6	57	57	57	57	57	57	57	57	57	41	57	6	41	57	57	6	57	57	57	57	57	57	57	57	57	57	41	57	167	57	57	41	57	57	57	57
chr7B	240000000	245000000	57	57	57	57	57	167	57	57	41	57	6	57	57	57	57	57	57	57	57	57	41	57	6	41	57	57	6	57	57	57	57	57	57	57	57	57	57	41	57	167	57	57	41	57	57	57	57
chr7B	245000000	250000000	18	18	18	18	18	167	18	18	6	18	6	18	18	18	18	18	18	18	18	18	18	18	6	18	18	18	18	18	18	18	18	18	18	18	18	18	18	18	18	18	18	18	18	18	18	18	18
chr7B	250000000	255000000	1	1	1	1	1	167	1	1	6	1	6	1	1	1	1	1	1	1	1	1	1	1	6	1	1	1	1	1	1	1	1	1	1	1	1	1	1	1	1	1	1	1	1	1	1	1	1
chr7B	255000000	260000000	1	1	1	1	1	167	1	1	6	1	6	1	1	1	1	1	1	1	1	1	1	1	6	1	1	1	1	1	1	1	1	1	1	1	1	1	1	1	1	1	1	1	1	1	1	1	1
chr7B	260000000	265000000	1	1	1	1	1	167	1	1	6	1	6	1	1	1	1	1	1	1	1	1	1	0	6	1	1	1	1	1	1	1	1	1	1	1	1	1	1	1	1	1	1	1	1	1	1	1	1
chr7B	265000000	270000000	1	1	1	1	1	167	1	1	6	1	6	1	1	1	1	1	1	1	1	1	1	0	6	1	1	1	1	1	1	1	1	1	1	1	1	1	1	1	1	1	1	1	1	1	1	1	1
chr7B	270000000	275000000	1	1	1	1	1	167	1	1	6	1	6	1	1	1	1	1	1	1	1	1	1	1	6	1	1	1	1	1	1	1	1	1	1	1	1	1	1	1	1	1	1	1	1	1	1	1	1
chr7B	275000000	280000000	1	1	1	1	1	167	1	1	6	1	6	1	1	1	1	1	1	1	1	1	1	1	6	1	1	1	1	1	1	1	1	1	1	1	1	1	1	1	1	1	1	1	1	1	1	1	1
chr7B	280000000	285000000	1	1	1	1	1	167	1	1	6	1	6	1	1	1	1	1	1	1	1	1	1	1	6	1	1	1	1	1	1	1	1	1	1	1	1	1	1	1	1	1	1	1	1	1	1	1	1
chr7B	285000000	290000000	1	1	1	1	1	167	1	1	6	1	6	1	1	1	1	1	1	1	1	1	1	1	6	1	1	1	1	1	1	1	1	1	1	1	1	1	1	1	1	1	1	1	1	1	1	1	1
chr7B	290000000	295000000	1	1	1	1	1	167	1	1	6	1	6	1	1	1	1	1	1	1	1	1	1	1	6	1	1	1	1	1	1	1	1	1	1	1	1	1	1	1	1	1	1	1	1	1	1	1	1
chr7B	295000000	300000000	1	1	1	1	1	167	1	1	0	1	0	1	1	1	1	1	1	1	1	1	1	1	0	197	1	1	1	1	1	1	1	1	1	1	1	1	1	1	1	1	1	1	1	1	1	1	1
chr7B	300000000	305000000	1	1	1	1	1	167	1	1	6	1	6	1	0	1	1	1	1	1	1	1	1	1	6	0	1	1	1	1	1	1	1	1	1	1	1	1	1	1	1	0	0	1	1	1	1	1	1
chr7B	305000000	310000000	1	1	1	1	1	167	1	1	6	1	6	1	0	1	1	1	1	1	1	1	1	1	6	0	1	1	1	1	1	1	1	1	1	1	1	1	1	1	1	1	1	1	1	1	1	1	1
chr7B	310000000	315000000	1	1	1	1	1	167	1	1	6	1	6	1	1	1	1	1	1	1	1	1	1	1	6	1	1	1	1	1	1	1	1	1	1	1	1	0	1	1	1	1	1	1	1	1	1	1	1
chr7B	315000000	320000000	1	1	1	1	1	167	1	1	6	1	6	1	1	1	1	1	1	1	1	1	1	1	6	1	1	1	1	1	1	1	1	1	1	1	1	1	1	1	1	1	1	1	1	1	1	1	1
chr7B	320000000	325000000	1	1	1	1	1	167	1	1	6	1	6	1	1	1	1	1	1	1	1	1	1	1	6	1	1	1	1	1	1	1	1	1	1	1	1	1	1	1	1	1	1	1	1	1	1	1	1
chr7B	325000000	330000000	115	115	115	115	115	145	115	50	6	115	6	168	115	115	115	115	50	168	115	115	50	50	145	50	1	1	50	1	1	115	115	115	115	168	1	115	115	50	115	115	115	50	115	115	115	115	50
chr7B	330000000	335000000	62	145	145	145	145	145	145	57	1	145	1	62	145	145	145	145	57	62	145	145	57	195	145	57	1	1	57	1	1	203	204	145	145	62	1	145	145	57	62	172	145	57	145	145	145	145	57
chr7B	335000000	340000000	115	160	160	160	160	167	160	57	6	160	6	57	160	160	160	160	57	57	160	160	57	160	173	57	1	1	160	1	1	1	204	160	160	115	1	160	160	57	115	160	160	57	160	160	160	160	57
chr7B	340000000	345000000	1	1	1	1	1	167	1	1	6	1	6	1	1	1	1	1	1	1	1	1	1	1	6	1	1	1	1	1	1	1	1	1	1	1	1	1	1	1	1	1	1	1	216	1	1	1	1
chr7B	345000000	350000000	1	1	1	1	1	167	1	1	6	1	6	1	1	1	1	1	1	1	1	1	1	1	6	1	1	1	1	1	1	1	1	1	1	1	1	1	1	1	1	1	1	1	1	1	1	1	1
chr7B	350000000	355000000	1	1	1	1	1	167	1	1	6	1	6	1	1	1	1	1	1	1	1	1	1	1	6	1	1	1	1	1	1	1	1	1	1	1	1	1	1	1	1	1	1	1	1	1	1	1	1
chr7B	355000000	360000000	1	1	1	1	1	167	1	1	6	1	6	1	1	1	1	1	1	1	1	1	1	1	6	1	1	1	1	1	1	1	1	1	1	1	1	1	1	1	1	1	1	1	1	1	1	1	1
chr7B	360000000	365000000	1	1	1	1	1	167	1	1	6	1	6	1	1	1	1	1	1	1	1	1	1	1	6	1	1	1	1	1	1	1	1	1	1	1	1	1	1	1	1	1	1	1	1	1	1	1	1
chr7B	365000000	370000000	1	1	1	1	1	167	1	1	6	1	6	1	1	1	1	1	1	1	1	1	1	1	6	1	1	1	1	1	1	1	1	1	1	1	1	1	1	1	1	1	1	1	1	1	1	1	1
chr7B	370000000	375000000	1	1	1	1	1	12	1	1	6	1	6	1	1	1	1	1	1	1	1	1	1	1	6	1	1	1	1	1	1	1	1	1	1	1	1	1	1	1	1	1	1	1	1	1	1	1	1
chr7B	375000000	380000000	1	1	1	1	1	167	1	1	63	1	63	1	1	1	1	1	1	1	1	1	1	1	63	1	1	1	1	1	1	1	1	1	1	1	1	1	1	1	1	1	1	1	1	1	1	1	1
chr7B	380000000	385000000	115	115	115	115	115	167	115	115	64	115	63	115	115	115	115	115	115	115	115	115	115	115	63	115	115	115	115	115	115	115	115	115	115	115	115	115	115	115	115	115	115	115	115	115	115	115	115
chr7B	385000000	390000000	41	41	41	41	41	167	41	41	7	41	63	41	41	41	41	41	41	41	41	41	41	41	63	41	41	41	41	41	41	41	41	41	41	41	41	41	41	41	41	41	41	41	41	41	41	41	41
chr7B	390000000	395000000	1	1	1	1	1	167	1	1	0	1	63	1	1	1	1	1	1	1	1	1	1	1	63	1	1	1	1	1	1	1	1	1	1	1	1	1	1	1	1	1	1	1	1	1	1	1	1
chr7B	395000000	400000000	41	41	41	41	41	167	41	41	5	41	66	41	41	41	41	41	41	41	41	41	41	41	66	41	41	41	1	41	41	41	41	41	41	41	41	41	41	41	41	41	41	41	41	41	41	41	41
chr7B	400000000	405000000	1	1	1	1	1	167	1	1	5	1	66	1	1	1	1	1	1	1	1	1	1	1	66	1	1	1	1	1	1	1	1	1	1	1	1	1	1	1	1	1	1	1	1	1	1	1	1
chr7B	405000000	410000000	1	1	1	1	1	167	1	1	0	1	66	1	1	1	1	1	1	1	1	1	1	1	66	1	1	1	1	1	1	1	1	1	1	1	1	1	1	1	1	1	1	1	1	1	1	1	1
chr7B	410000000	415000000	1	1	1	1	1	1	1	1	1	1	1	1	1	1	1	1	1	1	1	1	1	1	1	1	1	1	1	1	1	1	1	1	1	1	1	1	1	1	1	1	1	1	1	1	1	1	1
chr7B	415000000	420000000	1	1	1	1	1	167	1	1	1	1	1	1	1	1	1	1	1	1	1	1	1	1	1	1	1	1	1	1	1	1	1	1	1	1	1	1	1	1	1	1	1	1	1	1	1	1	1
chr7B	420000000	425000000	1	1	1	1	1	167	1	1	1	1	1	1	1	187	1	1	1	1	1	1	1	1	1	1	1	1	1	1	1	1	1	1	187	1	1	1	1	1	1	1	1	1	1	1	1	1	1
chr7B	425000000	430000000	1	63	63	63	1	167	1	1	69	1	63	1	1	1	1	1	1	1	1	1	1	1	63	1	1	1	1	1	1	1	1	1	1	1	107	1	1	1	1	1	1	1	1	1	1	1	1
chr7B	430000000	435000000	1	16	16	16	1	167	1	1	1	1	16	1	1	1	1	1	1	1	1	1	1	1	16	1	1	1	1	1	1	1	1	1	1	1	16	1	1	1	1	1	1	1	1	1	1	1	1
chr7B	435000000	440000000	1	63	63	63	1	167	1	1	1	1	63	1	1	1	1	1	1	1	1	1	1	1	63	1	1	1	1	1	1	1	1	1	1	1	63	1	1	1	1	1	1	1	1	1	1	1	1
chr7B	440000000	445000000	1	63	63	63	1	167	1	1	1	1	63	1	1	1	1	1	1	1	1	1	1	1	63	1	1	1	1	1	1	1	1	1	1	1	63	1	1	1	1	1	1	1	1	1	1	1	1
chr7B	445000000	450000000	1	1	1	1	1	1	1	1	1	1	1	1	1	1	1	1	1	1	1	1	1	1	1	1	1	1	1	1	1	1	1	1	1	1	1	1	1	1	1	1	1	1	1	1	1	1	1
chr7B	450000000	455000000	115	62	62	62	115	62	62	115	62	62	62	115	115	115	168	62	115	115	168	62	50	115	62	165	115	115	62	115	115	115	115	168	115	115	62	115	115	165	115	213	168	115	115	115	168	115	115
chr7B	455000000	460000000	18	63	63	63	18	167	62	18	62	62	63	18	18	18	62	62	18	18	62	62	161	18	62	161	18	18	62	18	18	18	18	62	18	18	63	18	18	161	18	213	62	18	18	18	62	18	18
chr7B	460000000	465000000	1	1	1	1	1	1	1	1	1	1	1	1	1	1	1	1	1	1	1	1	1	1	1	1	1	1	1	1	1	1	1	1	1	1	1	1	1	1	1	1	1	1	1	1	1	1	1
chr7B	465000000	470000000	62	1	1	1	62	62	62	62	65	62	62	62	62	62	62	62	62	62	62	62	62	62	62	62	62	62	62	62	62	62	62	62	62	62	62	62	62	1	62	213	62	62	62	62	62	62	62
chr7B	470000000	475000000	62	1	1	1	62	62	62	62	0	62	62	62	62	62	62	62	62	62	62	62	62	62	62	62	62	62	62	62	62	62	62	62	62	62	62	62	62	1	62	213	62	62	62	62	62	62	62
chr7B	475000000	480000000	62	1	1	1	62	62	62	62	65	62	62	62	62	62	62	62	62	62	62	62	62	62	62	62	62	62	62	62	62	62	62	62	62	62	62	62	62	1	62	213	62	62	62	62	62	62	62
chr7B	480000000	485000000	62	176	176	176	62	62	62	62	69	62	62	62	62	62	62	62	62	62	62	62	62	62	62	62	62	62	62	62	62	62	62	62	62	62	62	62	62	62	62	62	62	62	62	62	62	62	62
chr7B	485000000	490000000	62	62	62	62	62	62	62	62	62	62	62	62	62	162	62	62	162	62	62	62	62	62	62	62	62	62	62	62	62	62	62	62	162	62	62	62	162	62	62	62	62	162	62	162	62	162	62
chr7B	490000000	495000000	62	62	62	62	62	62	62	62	62	62	62	62	62	79	188	62	79	62	188	62	62	62	62	62	62	62	62	62	62	62	62	188	79	62	62	62	79	62	62	62	62	79	62	79	62	79	62
chr7B	495000000	500000000	1	1	1	1	1	1	1	1	1	1	1	1	1	68	188	1	68	1	188	1	1	1	1	1	1	1	62	1	1	1	1	188	68	62	1	1	68	1	1	1	1	68	1	68	1	68	1
chr7B	500000000	505000000	18	18	18	18	18	18	18	18	18	18	18	18	18	18	18	18	18	18	18	18	18	18	18	18	18	18	62	18	18	18	18	18	18	18	18	18	18	18	18	18	18	18	18	18	18	18	18
chr7B	505000000	510000000	66	66	66	66	7	7	7	7	41	7	66	66	66	7	66	66	7	66	66	66	66	66	7	66	7	7	66	66	7	66	66	66	7	66	66	66	7	66	66	66	66	7	7	7	66	7	66
chr7B	510000000	515000000	7	7	7	7	167	167	167	167	64	167	7	7	7	7	7	7	7	7	7	7	7	7	7	7	167	167	7	7	7	7	7	7	7	7	7	7	7	7	7	7	7	7	7	7	7	7	7
chr7B	515000000	520000000	62	62	62	62	4	4	4	4	4	4	79	62	62	79	62	62	79	62	192	62	62	62	62	7	4	4	62	62	62	62	62	205	79	62	7	62	79	7	62	62	62	79	79	79	62	79	62
chr7B	520000000	525000000	4	4	4	4	65	65	65	65	65	65	18	4	4	162	62	4	162	4	192	4	4	4	4	1	65	65	4	4	4	4	4	205	162	4	208	4	162	1	4	4	214	162	162	162	4	162	4
chr7B	525000000	530000000	115	115	115	115	4	4	4	4	4	4	184	115	115	115	62	115	115	115	192	115	115	115	4	89	4	4	4	115	115	115	115	205	115	115	4	115	115	89	115	115	192	115	115	115	115	115	115
chr7B	530000000	535000000	62	62	62	62	71	71	71	71	63	71	92	62	62	92	62	62	92	62	62	62	62	62	71	71	71	71	166	62	62	62	62	71	92	85	63	62	92	71	62	62	62	92	92	92	62	92	62
chr7B	535000000	540000000	89	89	89	89	67	67	67	67	70	67	64	89	89	65	89	89	65	89	89	89	89	89	64	197	65	65	67	89	89	89	89	205	65	172	64	89	65	89	89	89	89	65	65	65	89	65	62
chr7B	540000000	545000000	2	2	2	2	2	2	2	2	62	2	62	185	2	65	2	65	65	65	185	65	2	2	62	172	65	65	2	2	2	2	2	205	65	172	62	2	65	2	2	2	2	65	65	65	2	65	62
chr7B	545000000	550000000	1	1	1	1	1	1	1	1	4	1	4	185	1	79	1	79	79	79	185	79	1	1	4	1	79	79	1	1	1	1	1	205	79	1	4	1	79	1	1	1	1	79	79	79	1	79	4
chr7B	550000000	555000000	115	115	115	115	7	115	7	7	62	7	63	185	115	7	115	7	7	7	115	7	115	115	62	7	7	7	7	115	115	115	115	115	7	7	62	115	7	115	115	115	115	7	7	7	115	7	62
chr7B	555000000	560000000	1	1	1	1	66	167	66	66	1	66	66	72	1	7	1	7	7	7	192	7	1	1	1	197	66	66	92	1	1	1	1	1	7	92	1	1	7	1	1	1	1	7	7	7	1	7	1
chr7B	560000000	565000000	62	160	160	160	66	167	66	66	62	66	66	185	160	7	160	7	7	7	192	7	160	160	62	197	66	66	1	62	62	160	160	62	7	1	62	160	7	62	62	160	160	7	7	7	160	7	160
chr7B	565000000	570000000	1	1	1	1	62	167	62	65	62	0	62	185	1	7	1	7	7	7	192	7	1	1	62	197	62	62	1	65	65	1	1	65	7	1	62	1	7	65	1	1	1	7	7	7	1	7	1
chr7B	570000000	575000000	1	1	1	1	64	167	64	64	64	64	7	170	1	7	1	170	169	170	192	170	1	1	64	1	64	64	1	64	64	1	1	167	7	1	64	1	7	1	1	1	1	7	7	7	1	7	1
chr7B	575000000	580000000	7	7	7	7	179	167	179	65	64	179	7	7	7	7	7	7	64	7	7	7	7	7	64	7	179	179	63	64	64	7	7	205	7	7	64	7	7	7	7	7	7	7	7	7	7	7	7
chr7B	580000000	585000000	115	115	115	115	179	167	179	64	62	179	62	115	115	162	64	115	64	115	192	115	115	115	62	115	179	179	162	63	115	115	115	205	162	207	63	115	162	63	115	115	115	115	162	162	115	115	115
chr7B	585000000	590000000	18	18	18	18	62	18	62	72	63	63	63	18	18	0	0	18	190	18	192	18	18	18	196	18	62	62	200	201	18	18	18	205	0	18	208	18	0	165	18	18	18	18	0	0	18	18	18
chr7B	590000000	595000000	115	163	163	163	163	115	115	70	72	119	62	163	163	160	169	160	163	163	163	160	194	160	76	67	163	163	163	76	169	160	160	205	160	76	76	163	160	165	115	163	163	163	160	160	66	163	163
[truncated: 35 more rows]
[truncated: 339 more columns]
