# Supplementary material for: Dispersed emergence and protracted domestication of polyploid wheat uncovered by mosaic ancestral haploblock inference
Source: Nat Commun. 2022 Jul 6;13:3891. doi: 10.1038/s41467-022-31581-0 (PMC9259585; doi:10.1038/s41467-022-31581-0)
Supplement: Supplementary file 7 — Supplementary Data 4 [file 41467_2022_31581_MOESM7_ESM.xlsx]

## Sheet: Sheet1
Supplementary Data 4. Genotype of chloroplast genome for 306 accessions.
				SS		Wild emmer wheat
CHROM	POS	REF	ALT	GW01	GW02	B023	B024	B025	B026	B027	B028	B029	B030	B031	B032	B033	B034	B035	B036	B037	B038	B039	B040	B041	B042	B044	B045	B046	B047	B048	B049	B050	B052	GT001	GT002	GT003	GT004	GT005	GT006	GT012	GT013	GT014	GT015	GT016	GT017	GT018	GT019	GT020	GT021
Pt	41	ATTTCTGTCT	A	0|0	0|0	0|0	1|1	0|0	0|0	0|0	0|0	0|0	1|1	0|0	0|0	0|0	0|0	0|0	0|0	0|0	0|0	0|0	0|0	0|0	0|0	0|0	0|0	0|0	0|0	0|0	1|1	0|0	1|1	0|0	0|1	0|0	0|0	0|0	0|0	0|0	0|0	0|0	0|0	0|0	0|0	0|0	0|0	0|0	0|0
Pt	1313	C	T	0|0	0|0	0|0	0|0	0|0	0|0	0|0	0|0	0|0	0|0	0|0	0|0	0|0	0|0	0|0	0|0	0|0	0|0	0|0	0|0	0|0	0|0	0|0	0|0	0|0	0|0	0|0	0|0	0|0	0|0	0|0	0|0	0|0	0|0	0|0	0|0	0|0	0|0	0|0	0|0	0|0	0|0	0|0	0|0	0|0	0|0
Pt	1438	T	TC	0|0	0|0	0|0	0|0	0|0	0|0	0|0	0|0	0|0	0|0	0|0	0|0	0|0	0|0	0|0	0|0	0|0	0|0	0|0	0|0	0|0	0|0	0|0	0|0	0|0	0|0	0|0	0|0	0|0	0|0	.|.	.|.	0|0	0|0	0|0	0|0	0|0	0|0	0|0	0|0	0|0	0|0	0|0	0|0	0|0	0|0
Pt	1680	A	AATTAAG	0|0	0|0	0|0	0|0	0|0	0|0	0|0	0|0	0|0	0|0	0|0	0|0	0|0	0|0	0|0	0|0	0|0	0|0	0|0	0|0	0|0	0|0	0|0	0|0	0|0	0|0	0|0	0|0	0|0	0|0	0|0	0|0	0|0	0|0	0|0	0|0	0|0	0|0	0|0	0|0	0|0	0|0	0|0	0|0	0|0	0|0
Pt	1720	C	A	0|1	0|1	0|0	0|0	0|0	0|0	0|0	0|0	0|0	0|0	0|0	0|0	0|0	0|0	0|0	0|0	0|0	0|0	0|0	0|0	0|0	0|0	0|0	0|0	0|0	0|0	0|0	0|0	0|0	0|0	0|0	0|0	0|0	0|0	0|0	0|0	0|0	0|0	0|0	0|0	0|0	0|0	0|0	0|0	0|0	0|0
Pt	1739	G	A	0|0	0|0	0|0	0|0	0|0	0|0	0|0	0|0	0|0	0|0	0|0	0|0	0|0	0|0	0|0	0|0	0|0	0|0	0|0	0|0	0|0	0|0	0|0	0|0	0|0	0|0	0|0	0|0	0|0	0|0	0|0	0|0	0|0	0|0	0|0	0|0	0|0	0|0	0|0	0|0	1|1	0|0	1|1	0|0	0|0	0|0
Pt	1752	A	T	1|1	0|1	0|0	0|0	0|0	0|0	0|0	0|0	0|0	0|0	0|0	0|0	0|0	0|0	0|0	0|0	0|0	0|0	0|0	0|0	0|0	0|0	0|0	0|0	0|0	0|0	0|0	0|0	0|0	0|0	0|0	0|0	0|0	0|0	0|0	0|0	0|0	0|0	0|0	0|0	0|0	0|0	0|0	0|0	0|0	0|0
Pt	2417	G	A	0|0	0|0	0|0	0|0	0|0	0|0	0|0	0|0	0|0	0|0	0|0	0|0	0|0	0|0	0|0	0|0	0|0	0|0	0|0	0|0	0|0	0|0	0|0	0|0	0|0	0|0	0|0	0|0	0|0	0|0	0|0	0|0	0|0	0|0	0|0	0|0	1|1	0|0	0|0	0|0	0|0	0|0	0|0	0|0	0|0	0|0
Pt	2601	G	GA	0|0	0|0	0|0	0|0	0|0	0|0	0|0	0|0	0|0	0|0	0|0	0|0	0|0	0|0	0|0	0|0	0|0	0|0	0|0	0|0	0|0	0|0	0|0	0|0	0|0	0|0	0|0	0|0	0|0	0|0	0|0	0|0	0|0	0|0	0|0	0|0	0|0	0|0	0|0	0|0	0|0	0|0	0|0	0|0	0|0	0|0
Pt	2609	A	T	1|1	1|1	0|0	0|0	0|0	0|0	0|0	0|0	0|0	0|0	0|0	0|0	0|0	0|0	0|0	0|0	0|0	0|0	0|0	0|0	0|0	0|0	0|0	0|0	0|0	0|0	0|0	0|0	0|0	0|0	0|0	0|0	0|0	0|0	0|0	0|0	0|0	0|0	0|0	0|0	0|0	0|0	0|0	0|0	0|0	0|0
Pt	2653	G	A	1|1	1|1	0|0	0|0	0|0	0|0	0|0	0|0	0|0	0|0	0|0	0|0	0|0	0|0	0|0	0|0	0|0	0|0	0|0	0|0	0|0	0|0	0|0	0|0	0|0	0|0	0|0	0|0	0|0	0|0	0|0	0|0	0|0	0|0	0|0	0|0	0|0	0|0	0|0	0|0	0|0	0|0	0|0	0|0	0|0	0|0
Pt	3163	G	A	1|1	1|1	0|0	0|0	0|0	0|0	0|0	0|0	0|0	0|0	0|0	0|0	0|0	0|0	0|0	0|0	0|0	0|0	0|0	0|0	0|0	0|0	0|0	0|0	0|0	0|0	0|0	0|0	0|0	0|0	0|0	0|0	0|0	0|0	0|0	0|0	0|0	0|0	0|0	0|0	0|0	0|0	0|0	0|0	0|0	0|0
Pt	3400	C	A	0|1	0|1	1|1	1|1	0|1	1|1	1|1	1|1	1|1	1|1	1|1	0|1	0|1	1|1	1|1	0|1	1|1	0|1	1|1	1|1	1|1	1|1	1|1	0|1	0|1	1|1	1|1	1|1	0|1	0|1	1|1	1|1	1|1	1|1	1|1	1|1	1|1	1|1	1|1	1|1	1|1	1|1	1|1	1|1	1|1	1|1
Pt	3571	T	A	0|0	0|0	0|0	0|0	0|0	0|0	0|0	0|0	0|0	0|0	0|0	0|0	0|0	0|0	0|0	0|0	0|0	0|0	0|0	0|0	0|0	0|0	0|0	0|0	0|0	0|0	0|0	0|0	0|0	0|0	0|0	0|0	1|1	0|0	0|0	0|0	0|0	0|0	0|0	0|0	0|0	0|0	0|0	0|0	0|0	0|0
Pt	3728	C	T	1|1	1|1	0|0	0|0	0|0	0|0	0|0	0|0	0|0	0|0	0|0	0|0	0|0	0|0	0|0	0|0	0|0	0|0	0|0	0|0	0|0	0|0	0|0	0|0	0|0	0|0	0|0	0|0	0|0	0|0	0|0	0|0	0|0	0|0	0|0	0|0	0|0	0|0	0|0	0|0	0|0	0|0	0|0	0|0	0|0	0|0
Pt	3993	C	T	0|0	0|0	0|0	0|0	0|0	0|0	0|0	0|0	0|0	0|0	0|0	0|0	0|0	0|0	0|0	0|0	0|0	0|0	0|0	0|0	0|0	0|0	0|0	0|0	0|0	0|0	0|0	0|0	0|0	0|0	0|0	0|0	0|0	0|0	0|0	0|0	0|0	0|0	0|0	0|0	0|0	0|0	0|0	0|0	0|0	0|0
Pt	4022	T	C	1|1	1|1	0|0	0|0	0|0	0|0	0|0	0|0	0|0	0|0	0|0	0|0	0|0	0|0	0|0	0|0	0|0	0|0	0|0	0|0	0|0	0|0	0|0	0|0	0|0	0|0	0|0	0|0	0|0	0|0	0|0	0|0	0|0	0|0	0|0	0|0	0|0	0|0	0|0	0|0	0|0	0|0	0|0	0|0	0|0	0|0
Pt	4077	G	A	0|0	0|0	0|0	0|0	0|0	0|0	0|0	0|0	0|0	0|0	0|0	0|0	0|0	0|0	0|0	0|0	0|0	0|0	0|0	0|0	0|0	0|0	0|0	0|0	0|0	0|0	0|0	0|0	0|0	0|0	0|0	0|0	0|0	0|0	0|0	0|0	0|0	0|0	0|0	0|0	0|0	0|0	0|0	0|0	0|0	0|0
Pt	4118	C	A	1|1	1|1	0|0	0|0	0|0	0|0	0|0	0|0	0|0	0|0	0|0	0|0	0|0	0|0	0|0	0|0	0|0	0|0	0|0	0|0	0|0	0|0	0|0	0|0	0|0	0|0	0|0	0|0	0|0	0|0	0|0	0|0	0|0	0|0	0|0	0|0	0|0	0|0	0|0	0|0	0|0	0|0	0|0	0|0	0|0	0|0
Pt	4175	A	AAAAAT	.|.	.|.	0|0	0|0	0|0	0|0	0|0	0|0	1|1	0|0	0|0	0|0	0|0	0|0	0|0	0|0	0|0	0|0	0|0	0|0	0|0	0|0	1|1	0|0	0|0	0|0	0|0	0|0	0|0	0|0	0|0	0|0	0|0	0|0	0|0	0|0	0|0	0|0	0|0	0|0	0|0	0|0	0|0	0|0	0|0	0|0
Pt	4276	C	A	1|1	1|1	0|0	0|0	0|0	0|0	0|0	0|0	0|0	0|0	0|0	0|0	0|0	0|0	0|0	0|0	0|0	0|0	0|0	0|0	0|0	0|0	0|0	0|0	0|0	0|0	0|0	0|0	0|0	0|0	0|0	0|0	0|0	0|0	0|0	0|0	0|0	0|0	0|0	0|0	0|0	0|0	0|0	0|0	0|0	0|0
Pt	4388	A	G	1|1	1|1	0|0	0|0	0|0	0|0	0|0	0|0	0|0	0|0	0|0	0|0	0|0	0|0	0|0	0|0	0|0	0|0	0|0	0|0	0|0	0|0	0|0	0|0	0|0	0|0	0|0	0|0	0|0	0|0	0|0	0|0	0|0	0|0	0|0	0|0	0|0	0|0	0|0	0|0	0|0	0|0	0|0	0|0	0|0	0|0
Pt	4450	T	G	1|1	1|1	0|0	0|0	0|0	0|0	0|0	0|0	0|0	0|0	0|0	0|0	0|0	0|0	0|0	0|0	0|0	0|0	0|0	0|0	0|0	0|0	0|0	0|0	0|0	0|0	0|0	0|0	0|0	0|0	0|0	0|0	0|0	0|0	0|0	0|0	0|0	0|0	0|0	0|0	0|0	0|0	0|0	0|0	0|0	0|0
Pt	4522	T	C	1|1	1|1	0|0	0|0	0|0	0|0	0|0	0|0	0|0	0|0	0|0	0|0	0|0	0|0	0|0	0|0	0|0	0|0	0|0	0|0	0|0	0|0	0|0	0|0	0|0	0|0	0|0	0|0	0|0	0|0	0|0	0|0	0|0	0|0	0|0	0|0	0|0	0|0	0|0	0|0	0|0	0|0	0|0	0|0	0|0	0|0
Pt	4523	G	T	1|1	1|1	0|0	0|0	0|0	0|0	0|0	0|0	0|0	0|0	0|0	0|0	0|0	0|0	0|0	0|0	0|0	0|0	0|0	0|0	0|0	0|0	0|0	0|0	0|0	0|0	0|0	0|0	0|0	0|0	0|0	0|0	0|0	0|0	0|0	0|0	0|0	0|0	0|0	0|0	0|0	0|0	0|0	0|0	0|0	0|0
Pt	4580	C	T	1|1	1|1	0|0	0|0	0|0	0|0	0|0	0|0	0|0	0|0	0|0	0|0	0|0	0|0	0|0	0|0	0|0	0|0	0|0	0|0	0|0	0|0	0|0	0|0	0|0	0|0	0|0	0|0	0|0	0|0	0|0	0|0	0|0	0|0	0|0	0|0	0|0	0|0	0|0	0|0	0|0	0|0	0|0	0|0	0|0	0|0
Pt	4739	A	C	0|0	0|0	0|0	0|0	0|0	0|0	0|0	0|0	0|0	0|0	0|0	0|0	0|0	0|0	0|0	0|0	0|0	0|0	0|0	0|0	0|0	0|0	0|0	0|0	0|0	0|0	0|0	0|0	0|0	0|0	0|0	0|0	0|0	0|0	0|0	0|0	0|0	0|0	0|0	0|0	0|0	0|0	0|0	0|0	0|0	0|0
Pt	5258	G	T	1|1	1|1	0|0	0|0	0|0	0|0	0|0	0|0	0|0	0|0	0|0	0|0	0|0	0|0	0|0	0|0	0|0	0|0	0|0	0|0	0|0	0|0	0|0	0|0	0|0	0|0	0|0	0|0	0|0	0|0	0|0	0|0	0|0	0|0	0|0	0|0	0|0	0|0	0|0	0|0	0|0	0|0	0|0	0|0	0|0	0|0
Pt	5348	TA	T	0|0	0|0	0|0	0|0	0|0	0|0	0|0	0|0	0|0	0|0	0|0	0|0	0|0	0|0	0|0	0|0	0|0	1|1	0|0	0|0	0|0	0|0	0|0	0|0	0|0	0|0	0|0	0|0	0|0	0|0	0|0	0|0	0|0	0|0	0|0	0|0	0|0	0|0	0|0	0|0	0|0	0|0	0|0	0|0	0|0	0|0
Pt	5482	C	A	1|1	0|1	0|0	0|0	0|0	0|0	0|0	0|0	0|0	0|0	0|0	0|0	0|0	0|0	0|0	0|0	0|0	0|0	0|0	0|0	0|0	0|0	0|0	0|0	0|0	0|0	0|0	0|0	0|0	0|0	0|0	0|0	0|0	0|0	0|0	0|0	0|0	0|0	0|0	0|0	0|0	0|0	0|0	0|0	0|0	0|0
Pt	5713	G	A	0|0	0|0	1|1	0|0	0|0	0|0	0|0	0|0	0|0	0|0	0|0	0|0	0|0	0|0	0|0	0|0	0|0	0|0	0|0	0|0	0|0	0|0	0|0	0|0	0|0	0|0	0|0	0|0	0|0	0|0	0|0	0|0	0|0	0|0	0|0	0|0	0|0	0|0	0|0	0|0	0|0	0|0	0|0	0|0	0|0	0|0
Pt	5717	C	T	0|0	0|0	0|0	0|0	0|0	0|0	0|0	0|0	0|0	0|0	0|0	0|0	0|0	0|0	0|0	0|0	0|0	0|0	0|0	0|0	0|0	0|0	0|0	0|0	0|0	0|0	0|0	0|0	0|0	0|0	0|0	0|0	0|0	0|0	0|0	0|0	0|0	0|0	0|0	0|0	0|0	0|0	0|0	0|0	0|0	0|0
Pt	5775	A	C	1|1	1|1	0|0	0|0	0|0	0|0	0|0	0|0	0|0	0|0	0|0	0|0	0|0	0|0	0|0	0|0	0|0	0|0	0|0	0|0	0|0	0|0	0|0	0|0	0|0	0|0	0|0	0|0	0|0	0|0	0|0	0|0	0|0	0|0	0|0	0|0	0|0	0|0	0|0	0|0	0|0	0|0	0|0	0|0	0|0	0|0
Pt	6223	T	A	0|0	0|0	0|0	0|0	0|0	0|0	0|0	0|0	0|0	0|0	0|0	1|1	1|1	0|0	0|0	0|0	.|.	0|0	0|0	0|0	0|0	0|0	0|0	1|1	1|1	0|0	0|0	0|0	1|1	0|0	0|0	0|0	0|0	0|0	0|0	0|0	0|0	0|0	0|0	0|0	0|0	0|0	0|0	0|0	0|0	0|0
Pt	6965	T	A	1|1	1|1	0|0	0|0	0|0	0|0	0|0	0|0	0|0	0|0	0|0	0|0	0|0	0|0	0|0	0|0	0|0	0|0	0|0	0|0	0|0	0|0	0|0	0|0	0|0	0|0	0|0	0|0	0|0	0|0	0|0	0|0	0|0	0|0	0|0	0|0	0|0	0|0	0|0	0|0	0|0	0|0	0|0	0|0	0|0	0|0
Pt	7219	TC	T	1|1	0|1	0|0	0|0	0|0	0|0	0|0	0|0	0|0	0|0	0|0	0|0	0|0	0|0	0|0	0|0	0|0	0|0	0|0	0|0	0|0	0|0	0|0	0|0	0|0	0|0	0|0	0|0	0|0	0|0	0|0	0|0	0|0	0|0	0|0	0|0	0|0	0|0	0|0	0|0	0|0	0|0	0|0	0|0	0|0	0|0
Pt	7289	C	A	0|0	0|0	0|0	0|0	0|0	0|0	0|0	0|0	0|0	0|0	0|0	0|0	0|0	0|0	0|0	0|0	0|0	0|0	0|0	0|0	0|0	0|0	0|0	0|0	0|0	0|0	0|0	0|0	0|0	0|0	0|0	0|0	0|0	0|0	0|0	0|0	0|0	0|0	0|0	0|0	0|0	0|0	0|0	0|0	0|0	0|0
Pt	7415	T	A	1|1	1|1	0|0	0|0	0|0	0|0	0|0	0|0	1|1	0|0	0|0	0|0	0|0	0|0	0|0	0|0	0|0	0|0	0|0	0|0	0|0	0|0	1|1	0|0	0|0	0|0	0|0	0|0	0|0	0|0	0|0	0|0	0|0	0|0	0|0	0|0	0|0	0|0	0|0	0|0	0|0	0|0	0|0	0|0	0|0	0|0
Pt	7421	C	A	1|1	1|1	0|0	0|0	0|0	0|0	0|0	0|0	0|0	0|0	0|0	0|0	0|0	0|0	0|0	0|0	0|0	0|0	0|0	0|0	0|0	0|0	0|0	0|0	0|0	0|0	0|0	0|0	0|0	0|0	0|0	0|0	0|0	0|0	0|0	0|0	0|0	0|0	0|0	0|0	0|0	0|0	0|0	0|0	0|0	0|0
Pt	7688	C	CT	.|.	0|0	0|0	0|0	0|0	0|0	0|0	0|0	0|0	0|0	0|0	1|1	1|1	0|0	0|0	0|0	0|0	0|0	0|0	0|0	0|0	0|0	0|0	1|1	1|1	0|0	0|0	0|0	1|1	0|0	0|0	0|0	0|0	0|0	0|0	0|0	0|0	0|0	0|0	0|0	0|0	0|0	0|0	0|0	0|0	0|0
Pt	7875	T	TTATAA	0|0	0|0	0|0	0|0	0|0	0|0	0|0	0|0	0|0	0|0	0|0	1|1	1|1	0|0	0|0	0|0	0|0	0|0	0|0	0|0	0|0	0|0	0|0	1|1	0|1	0|0	0|0	0|0	0|1	0|0	0|0	0|0	0|0	0|0	0|0	0|0	0|0	0|0	0|0	0|0	0|0	0|0	0|0	0|0	0|0	0|0
Pt	8021	A	C	1|1	1|1	0|0	0|0	0|0	0|0	0|0	0|0	0|0	0|0	0|0	0|0	0|0	0|0	0|0	0|0	0|0	0|0	0|0	0|0	0|0	0|0	0|0	0|0	0|0	0|0	0|0	0|0	0|0	0|0	0|0	0|0	0|0	0|0	0|0	0|0	0|0	0|0	0|0	0|0	0|0	0|0	0|0	0|0	0|0	0|0
Pt	8229	C	T	1|1	1|1	0|0	0|0	0|0	0|0	0|0	0|0	0|0	0|0	0|0	0|0	0|0	0|0	0|0	0|0	0|0	0|0	0|0	0|0	0|0	0|0	0|0	0|0	0|0	0|0	0|0	0|0	0|0	0|0	0|0	0|0	0|0	0|0	0|0	0|0	0|0	0|0	0|0	0|0	0|0	0|0	0|0	0|0	0|0	0|0
Pt	8230	A	ATAG	1|1	1|1	0|0	0|0	0|0	0|0	0|0	0|0	0|0	0|0	0|0	0|0	0|0	0|0	0|0	0|0	0|0	0|0	0|0	0|0	0|0	0|0	0|0	0|0	0|0	0|0	0|0	0|0	0|0	0|0	0|0	0|0	0|0	0|0	0|0	0|0	0|0	0|0	0|0	0|0	0|0	0|0	0|0	0|0	0|0	0|0
Pt	8371	C	CTA	0|0	0|0	0|0	0|0	0|0	0|0	0|0	0|0	0|0	0|0	0|0	0|0	0|0	0|0	0|0	0|0	0|0	0|0	0|0	0|0	0|0	0|0	0|0	0|0	0|0	0|0	0|0	0|0	0|0	0|0	0|0	.|.	0|0	0|1	0|0	0|0	0|1	0|0	0|0	0|0	0|0	0|0	0|0	0|0	0|0	0|0
Pt	9767	A	G	1|1	1|1	0|0	0|0	0|0	0|0	0|0	0|0	0|0	0|0	0|0	0|0	0|0	0|0	0|0	0|0	0|0	0|0	0|0	0|0	0|0	0|0	0|0	0|0	0|0	0|0	0|0	0|0	0|0	0|0	0|0	0|0	0|0	0|0	0|0	0|0	0|0	0|0	0|0	0|0	0|0	0|0	0|0	0|0	0|0	0|0
Pt	10733	C	G	0|0	0|0	0|0	0|0	0|0	0|0	0|0	0|0	0|0	0|0	0|0	0|0	0|0	0|0	0|0	0|0	1|1	0|0	0|0	0|0	0|0	0|0	0|0	0|0	0|0	0|0	0|0	0|0	0|0	0|0	0|0	0|0	0|0	0|0	0|0	0|0	0|0	0|0	0|0	0|0	0|0	0|0	0|0	0|0	0|0	0|0
Pt	11321	T	TATAAA	0|0	.|.	0|0	0|0	0|0	0|0	0|0	0|0	0|0	0|0	0|0	0|0	0|0	0|0	0|0	0|0	0|0	0|0	0|0	0|0	0|0	0|0	0|0	0|0	0|0	0|0	0|0	0|0	0|0	0|0	0|0	0|0	0|0	1|1	0|0	0|0	0|0	0|0	0|0	0|0	0|0	0|0	0|0	0|0	0|0	0|0
Pt	11328	AAT	A	1|1	1|1	0|0	0|0	0|0	0|0	0|0	0|0	0|0	0|0	0|0	0|0	0|0	0|0	0|0	0|0	0|0	0|0	0|0	0|0	0|0	0|0	0|0	0|0	0|0	0|0	0|0	0|0	0|0	0|0	0|0	0|0	0|0	0|0	0|0	0|0	0|0	0|0	0|0	0|0	0|0	0|0	0|0	0|0	0|0	0|0
Pt	11573	G	GT	1|1	0|1	0|0	0|0	0|0	0|0	0|0	0|0	0|0	0|0	0|0	0|0	0|0	0|0	0|0	0|0	0|0	0|0	0|0	0|0	0|0	0|0	0|0	0|0	0|0	0|0	0|0	0|0	0|0	0|0	0|0	0|0	0|0	0|0	0|0	0|0	0|0	0|0	0|0	0|0	0|0	0|0	0|0	0|0	0|0	0|0
Pt	11581	A	G	0|1	0|1	0|0	0|0	0|0	0|0	0|0	0|0	0|0	0|0	0|0	0|0	0|0	0|0	0|0	0|0	0|0	0|0	0|0	0|0	0|0	0|0	0|0	0|0	0|0	0|0	0|0	0|0	0|0	0|0	0|0	0|0	0|0	0|0	0|0	0|0	0|0	0|0	0|0	0|0	0|0	0|0	0|0	0|0	0|0	0|0
Pt	11760	T	A	0|1	0|1	0|0	0|0	0|0	0|0	0|0	0|0	0|0	0|0	0|0	0|0	0|0	0|0	0|0	0|0	0|0	0|0	0|0	0|0	0|0	0|0	0|0	0|0	0|0	0|0	0|0	0|0	0|0	0|0	0|0	0|0	0|0	0|0	0|0	0|0	0|0	0|0	0|0	0|0	0|0	0|0	0|0	0|0	0|0	0|0
Pt	12096	C	G	0|0	0|0	0|0	0|0	0|0	0|0	0|0	0|0	0|0	0|0	0|0	0|0	0|0	0|0	0|0	0|0	0|0	0|0	0|0	0|0	0|0	0|0	0|0	0|0	0|0	0|0	0|0	0|0	0|0	0|0	0|0	0|0	0|0	0|0	0|0	0|0	0|0	0|0	0|0	0|0	0|0	0|0	0|0	0|0	1|1	0|0
Pt	12352	G	C	1|1	1|1	0|0	0|0	0|0	0|0	0|0	0|0	0|0	0|0	0|0	0|0	0|0	0|0	0|0	0|0	0|0	0|0	0|0	0|0	0|0	0|0	0|0	0|0	0|0	0|0	0|0	0|0	0|0	0|0	0|0	0|0	0|0	0|0	0|0	0|0	0|0	0|0	0|0	0|0	0|0	0|0	0|0	0|0	0|0	0|0
Pt	12399	TG	T	1|1	1|1	0|0	0|0	0|0	0|0	0|0	0|0	0|0	0|0	0|0	0|0	0|0	0|0	0|0	0|0	0|0	0|0	0|0	0|0	0|0	0|0	0|0	0|0	0|0	0|0	0|0	0|0	0|0	0|0	0|0	0|0	0|0	0|0	0|0	0|0	0|0	0|0	0|0	0|0	0|0	0|0	0|0	0|0	0|0	0|0
Pt	12540	G	A	1|1	1|1	0|0	0|0	0|0	0|0	0|0	0|0	0|0	0|0	0|0	0|0	0|0	0|0	0|0	0|0	0|0	0|0	0|0	0|0	0|0	0|0	0|0	0|0	0|0	0|0	0|0	0|0	0|0	0|0	0|0	0|0	0|0	0|0	0|0	0|0	0|0	0|0	0|0	0|0	0|0	0|0	0|0	0|0	0|0	0|0
Pt	12598	C	G	1|1	1|1	0|0	0|0	0|0	0|0	0|0	0|0	0|0	0|0	0|0	0|0	0|0	0|0	0|0	0|0	0|0	0|0	0|0	0|0	0|0	0|0	0|0	0|0	0|0	0|0	0|0	0|0	0|0	0|0	0|0	0|0	0|0	0|0	0|0	0|0	0|0	0|0	0|0	0|0	0|0	0|0	0|0	0|0	0|0	0|0
Pt	12978	T	C	0|0	0|0	0|0	0|0	0|0	0|0	0|0	0|0	0|0	0|0	0|0	0|0	.|.	0|0	0|0	0|0	0|0	0|0	0|0	0|0	0|0	0|0	0|0	0|0	0|1	0|0	0|0	0|0	0|0	0|0	0|0	0|0	0|0	0|0	0|0	0|0	0|0	0|0	0|0	0|0	0|0	0|0	0|1	0|0	0|0	0|0
Pt	13638	G	C	1|1	1|1	0|0	0|0	0|0	0|0	0|0	0|0	0|0	0|0	0|0	0|0	0|0	0|0	0|0	0|0	0|0	0|0	0|0	0|0	0|0	0|0	0|0	0|0	0|0	0|0	0|0	0|0	0|0	0|0	0|0	0|0	0|0	0|0	0|0	0|0	0|0	0|0	0|0	0|0	0|0	0|0	0|0	0|0	0|0	0|0
Pt	13705	T	TA	0|1	0|1	0|0	0|0	0|0	0|0	0|0	0|0	0|0	0|0	0|0	0|0	0|0	0|0	0|0	0|0	0|0	0|0	0|0	0|0	0|0	0|0	0|0	0|0	0|0	0|0	0|0	0|0	0|0	0|0	0|0	0|0	0|0	0|0	0|0	0|0	0|0	0|0	0|0	0|0	0|0	0|0	0|0	0|0	0|0	0|0
Pt	13886	C	T	0|0	0|0	0|0	0|0	0|0	0|0	0|0	0|0	1|1	0|0	0|0	0|0	0|0	0|0	0|0	0|0	0|0	0|0	0|0	0|0	0|0	0|0	1|1	0|0	0|0	0|0	0|0	0|0	0|0	0|0	0|0	0|0	0|0	0|0	0|0	0|0	0|0	0|0	0|0	0|0	0|0	0|0	0|0	0|0	0|0	0|0
Pt	13950	C	A	1|1	1|1	0|0	0|0	0|0	0|0	0|0	0|0	0|0	0|0	0|0	0|0	0|0	0|0	0|0	0|0	0|0	0|0	0|0	0|0	0|0	0|0	0|0	0|0	0|0	0|0	0|0	0|0	0|0	0|0	0|0	0|0	0|0	0|0	0|0	0|0	0|0	0|0	0|0	0|0	0|0	0|0	0|0	0|0	0|0	0|0
Pt	14348	A	T	.|.	1|1	0|0	0|0	0|0	0|0	0|0	0|0	0|0	0|0	0|0	0|0	0|0	0|0	0|0	0|0	0|0	0|0	0|0	0|0	0|0	0|0	0|0	0|0	0|0	0|0	0|0	0|0	0|0	0|0	0|0	0|0	0|0	0|0	0|0	0|0	0|0	0|0	0|0	0|0	0|0	0|0	0|0	0|0	0|0	0|0
Pt	14388	G	A	0|0	0|0	0|0	0|0	0|0	0|0	0|0	0|0	0|0	0|0	0|0	1|1	1|1	0|0	0|0	0|0	0|0	0|0	0|0	0|0	0|0	0|0	0|0	0|1	1|1	0|0	0|0	0|0	1|1	0|0	0|0	0|0	0|0	0|0	0|0	0|0	0|0	0|0	0|0	0|0	0|0	0|0	0|0	0|0	0|0	0|0
Pt	14537	C	G	.|.	0|0	0|0	0|0	0|0	0|0	0|0	0|0	0|0	0|0	0|0	0|0	0|0	0|0	0|0	0|0	0|0	0|0	0|0	0|0	0|0	0|0	0|0	0|0	0|0	0|0	0|0	0|0	0|0	0|0	0|0	0|0	0|0	0|0	0|0	0|0	0|0	0|0	0|0	0|0	0|0	0|0	0|0	0|0	0|0	0|0
Pt	14567	TATTATA	T	0|0	0|0	0|0	0|0	0|0	0|0	0|0	0|0	0|0	0|0	0|0	0|0	0|0	0|0	0|0	0|0	0|0	0|0	0|0	0|0	0|0	0|0	0|0	0|0	0|0	0|0	0|0	0|0	0|0	0|0	0|0	0|0	0|0	0|0	1|1	0|0	0|0	0|0	0|0	0|0	0|0	0|0	0|0	0|0	0|0	0|0
Pt	15328	A	G	.|.	.|.	0|0	0|0	0|0	0|0	0|0	0|0	1|1	0|0	0|0	0|0	0|0	0|0	0|0	0|0	0|0	0|0	0|0	0|0	0|0	0|0	1|1	0|0	0|0	0|0	0|0	0|0	0|0	0|0	0|0	0|0	0|0	0|0	0|0	0|0	0|0	0|0	0|0	0|0	0|0	0|0	0|0	0|0	0|0	0|0
Pt	15776	T	G	1|1	1|1	0|0	0|0	0|0	0|0	0|0	0|0	0|0	0|0	0|0	0|0	0|0	0|0	0|0	0|0	0|0	0|0	0|0	0|0	0|0	0|0	0|0	0|0	0|0	0|0	0|0	0|0	0|0	0|0	0|0	0|0	0|0	0|0	0|0	0|0	0|0	0|0	0|0	0|0	0|0	0|0	0|0	0|0	0|0	0|0
Pt	15794	G	GAAAAA	0|1	1|1	0|0	0|0	0|0	0|0	0|0	0|0	0|0	0|0	0|0	0|0	0|0	0|0	0|0	0|0	0|0	0|0	0|0	0|0	0|0	0|0	0|0	0|0	0|0	0|0	0|0	0|0	0|0	0|0	0|0	0|0	0|0	0|0	0|0	0|0	0|0	0|0	0|0	0|0	0|0	0|0	0|0	0|0	0|0	0|0
Pt	16150	G	A	1|1	1|1	0|0	0|0	0|0	0|0	0|0	0|0	0|0	0|0	0|0	0|0	0|0	0|0	0|0	0|0	0|0	0|0	0|0	0|0	0|0	0|0	0|0	0|0	0|0	0|0	0|0	0|0	0|0	0|0	0|0	0|0	0|0	0|0	0|0	0|0	0|0	0|0	0|0	0|0	0|0	0|0	0|0	0|0	0|0	0|0
Pt	16264	G	A	1|1	1|1	0|0	0|0	0|0	0|0	0|0	0|0	0|0	0|0	0|0	0|0	0|0	0|0	0|0	0|0	0|0	0|0	0|0	0|0	0|0	0|0	0|0	0|0	0|0	0|0	0|0	0|0	0|0	0|0	0|0	0|0	0|0	0|0	0|0	0|0	0|0	0|0	0|0	0|0	0|0	0|0	0|0	0|0	0|0	0|0
Pt	16438	C	T	1|1	1|1	0|0	0|0	0|0	0|0	0|0	0|0	1|1	0|0	0|0	0|0	0|0	0|0	0|0	0|0	0|0	0|0	0|0	0|0	0|0	0|0	1|1	0|0	0|0	0|0	0|0	0|0	0|0	0|0	0|0	0|0	0|0	0|0	0|0	0|0	0|0	0|0	0|0	0|0	0|0	0|0	0|0	0|0	0|0	0|0
Pt	16847	T	A	0|1	0|1	0|0	0|0	0|0	0|0	0|0	0|0	0|0	0|0	0|0	0|0	0|0	0|0	0|0	0|0	0|0	0|0	0|0	0|0	0|0	0|0	0|0	0|0	0|0	0|0	0|0	0|0	0|0	0|0	0|0	0|0	0|0	0|0	0|0	0|0	0|0	0|0	0|0	0|0	0|0	0|0	0|0	0|0	0|0	0|0
Pt	16880	G	T	0|1	0|1	0|0	0|0	0|0	0|0	0|0	0|0	0|0	0|0	0|0	0|0	0|0	0|0	0|0	0|0	0|0	0|0	0|0	0|0	0|0	0|0	0|0	0|0	0|0	0|0	0|0	0|0	0|0	0|0	0|0	0|0	0|0	0|0	0|0	0|0	0|0	0|0	0|0	0|0	0|0	0|0	0|0	0|0	0|0	0|0
Pt	16946	G	T	0|1	0|1	0|0	0|0	0|0	0|0	0|0	0|0	0|0	0|0	0|0	0|0	0|0	0|0	0|0	0|0	0|0	0|0	0|0	0|0	0|0	0|0	0|0	0|0	0|0	0|0	0|0	0|0	0|0	0|0	0|0	0|0	0|0	0|0	0|0	0|0	0|0	0|0	0|0	0|0	0|0	0|0	0|0	0|0	0|0	0|0
Pt	17000	G	A	0|1	0|1	0|0	0|0	0|0	0|0	0|0	0|0	0|0	0|0	0|0	0|0	0|0	0|0	0|0	0|0	0|0	0|0	0|0	0|0	0|0	0|0	0|0	0|0	0|0	0|0	0|0	0|0	0|0	0|0	0|0	0|0	0|0	0|0	0|0	0|0	0|0	0|0	0|0	0|0	0|0	0|0	0|0	0|0	0|0	0|0
Pt	17651	C	G	1|1	1|1	0|0	0|0	0|0	0|0	0|0	0|0	0|0	0|0	0|0	0|0	0|0	0|0	0|0	0|0	0|0	0|0	0|0	0|0	0|0	0|0	0|0	0|0	0|0	0|0	0|0	0|0	0|0	0|0	0|0	0|0	0|0	0|0	0|0	0|0	0|0	0|0	0|0	0|0	0|0	0|0	0|0	0|0	0|0	0|0
Pt	17707	T	TA	0|1	0|1	0|0	0|0	0|0	0|0	0|0	0|0	0|0	0|0	0|0	0|0	0|0	0|0	0|0	0|0	0|0	0|0	0|0	0|0	0|0	0|0	0|0	0|0	0|0	0|0	0|0	0|0	0|0	0|0	0|0	0|0	0|0	0|0	0|0	0|0	0|0	0|0	0|0	0|0	0|0	0|0	0|0	0|0	0|0	0|0
Pt	17817	T	C	0|1	0|1	0|0	0|0	0|0	0|0	0|0	0|0	0|0	0|0	0|0	0|0	0|0	0|0	0|0	0|0	0|0	0|0	0|0	0|0	0|0	0|0	0|0	0|0	0|0	0|0	0|0	0|0	0|0	0|0	0|0	0|0	0|0	0|0	0|0	0|0	0|0	0|0	0|0	0|0	0|0	0|0	0|0	0|0	0|0	0|0
Pt	18097	CCTATT	C	0|1	1|1	0|0	0|0	0|0	0|0	0|0	0|0	0|0	0|0	0|0	0|0	0|0	0|0	0|0	0|0	0|0	0|0	0|0	0|0	0|0	0|0	0|0	0|0	0|0	0|0	0|0	0|0	0|0	0|0	0|0	0|0	0|0	0|0	0|0	0|0	0|0	0|0	0|0	0|0	0|0	0|0	0|0	0|0	0|0	0|0
Pt	18119	T	C	0|0	0|0	0|0	0|0	0|0	0|0	0|0	0|0	0|0	0|0	0|0	0|0	0|0	0|0	0|0	0|0	0|0	0|0	0|0	0|0	0|0	0|0	0|0	0|0	0|0	0|0	0|0	0|0	0|0	0|0	0|0	0|0	0|0	0|0	0|0	0|0	0|0	0|0	1|1	0|0	0|0	0|0	0|0	0|0	0|0	0|0
Pt	18122	C	G	.|.	1|1	0|0	0|0	0|0	0|0	0|0	0|0	0|0	0|0	0|0	0|0	0|0	0|0	0|0	0|0	0|0	0|0	0|0	0|0	0|0	0|0	0|0	0|0	0|0	0|0	0|0	0|0	0|0	0|0	0|0	0|0	0|0	0|0	0|0	0|0	0|0	0|0	0|0	0|0	0|0	0|0	0|0	0|0	0|0	0|0
Pt	18141	T	C	.|.	1|1	0|0	0|0	0|0	0|0	0|0	0|0	0|0	0|0	0|0	0|0	0|0	0|0	0|0	0|0	0|0	0|0	0|0	0|0	0|0	0|0	0|0	0|0	0|0	0|0	0|0	0|0	0|0	0|0	0|0	0|0	0|0	0|0	0|0	0|0	0|0	0|0	0|0	0|0	0|0	0|0	0|0	0|0	0|0	0|0
Pt	18243	T	G	0|0	0|0	0|0	0|0	0|0	0|0	0|0	0|0	0|0	0|0	0|0	0|0	0|0	0|0	0|0	0|0	0|0	0|0	0|0	0|0	0|0	0|0	0|0	0|0	0|0	0|0	0|0	0|0	0|0	0|0	0|0	0|0	0|0	0|0	0|0	0|0	0|0	0|0	0|0	0|0	0|0	0|0	0|0	0|0	0|0	0|0
Pt	18264	T	TA	1|1	1|1	0|0	0|0	0|0	0|0	0|0	0|0	0|0	0|0	0|0	0|0	0|0	0|0	0|0	0|0	0|0	0|0	0|0	0|0	0|0	0|0	0|0	0|0	0|0	0|0	0|0	0|0	0|0	0|0	0|0	0|0	0|0	0|0	0|0	0|0	0|0	0|0	0|0	0|0	0|0	0|0	0|0	0|0	0|0	0|0
Pt	18426	CCTTT	C	0|1	0|1	0|0	0|0	0|0	0|0	0|0	0|0	0|0	0|0	0|0	0|0	0|0	0|0	0|0	0|0	0|0	0|0	0|0	0|0	0|0	0|0	0|0	0|0	0|0	0|0	0|0	0|0	0|0	0|0	0|0	0|0	0|0	0|0	0|0	0|0	0|0	0|0	0|0	0|0	0|0	0|0	0|0	0|0	0|0	0|0
Pt	18512	T	C	0|0	0|0	0|0	0|0	0|0	0|0	0|0	0|0	0|0	0|0	0|0	0|0	0|0	0|0	0|0	0|0	0|0	0|0	0|0	1|1	0|0	0|0	0|0	0|0	0|0	1|1	0|0	0|0	0|0	0|0	0|0	0|0	0|0	0|0	0|0	0|0	0|0	0|0	0|0	0|0	0|0	0|0	0|0	0|0	0|0	0|0
Pt	18606	T	G	0|1	0|1	0|0	0|0	0|0	0|0	0|0	0|0	0|0	0|0	0|0	0|0	0|0	0|0	0|0	0|0	0|0	0|0	0|0	0|0	0|0	0|0	0|0	0|0	0|0	0|0	0|0	0|0	0|0	0|0	0|0	0|0	0|0	0|0	0|0	0|0	0|0	0|0	0|0	0|0	0|0	0|0	0|0	0|0	0|0	0|0
Pt	18640	C	T	0|1	0|1	0|0	0|0	0|0	0|0	0|0	0|0	0|0	0|0	0|0	0|0	0|0	0|0	0|0	0|0	0|0	0|0	0|0	0|0	0|0	0|0	0|0	0|0	0|0	0|0	0|0	0|0	0|0	0|0	0|0	0|0	0|0	0|0	0|0	0|0	0|0	0|0	0|0	0|0	0|0	0|0	0|0	0|0	0|0	0|0
Pt	18803	C	CCAAA	1|1	1|1	0|0	0|0	0|0	0|0	0|0	0|0	0|0	0|0	0|0	0|0	0|0	0|0	0|0	0|0	0|0	0|0	0|0	0|0	0|0	0|0	0|0	0|0	0|0	0|0	0|0	0|0	0|0	0|0	0|0	0|0	0|0	0|0	0|0	0|0	0|0	0|0	0|0	0|0	0|0	0|0	0|0	0|0	0|0	0|0
Pt	18856	C	CAAAGTATTAAATTAAATATCTTGAATAAAA	0|0	0|0	0|0	0|0	0|0	0|0	0|0	0|0	0|0	0|0	0|0	0|0	0|0	0|0	0|0	0|0	0|0	0|0	0|0	0|0	0|0	0|0	0|0	0|0	0|0	0|0	0|0	0|0	0|0	0|0	0|0	0|0	0|0	0|0	0|0	0|0	0|0	0|0	0|0	0|0	0|0	0|0	0|0	0|0	0|0	0|0
Pt	18983	G	A	0|0	0|0	0|0	0|0	0|0	0|0	0|0	0|0	0|0	0|0	0|0	0|0	0|0	0|0	0|0	0|0	0|0	0|0	0|0	0|0	0|0	0|0	0|0	0|0	0|0	0|0	0|0	0|0	0|0	0|0	0|0	0|0	0|0	0|0	0|0	0|0	0|0	0|0	0|0	0|0	0|0	0|0	0|0	0|0	0|0	0|0
Pt	19278	G	T	1|1	1|1	0|0	0|0	0|0	0|0	0|0	0|0	0|0	0|0	0|0	0|0	0|0	0|0	0|0	0|0	0|0	0|0	0|0	0|0	0|0	0|0	0|0	0|0	0|0	0|0	0|0	0|0	0|0	0|0	0|0	0|0	0|0	0|0	0|0	0|0	0|0	0|0	0|0	0|0	0|0	0|0	0|0	0|0	0|0	0|0
Pt	19342	G	C	1|1	1|1	0|0	0|0	0|0	0|0	0|0	0|0	0|0	0|0	0|0	0|0	0|0	0|0	0|0	0|0	0|0	0|0	0|0	0|0	0|0	0|0	0|0	0|0	0|0	0|0	0|0	0|0	0|0	0|0	0|0	0|0	0|0	0|0	0|0	0|0	0|0	0|0	0|0	0|0	0|0	0|0	0|0	0|0	0|0	0|0
Pt	19460	T	G	1|1	1|1	0|0	0|0	0|0	0|0	0|0	0|0	0|0	0|0	0|0	0|0	0|0	0|0	0|0	0|0	0|0	0|0	0|0	0|0	0|0	0|0	0|0	0|0	0|0	0|0	0|0	0|0	0|0	0|0	0|0	0|0	0|0	0|0	0|0	0|0	0|0	0|0	0|0	0|0	0|0	0|0	0|0	0|0	0|0	0|0
Pt	19964	G	C	1|1	1|1	0|0	0|0	0|0	0|0	0|0	0|0	0|0	0|0	0|0	0|0	0|0	0|0	0|0	0|0	0|0	0|0	0|0	0|0	0|0	0|0	0|0	0|0	0|0	0|0	0|0	0|0	0|0	0|0	0|0	0|0	0|0	0|0	0|0	0|0	0|0	0|0	0|0	0|0	0|0	0|0	0|0	0|0	0|0	0|0
Pt	19985	A	G	1|1	1|1	0|0	0|0	0|0	0|0	0|0	0|0	0|0	0|0	0|0	0|0	0|0	0|0	0|0	0|0	0|0	0|0	0|0	0|0	0|0	0|0	0|0	0|0	0|0	0|0	0|0	0|0	0|0	0|0	0|0	0|0	0|0	0|0	0|0	0|0	0|0	0|0	0|0	0|0	0|0	0|0	0|0	0|0	0|0	0|0
Pt	20771	A	C	1|1	1|1	0|0	0|0	0|0	0|0	0|0	0|0	0|0	0|0	0|0	0|0	0|0	0|0	0|0	0|0	0|0	0|0	0|0	0|0	0|0	0|0	0|0	0|0	0|0	0|0	0|0	0|0	0|0	0|0	0|0	0|0	0|0	0|0	0|0	0|0	0|0	0|0	0|0	0|0	0|0	0|0	0|0	0|0	0|0	0|0
Pt	20810	C	T	1|1	1|1	0|1	0|0	0|0	0|0	0|0	0|0	0|1	0|0	0|0	0|0	0|0	0|0	0|0	0|0	0|0	0|0	0|0	0|0	0|0	0|0	0|1	0|0	0|0	0|0	0|0	0|0	0|0	0|0	0|0	0|0	0|0	0|0	0|0	0|0	0|0	0|0	0|0	0|0	1|1	0|0	1|1	0|0	0|0	0|0
Pt	20892	G	A	1|1	1|1	0|0	0|0	0|0	0|0	0|0	0|0	0|0	0|0	0|0	0|0	0|0	0|0	0|0	0|0	0|0	0|0	0|0	0|0	0|0	0|0	0|0	0|0	0|0	0|0	0|0	0|0	0|0	0|0	0|0	0|0	0|0	0|0	0|0	0|0	0|0	0|0	0|0	0|0	0|0	0|0	0|0	0|0	0|0	0|0
Pt	21434	A	G	0|1	0|1	0|0	0|0	0|0	0|0	0|0	0|0	0|0	0|0	0|0	0|0	0|0	0|0	0|0	0|0	0|0	0|0	0|0	0|0	0|0	0|0	0|0	0|0	0|0	0|0	0|0	0|0	0|0	0|0	0|0	0|0	0|0	0|0	0|0	0|0	0|0	0|0	0|0	0|0	0|0	0|0	0|0	0|0	0|0	0|0
Pt	22037	C	A	0|0	0|0	0|0	0|0	0|0	0|0	0|0	0|0	0|0	0|0	0|0	0|0	0|0	0|0	0|0	0|0	0|0	0|0	0|0	0|0	0|0	0|0	0|0	0|0	0|0	0|0	0|0	0|0	0|0	0|0	0|0	0|0	0|0	0|0	0|0	0|0	1|1	0|0	0|0	0|0	0|0	0|0	0|0	0|0	0|0	0|0
Pt	22135	G	A	0|1	0|1	0|0	0|0	0|0	0|0	0|0	0|0	0|0	0|0	0|0	0|0	0|0	0|0	0|0	0|0	0|0	0|0	0|0	0|0	0|0	0|0	0|0	0|0	0|0	0|0	0|0	0|0	0|0	0|0	0|0	0|0	0|0	0|0	0|0	0|0	0|0	0|0	0|0	0|0	0|0	0|0	0|0	0|0	0|0	0|0
Pt	22237	A	T	0|1	0|1	0|0	0|0	0|0	0|0	0|0	0|0	0|0	0|0	0|0	0|0	0|0	0|0	0|0	0|0	0|0	0|0	0|0	0|0	0|0	0|0	0|0	0|0	0|0	0|0	0|0	0|0	0|0	0|0	0|0	0|0	0|0	0|0	0|0	0|0	0|0	0|0	0|0	0|0	0|0	0|0	0|0	0|0	0|0	0|0
Pt	22463	G	C	1|1	0|0	0|0	0|0	0|0	0|0	0|0	0|0	0|0	0|0	0|0	0|0	0|0	0|0	0|0	0|0	0|0	0|0	0|0	0|0	0|0	0|0	0|0	0|0	0|0	0|0	0|0	0|0	0|0	0|0	0|0	.|.	.|.	0|0	0|0	.|.	0|0	0|0	0|0	0|0	0|0	0|0	0|0	0|0	0|0	0|0
Pt	23506	C	A	1|1	1|1	0|0	0|0	0|0	0|0	0|0	0|0	0|0	0|0	0|0	0|0	0|0	0|0	0|0	0|0	0|0	0|0	0|0	0|0	0|0	0|0	0|0	0|0	0|0	0|0	0|0	0|0	0|0	0|0	0|0	0|0	0|0	0|0	0|0	0|0	0|0	0|0	0|0	0|0	0|0	0|0	0|0	0|0	0|0	0|0
Pt	23577	A	T	1|1	1|1	0|0	0|0	0|0	0|0	0|0	0|0	0|0	0|0	0|0	0|0	0|0	0|0	0|0	0|0	0|0	0|0	0|0	0|0	0|0	0|0	0|0	0|0	0|0	0|0	0|0	0|0	0|0	0|0	0|0	0|0	0|0	0|0	0|0	0|0	0|0	0|0	0|0	0|0	0|0	0|0	0|0	0|0	0|0	0|0
Pt	23830	A	C	1|1	1|1	0|0	0|0	0|0	0|0	0|0	0|0	0|0	0|0	0|0	0|0	0|0	0|0	0|0	0|0	0|0	0|0	0|0	0|0	0|0	0|0	0|0	0|0	0|0	0|0	0|0	0|0	0|0	0|0	0|0	0|0	0|0	0|0	0|0	0|0	0|0	0|0	0|0	0|0	0|0	0|0	0|0	0|0	0|0	0|0
Pt	24477	T	C	1|1	1|1	0|0	0|0	0|0	0|0	0|0	0|0	0|0	0|0	0|0	0|0	0|0	0|0	0|0	0|0	0|0	0|0	0|0	0|0	0|0	0|0	0|0	0|0	0|0	0|0	0|0	0|0	0|0	0|0	0|0	0|0	0|0	0|0	0|0	0|0	0|0	0|0	0|0	0|0	0|0	0|0	0|0	0|0	0|0	0|0
Pt	25401	C	A	1|1	1|1	0|0	0|0	0|0	0|0	0|0	0|0	1|1	0|0	0|0	0|0	0|0	0|0	0|0	0|0	0|0	0|0	0|0	0|0	0|0	0|0	1|1	0|0	0|0	0|0	0|0	0|0	0|0	0|0	0|0	0|0	0|0	0|0	0|0	0|0	0|0	0|0	0|0	0|0	0|0	0|0	0|0	0|0	0|0	0|0
Pt	26052	A	G	1|1	1|1	0|0	0|0	0|0	0|0	0|0	0|0	0|0	0|0	0|0	0|0	0|0	0|0	0|0	0|0	0|0	0|0	0|0	0|0	0|0	0|0	0|0	0|0	0|0	0|0	0|0	0|0	0|0	0|0	0|0	0|0	0|0	0|0	0|0	0|0	0|0	0|0	0|0	0|0	0|0	0|0	0|0	0|0	0|0	0|0
Pt	26679	G	A	1|1	1|1	0|0	0|0	0|0	0|0	0|0	0|0	0|0	0|0	0|0	0|0	0|0	0|0	0|0	0|0	0|0	0|0	0|0	0|0	0|0	0|0	0|0	0|0	0|0	0|0	0|0	0|0	0|0	0|0	0|0	0|0	0|0	0|0	0|0	0|0	0|0	0|0	0|0	0|0	0|0	0|0	0|0	0|0	0|0	0|0
Pt	27133	C	T	0|1	0|1	0|0	0|0	0|0	0|0	0|0	0|0	0|0	0|0	0|0	0|0	0|0	0|0	0|0	0|0	0|0	0|0	0|0	0|0	0|0	0|0	0|0	0|0	0|0	0|0	0|0	0|0	0|0	0|0	0|0	0|0	0|0	0|0	0|0	0|0	0|0	0|0	0|0	0|0	0|0	0|0	0|0	0|0	0|0	0|0
Pt	27175	A	C	0|1	0|1	0|0	0|0	0|0	0|0	0|0	0|0	0|0	0|0	0|0	0|0	0|0	0|0	0|0	0|0	0|0	0|0	0|0	0|0	0|0	0|0	0|0	0|0	0|0	0|0	0|0	0|0	0|0	0|0	0|0	0|0	0|0	0|0	0|0	0|0	0|0	0|0	0|0	0|0	0|0	0|0	0|0	0|0	0|0	0|0
Pt	27177	A	G	0|0	0|0	0|0	0|0	0|0	0|0	0|0	0|0	0|0	0|0	0|0	0|0	0|0	0|0	0|0	0|0	0|0	0|0	0|0	0|0	0|0	0|0	0|0	0|0	0|0	0|0	0|0	0|0	0|0	0|0	0|0	0|0	0|0	1|1	0|0	0|0	0|0	0|0	0|0	0|0	0|0	0|0	0|0	0|0	0|0	0|0
Pt	27273	T	C	1|1	0|1	0|0	0|0	0|0	0|0	0|0	0|0	0|0	0|0	0|0	0|0	0|0	0|0	0|0	0|0	0|0	0|0	0|0	0|0	0|0	0|0	0|0	0|0	0|0	0|0	0|0	0|0	0|0	0|0	0|0	0|0	0|0	0|0	0|0	0|0	0|0	0|0	0|0	0|0	0|0	0|0	0|0	0|0	0|0	0|0
Pt	27744	C	T	0|0	0|0	0|0	1|1	1|1	0|0	0|0	0|0	0|0	1|1	0|0	0|0	0|0	0|0	0|0	0|0	0|0	0|0	1|1	0|0	1|1	0|0	0|0	0|0	0|0	0|0	0|0	1|1	0|0	1|1	0|0	1|1	0|0	0|0	0|0	0|0	0|0	0|0	0|0	0|0	0|0	0|0	0|0	0|0	0|0	1|1
Pt	27830	C	T	1|1	1|1	0|0	0|0	0|0	0|0	0|0	0|0	0|0	0|0	0|0	0|0	0|0	0|0	0|0	0|0	0|0	0|0	0|0	0|0	0|0	0|0	0|0	0|0	0|0	0|0	0|0	0|0	0|0	0|0	0|0	0|0	0|0	0|0	0|0	0|0	0|0	0|0	0|0	0|0	0|0	0|0	0|0	0|0	0|0	0|0
Pt	28034	A	G	1|1	1|1	0|0	0|0	0|0	0|0	0|0	0|0	0|0	0|0	0|0	0|0	0|0	0|0	0|0	0|0	0|0	0|0	0|0	0|0	0|0	0|0	0|0	0|0	0|0	0|0	0|0	0|0	0|0	0|0	0|0	0|0	0|0	0|0	0|0	0|0	0|0	0|0	0|0	0|0	0|0	0|0	0|0	0|0	0|0	0|0
Pt	28614	C	T	1|1	1|1	0|0	0|0	0|0	0|0	0|0	0|0	0|0	0|0	0|0	0|0	0|0	0|0	0|0	0|0	0|0	0|0	0|0	0|0	0|0	0|0	0|0	0|0	0|0	0|0	0|0	0|0	0|0	0|0	0|0	0|0	0|0	0|0	0|0	0|0	0|0	0|0	0|0	0|0	0|0	0|0	0|0	0|0	0|0	0|0
Pt	28836	C	T	0|0	0|0	0|0	0|0	0|0	0|0	0|0	0|0	0|0	0|0	0|0	0|0	0|0	0|0	0|0	0|0	0|0	0|0	0|0	0|0	0|0	0|0	0|0	0|0	0|0	0|0	0|0	0|0	0|0	0|0	0|0	0|0	0|0	0|0	0|0	0|0	0|0	0|0	0|0	0|0	0|0	0|0	0|0	0|0	0|0	0|0
Pt	29124	G	A	1|1	1|1	0|0	0|0	0|0	0|0	0|0	0|0	0|0	0|0	0|0	0|0	0|0	0|0	0|0	0|0	0|0	0|0	0|0	0|0	0|0	0|0	0|0	0|0	0|0	0|0	0|0	0|0	0|0	0|0	0|0	0|0	0|0	0|0	0|0	0|0	0|0	0|0	0|0	0|0	0|0	0|0	0|0	0|0	0|0	0|0
Pt	29254	C	T	0|0	0|0	0|0	0|0	0|0	0|0	0|0	0|0	0|0	0|0	1|1	0|0	0|0	1|1	1|1	0|0	0|0	0|0	0|0	1|1	0|0	1|1	0|0	0|0	0|0	1|1	0|0	0|0	0|0	0|0	0|0	0|0	0|0	0|0	0|0	0|0	1|1	0|0	0|0	0|0	0|0	0|0	0|0	1|1	0|0	0|0
Pt	29383	AT	A	0|1	0|1	0|0	0|0	0|0	0|0	0|0	0|0	0|0	0|0	0|0	0|0	0|0	0|0	0|0	0|0	0|0	0|0	0|0	0|0	0|0	0|0	0|0	0|0	0|0	0|0	0|0	0|0	0|0	0|0	0|0	0|0	0|0	0|0	0|0	0|0	0|0	0|0	0|0	0|0	0|0	0|0	0|0	0|0	0|0	0|0
Pt	29463	C	T	1|1	1|1	0|0	0|0	0|0	0|0	0|0	0|0	0|0	0|0	0|0	0|0	0|0	0|0	0|0	0|0	0|0	0|0	0|0	0|0	0|0	0|0	0|0	0|0	0|0	0|0	0|0	0|0	0|0	0|0	0|0	0|0	0|0	0|0	0|0	0|0	0|0	0|0	0|0	0|0	0|0	0|0	0|0	0|0	0|0	0|0
Pt	29496	C	T	0|0	0|0	0|0	0|0	0|0	0|0	0|0	0|0	0|0	0|0	0|0	0|0	0|0	0|0	0|0	0|0	0|0	0|0	0|0	0|0	0|0	0|0	0|0	0|0	0|0	0|0	0|0	0|0	0|0	0|0	0|0	0|0	0|0	0|0	0|0	0|0	0|0	0|0	0|0	0|0	0|0	0|0	0|0	0|0	0|0	0|0
Pt	29716	A	T	0|1	1|1	0|0	0|0	0|0	0|0	0|0	0|0	0|0	0|0	0|0	0|0	0|0	0|0	0|0	0|0	0|0	0|0	0|0	0|0	0|0	0|0	0|0	0|0	0|0	0|0	0|0	0|0	0|0	0|0	0|0	0|0	0|0	0|0	0|0	0|0	0|0	0|0	0|0	0|0	0|0	0|0	0|0	0|0	0|0	0|0
Pt	29730	G	T	0|1	0|1	0|0	0|0	0|0	0|0	0|0	0|0	0|0	0|0	0|0	0|0	0|0	0|0	0|0	0|0	0|0	0|0	0|0	0|0	0|0	0|0	0|0	0|0	0|0	0|0	0|0	0|0	0|0	0|0	0|0	0|0	0|0	0|0	0|0	0|0	0|0	0|0	0|0	0|0	0|0	0|0	0|0	0|0	0|0	0|0
Pt	29737	C	T	0|1	0|1	0|0	0|0	0|0	0|0	0|0	0|0	0|0	0|0	0|0	0|0	0|0	0|0	0|0	0|0	0|0	0|0	0|0	0|0	0|0	0|0	0|0	0|0	0|0	0|0	0|0	0|0	0|0	0|0	0|0	0|0	0|0	0|0	0|0	0|0	0|0	0|0	0|0	0|0	0|0	0|0	0|0	0|0	0|0	0|0
Pt	29759	A	T	0|1	0|1	0|0	0|0	0|0	0|0	0|0	0|0	0|0	0|0	0|0	0|0	0|0	0|0	0|0	0|0	0|0	0|0	0|0	0|0	0|0	0|0	0|0	0|0	0|0	0|0	0|0	0|0	0|0	0|0	0|0	0|0	0|0	0|0	0|0	0|0	0|0	0|0	0|0	0|0	0|0	0|0	0|0	0|0	0|0	0|0
Pt	29764	C	T	0|1	0|1	0|0	0|0	0|0	0|0	0|0	0|0	0|0	0|0	0|0	0|0	0|0	0|0	0|0	0|0	0|0	0|0	0|0	0|0	0|0	0|0	0|0	0|0	0|0	0|0	0|0	0|0	0|0	0|0	0|0	0|0	0|0	0|0	0|0	0|0	0|0	0|0	0|0	0|0	0|0	0|0	0|0	0|0	0|0	0|0
Pt	29773	G	A	0|1	0|1	0|0	0|0	0|0	0|0	0|0	0|0	0|0	0|0	0|0	0|0	0|0	0|0	0|0	0|0	0|0	0|0	0|0	0|0	0|0	0|0	0|0	0|0	0|0	0|0	0|0	0|0	0|0	0|0	0|0	0|0	0|0	0|0	0|0	0|0	0|0	0|0	0|0	0|0	0|0	0|0	0|0	0|0	0|0	0|0
Pt	29778	G	A	0|1	0|1	0|0	0|0	0|0	0|0	0|0	0|0	0|0	0|0	0|0	0|0	0|0	0|0	0|0	0|0	0|0	0|0	0|0	0|0	0|0	0|0	0|0	0|0	0|0	0|0	0|0	0|0	0|0	0|0	0|0	0|0	0|0	0|0	0|0	0|0	0|0	0|0	0|0	0|0	0|0	0|0	0|0	0|0	0|0	0|0
Pt	30053	G	A	0|0	0|0	0|0	0|0	0|0	0|0	0|0	0|0	0|0	0|0	0|0	0|0	0|0	0|0	0|0	0|0	0|0	0|0	0|0	0|0	0|0	0|0	0|0	0|0	0|0	0|0	0|0	0|0	0|0	0|0	0|0	0|0	0|0	0|0	0|0	0|0	0|0	0|0	0|0	0|0	0|0	0|0	0|0	1|1	0|0	0|0
Pt	31565	A	AT	.|.	.|.	0|0	0|0	0|0	0|0	0|0	0|0	0|0	0|0	0|0	0|0	0|0	0|0	0|0	0|0	0|0	0|0	0|0	0|0	0|0	0|0	0|0	0|0	0|0	0|0	0|0	0|0	0|0	0|0	0|0	0|0	0|0	0|0	0|0	0|0	0|0	0|0	0|0	0|0	0|0	0|0	0|0	0|0	0|1	0|1
Pt	31757	T	TA	0|0	.|.	0|0	0|0	0|0	0|0	0|0	0|0	0|0	0|0	0|0	0|0	0|0	0|0	0|0	0|0	0|0	0|0	0|0	0|0	.|.	0|0	.|.	0|0	0|0	0|0	0|0	0|0	0|0	0|0	0|0	0|0	0|0	1|1	0|0	0|0	0|0	0|0	0|0	0|0	0|0	0|0	0|0	0|0	0|0	0|0
Pt	32369	A	C	1|1	1|1	0|0	0|0	0|0	0|0	0|0	0|0	0|0	0|0	0|0	0|0	0|0	0|0	0|0	0|0	0|0	0|0	0|0	0|0	0|0	0|0	0|0	0|0	0|0	0|0	0|0	0|0	0|0	0|0	0|0	0|0	0|0	0|0	0|0	0|0	0|0	0|0	0|0	0|0	0|0	0|0	0|0	0|0	0|0	0|0
Pt	32398	T	TA	0|0	0|0	0|0	0|0	0|0	0|0	0|0	0|0	1|1	0|0	0|0	0|0	0|0	0|0	0|0	0|0	0|0	0|0	0|0	0|0	0|0	0|0	0|1	0|0	0|0	0|0	0|0	0|0	0|0	0|0	0|0	0|0	0|0	0|0	0|0	0|0	0|0	0|0	0|0	0|0	0|0	0|0	0|0	0|0	0|0	0|0
Pt	32667	C	T	0|0	0|0	0|0	0|0	0|0	0|0	0|0	0|0	0|0	0|0	0|0	0|0	0|0	0|0	0|0	0|0	0|0	0|0	0|0	0|0	0|0	0|0	0|0	0|0	0|0	0|0	0|0	0|0	0|0	0|0	0|0	0|0	0|0	0|0	0|0	0|0	0|0	0|0	0|0	0|0	0|0	0|0	0|0	0|0	0|0	0|0
Pt	33141	C	CTCTA	1|1	1|1	0|0	0|0	0|0	0|0	0|0	0|0	0|0	0|0	0|0	0|0	0|0	0|0	0|0	0|0	0|0	0|0	0|0	0|0	0|0	0|0	0|0	0|0	0|0	0|0	0|0	0|0	0|0	0|0	0|0	0|0	0|0	0|0	0|0	0|0	0|0	0|0	0|0	0|0	0|0	0|0	0|0	0|0	0|0	0|0
Pt	33493	A	ACT	.|.	1|1	0|0	0|0	0|0	0|0	0|0	0|0	0|0	0|0	0|0	0|0	0|0	0|0	0|0	0|0	0|0	0|0	0|0	0|0	0|0	0|0	0|0	0|0	0|0	0|0	0|0	0|0	0|0	0|0	0|0	0|0	0|0	0|0	0|0	0|0	0|0	0|0	0|0	0|0	0|0	0|0	0|0	0|0	0|0	0|0
Pt	33553	G	A	1|1	1|1	0|0	0|0	0|0	0|0	0|0	0|0	0|0	0|0	0|0	0|0	0|0	0|0	0|0	0|0	0|0	0|0	0|0	0|0	0|0	0|0	0|0	0|0	0|0	0|0	0|0	0|0	0|0	0|0	0|0	0|0	0|0	0|0	0|0	0|0	0|0	0|0	0|0	0|0	0|0	0|0	0|0	0|0	0|0	0|0
Pt	33683	AAAAAAT	A	0|1	0|1	0|0	0|0	0|0	0|0	0|0	0|0	0|0	0|0	0|0	0|0	0|0	0|0	0|0	0|0	0|0	0|0	0|0	0|0	0|0	0|0	0|0	0|0	0|0	0|0	0|0	0|0	0|0	0|0	0|0	0|0	0|0	0|0	0|0	0|0	0|0	0|0	0|0	0|0	0|0	0|0	0|0	0|0	0|0	0|0
Pt	33685	AAAAT	A	0|1	0|1	0|0	0|0	0|0	0|0	0|0	0|0	0|0	0|0	0|0	0|0	0|0	0|0	0|0	0|0	0|0	0|0	0|0	0|0	0|0	0|0	0|0	0|0	0|0	0|0	0|0	0|0	0|0	0|0	0|0	0|0	0|0	0|0	0|0	0|0	0|0	0|0	0|0	0|0	0|0	0|0	0|0	0|0	0|0	0|0
Pt	33853	A	G	0|0	0|0	0|0	0|0	1|1	0|0	0|0	0|0	0|0	0|0	0|0	0|0	0|0	0|0	0|0	0|0	0|0	0|0	1|1	0|0	0|0	0|0	0|0	0|0	0|0	0|0	0|0	0|0	0|0	0|0	0|0	0|0	0|0	0|0	0|0	0|0	0|0	0|0	0|0	0|0	0|0	0|0	0|0	0|0	0|0	1|1
Pt	34361	G	A	0|0	0|0	0|0	0|0	0|0	0|0	0|0	0|0	0|0	0|0	0|0	0|0	0|0	0|0	0|0	0|0	0|0	0|0	0|0	0|0	0|0	0|0	0|0	0|0	0|0	0|0	0|0	0|0	0|0	0|0	0|0	.|.	0|0	0|0	0|0	.|.	0|0	0|0	0|0	0|0	1|1	0|0	1|1	0|0	0|0	0|0
Pt	36425	T	C	0|1	1|1	0|0	0|0	0|0	0|0	0|0	0|0	0|0	0|0	0|0	0|0	0|0	0|0	0|0	0|0	0|0	0|0	0|0	0|0	0|0	0|0	0|0	0|0	0|0	0|0	0|0	0|0	0|0	0|0	0|0	0|0	0|0	0|0	0|0	0|0	0|0	0|0	0|0	0|0	0|0	0|0	0|0	0|0	0|0	0|0
Pt	36569	A	C	1|1	1|1	0|0	0|0	0|0	0|0	0|0	0|0	0|0	0|0	0|0	0|0	0|0	0|0	0|0	0|0	0|0	0|0	0|0	0|0	0|0	0|0	0|0	0|0	0|0	0|0	0|0	0|0	0|0	0|0	0|0	0|0	0|0	0|0	0|0	0|0	0|0	0|0	0|0	0|0	0|0	0|0	0|0	0|0	0|0	0|0
Pt	37408	C	T	1|1	1|1	0|0	0|0	0|0	0|0	0|0	0|0	0|0	0|0	0|0	0|0	0|0	0|0	0|0	0|0	0|0	0|0	0|0	0|0	0|0	0|0	0|0	0|0	0|0	0|0	0|0	0|0	0|0	0|0	0|0	0|0	0|0	0|0	0|0	0|0	0|0	0|0	0|0	0|0	0|0	0|0	0|0	0|0	0|0	0|0
Pt	37420	G	T	0|0	0|0	0|0	0|0	0|0	0|0	0|0	0|0	0|0	0|0	0|0	1|1	1|1	0|0	0|0	0|0	0|0	0|0	0|0	0|0	0|0	0|0	0|0	1|1	1|1	0|0	0|0	0|0	1|1	0|0	0|0	0|0	0|0	0|0	0|0	0|0	0|0	0|0	0|0	0|0	0|0	0|0	0|0	0|0	0|0	0|0
Pt	37732	G	A	0|0	0|0	0|0	0|0	0|0	0|0	0|0	0|0	0|0	0|0	0|0	0|0	0|0	0|0	0|0	0|0	0|0	0|0	0|0	0|0	0|0	0|0	0|0	0|0	0|0	0|0	0|0	0|0	0|0	0|0	0|0	0|0	0|0	0|0	0|0	0|0	0|0	0|0	0|0	0|0	0|0	0|0	0|0	0|0	0|0	0|0
Pt	38112	G	T	1|1	1|1	0|0	0|0	0|0	0|0	0|0	0|0	0|0	0|0	0|0	0|0	0|0	0|0	0|0	0|0	0|0	0|0	0|0	0|0	0|0	0|0	0|0	0|0	0|0	0|0	0|0	0|0	0|0	0|0	0|0	0|0	0|0	0|0	0|0	0|0	0|0	0|0	0|0	0|0	0|0	0|0	0|0	0|0	0|0	0|0
Pt	38302	G	C	1|1	1|1	0|0	0|0	0|0	0|0	0|0	0|0	0|0	0|0	0|0	0|0	0|0	0|0	0|0	0|0	0|0	0|0	0|0	0|0	0|0	0|0	0|0	0|0	0|0	0|0	0|0	0|0	0|0	0|0	0|0	0|0	0|0	0|0	0|0	0|0	0|0	0|0	0|0	0|0	0|0	0|0	0|0	0|0	0|0	0|0
Pt	38596	C	T	1|1	1|1	0|0	0|0	0|0	0|0	0|0	0|0	0|0	0|0	0|0	0|0	0|0	0|0	0|0	0|0	0|0	0|0	0|0	0|0	0|0	0|0	0|0	0|0	0|0	0|0	0|0	0|0	0|0	0|0	0|0	0|0	0|0	0|0	0|0	0|0	0|0	0|0	0|0	0|0	0|0	0|0	0|0	0|0	0|0	0|0
Pt	39815	T	C	.|.	0|0	0|0	0|0	0|0	0|0	0|0	0|0	0|0	0|0	0|0	0|0	0|0	0|0	0|0	0|0	0|0	0|0	0|0	0|0	0|0	0|0	0|0	0|0	0|0	0|0	0|0	0|0	0|0	0|0	.|.	.|.	.|.	0|0	.|.	.|.	0|0	.|.	.|.	.|.	0|0	0|0	.|.	0|0	.|.	.|.
Pt	41213	G	A	0|0	0|0	0|0	0|0	0|0	0|0	0|0	0|0	0|0	0|0	0|0	0|0	0|0	0|0	0|0	0|0	0|0	0|0	0|0	0|0	0|0	0|0	0|0	0|0	0|0	0|0	0|0	0|0	0|0	0|0	0|1	0|0	1|1	0|0	0|0	0|0	0|0	0|0	0|0	0|0	0|0	0|0	0|0	0|0	0|0	0|0
Pt	41485	A	C	1|1	1|1	0|0	0|0	0|0	0|0	0|0	0|0	0|0	0|0	0|0	0|0	0|0	0|0	0|0	0|0	0|0	0|0	0|0	0|0	0|0	0|0	0|0	0|0	0|0	0|0	0|0	0|0	0|0	0|0	0|0	0|0	0|0	0|0	0|0	0|0	0|0	0|0	0|0	0|0	0|0	0|0	0|0	0|0	0|0	0|0
Pt	41486	C	G	0|0	0|0	0|0	0|0	0|0	0|0	0|0	0|0	0|0	0|0	0|0	0|0	0|0	0|0	0|0	0|0	0|0	0|0	0|0	0|0	0|0	0|0	0|0	0|0	0|0	0|0	0|0	0|0	0|0	0|0	0|0	0|0	0|0	0|0	0|0	0|0	0|0	0|0	0|0	0|0	0|0	0|0	0|0	0|0	0|0	0|0
Pt	41494	C	T	1|1	1|1	0|0	0|0	0|0	0|0	0|0	0|0	0|0	0|0	0|0	0|0	0|0	0|0	0|0	0|0	0|0	0|0	0|0	0|0	0|0	0|0	0|0	0|0	0|0	0|0	0|0	0|0	0|0	0|0	0|0	0|0	0|0	0|0	0|0	0|0	0|0	0|0	0|0	0|0	0|0	0|0	0|0	0|0	0|0	0|0
Pt	41495	A	AT	0|1	0|1	1|1	0|0	0|0	0|0	0|0	0|0	0|0	0|0	0|0	0|0	0|0	0|0	0|0	0|0	0|0	0|0	0|0	0|0	0|0	0|0	0|0	0|0	0|0	0|0	0|0	0|0	0|0	0|0	0|0	0|0	0|0	0|0	0|0	0|0	0|0	0|0	0|0	0|0	0|0	0|0	0|0	0|0	0|0	0|0
Pt	41532	G	GAAGTC	0|1	0|1	0|0	0|0	0|0	0|0	0|0	0|0	0|0	0|0	0|0	0|0	0|0	0|0	0|0	0|0	0|0	0|0	0|0	0|0	0|0	0|0	0|0	0|0	0|0	0|0	0|0	0|0	0|0	0|0	0|0	0|0	0|0	0|0	0|0	0|0	0|0	0|0	0|0	0|0	0|0	0|0	0|0	0|0	0|0	0|0
Pt	41640	A	C	1|1	1|1	0|0	0|0	0|0	0|0	0|0	0|0	0|0	0|0	0|0	0|0	0|0	0|0	0|0	0|0	0|0	0|0	0|0	0|0	0|0	0|0	0|0	0|0	0|0	0|0	0|0	0|0	0|0	0|0	0|0	0|0	0|0	0|0	0|0	0|0	0|0	0|0	0|0	0|0	0|0	0|0	0|0	0|0	0|0	0|0
Pt	41695	A	G	.|.	1|1	0|0	0|0	0|0	0|0	0|0	0|0	0|0	0|0	0|0	0|0	0|0	0|0	0|0	0|0	0|0	0|0	0|0	0|0	0|0	0|0	0|0	0|0	0|0	0|0	0|0	0|0	0|0	0|0	0|0	0|0	0|0	0|0	0|0	0|0	0|0	0|0	0|0	0|0	0|0	0|0	0|0	0|0	0|0	0|0
Pt	42513	C	A	0|1	0|1	0|0	0|0	0|0	0|0	0|0	0|0	0|0	0|0	0|0	0|0	0|0	0|0	0|0	0|0	0|0	0|0	0|0	0|0	0|0	0|0	0|0	0|0	0|0	0|0	0|0	0|0	0|0	0|0	0|0	0|0	0|0	0|0	0|0	0|0	0|0	0|0	0|0	0|0	0|0	0|0	0|0	0|0	0|0	0|0
Pt	42956	A	G	1|1	1|1	0|0	0|0	0|0	0|0	0|0	0|0	0|0	0|0	0|0	0|0	0|0	0|0	0|0	0|0	0|0	0|0	0|0	0|0	0|0	0|0	0|0	0|0	0|0	0|0	0|0	0|0	0|0	0|0	0|0	0|0	0|0	0|0	0|0	0|0	0|0	0|0	0|0	0|0	0|0	0|0	0|0	0|0	0|0	0|0
Pt	43393	G	A	0|0	0|0	0|0	0|0	0|0	0|0	0|0	0|0	0|0	0|0	0|0	0|0	0|0	0|0	0|0	0|0	0|0	0|0	0|0	0|0	0|0	0|0	0|0	0|0	0|0	0|0	0|0	0|0	0|0	0|0	0|0	.|.	0|0	0|0	0|0	0|0	0|0	0|0	0|0	0|0	0|0	0|0	0|0	0|0	1|1	0|0
Pt	43830	T	C	1|1	1|1	0|0	0|0	0|0	0|0	0|0	0|0	0|0	0|0	0|0	0|0	0|0	0|0	0|0	0|0	0|0	0|0	0|0	0|0	0|0	0|0	0|0	0|0	0|0	0|0	0|0	0|0	0|0	0|0	0|0	0|0	0|0	0|0	0|0	0|0	0|0	0|0	0|0	0|0	0|0	0|0	0|0	0|0	0|0	0|0
Pt	44111	A	G	1|1	1|1	0|0	0|0	0|0	0|0	0|0	0|0	0|0	0|0	0|0	0|0	0|0	0|0	0|0	0|0	0|0	0|0	0|0	0|0	0|0	0|0	0|0	0|0	0|0	0|0	0|0	0|0	0|0	0|0	0|0	0|0	0|0	0|0	0|0	0|0	0|0	0|0	0|0	0|0	0|0	0|0	0|0	0|0	0|0	0|0
Pt	44299	T	C	0|1	0|1	0|0	0|0	0|0	0|0	0|0	0|0	0|0	0|0	0|0	0|0	0|0	0|0	0|0	0|0	0|0	0|0	0|0	0|0	0|0	0|0	0|0	0|0	0|0	0|0	0|0	0|0	0|0	0|0	0|0	0|0	0|0	0|0	0|0	0|0	0|0	0|0	0|0	0|0	0|0	0|0	0|0	0|0	0|0	0|0
Pt	44397	C	CTTTAT	0|0	0|0	0|0	0|0	0|0	0|0	0|0	0|0	1|1	0|0	0|0	0|0	0|0	0|0	0|0	0|0	0|0	0|0	0|0	0|0	0|0	0|0	0|1	0|0	0|0	0|0	0|0	0|0	0|0	0|0	0|0	0|0	0|0	0|0	0|0	0|0	0|0	0|0	0|0	0|0	0|0	0|0	0|0	0|0	0|0	0|0
Pt	44423	G	A	1|1	1|1	0|0	0|0	0|0	0|0	0|0	0|0	0|0	0|0	0|0	0|0	0|0	0|0	0|0	0|0	0|0	0|0	0|0	0|0	0|0	0|0	0|0	0|0	0|0	0|0	0|0	0|0	0|0	0|0	0|0	0|0	0|0	0|0	0|0	0|0	0|0	0|0	0|0	0|0	0|0	0|0	0|0	0|0	0|0	0|0
Pt	44528	C	CTTAGAT	0|0	0|0	0|0	0|0	0|0	0|0	0|0	0|0	0|0	0|0	0|0	0|0	0|0	0|0	0|0	0|0	0|0	0|1	0|0	0|0	0|0	0|0	0|0	0|0	0|0	0|0	0|0	0|0	0|0	0|0	0|0	0|0	0|0	0|0	0|0	0|0	0|0	0|0	0|0	0|0	0|0	0|0	0|0	0|0	0|0	0|0
Pt	44544	T	A	1|1	0|1	0|0	0|0	0|0	0|0	0|0	0|0	0|0	0|0	0|0	0|0	0|0	0|0	0|0	0|0	0|0	0|0	0|0	0|0	0|0	0|0	0|0	0|0	0|0	0|0	0|0	0|0	0|0	0|0	0|0	0|0	0|0	0|0	0|0	0|0	0|0	0|0	0|0	0|0	0|0	0|0	0|0	0|0	0|0	0|0
Pt	44744	A	C	0|1	0|1	0|0	0|0	0|0	0|0	0|0	0|0	0|0	0|0	0|0	0|0	0|0	0|0	0|0	0|0	0|0	0|0	0|0	0|0	0|0	0|0	0|0	0|0	0|0	0|0	0|0	0|0	0|0	0|0	0|0	0|0	0|0	0|0	0|0	0|0	0|0	0|0	0|0	0|0	0|0	0|0	0|0	0|0	0|0	0|0
Pt	44912	G	GATCCTA	0|0	0|0	0|0	0|0	0|0	0|0	0|0	0|0	0|0	0|0	0|0	0|0	0|0	0|0	0|0	0|0	0|0	0|0	0|0	0|0	0|0	0|0	0|0	0|0	0|0	0|0	0|0	0|0	0|0	0|0	0|0	0|0	0|0	0|0	0|0	0|0	0|0	0|0	0|0	0|0	0|0	0|0	0|0	0|0	0|0	0|0
Pt	44961	G	A	1|1	1|1	0|0	0|0	0|0	0|0	0|0	0|0	0|0	0|0	0|0	0|0	0|0	0|0	0|0	0|0	0|0	0|0	0|0	0|0	0|0	0|0	0|0	0|0	0|0	0|0	0|0	0|0	0|0	0|0	0|0	0|0	0|0	0|0	0|0	0|0	0|0	0|0	0|0	0|0	0|0	0|0	0|0	0|0	0|0	0|0
Pt	45768	G	A	0|0	0|0	0|0	0|0	0|0	0|0	0|0	0|0	0|0	0|0	0|0	0|0	0|0	0|0	0|0	0|0	0|0	0|0	0|0	0|0	0|0	0|0	0|0	0|0	0|0	0|0	0|0	0|0	0|0	0|0	0|0	0|0	0|0	0|0	0|0	0|0	0|0	0|0	0|0	0|0	1|1	0|0	1|1	0|0	0|0	0|0
Pt	45813	A	C	1|1	1|1	.|.	0|0	0|0	0|0	0|0	0|0	0|0	0|0	0|0	0|1	0|1	0|0	0|0	0|0	0|0	0|1	0|0	0|0	0|0	0|0	0|0	0|1	1|1	0|0	0|0	0|0	0|1	0|0	0|0	0|0	0|0	0|0	0|0	0|0	0|0	0|0	0|0	0|0	1|1	0|0	1|1	0|0	0|0	0|0
Pt	45820	T	TTTTTTA	0|0	0|0	0|0	0|0	0|0	0|0	0|0	0|0	0|0	0|0	0|0	0|0	0|0	0|0	0|0	0|0	1|1	0|0	0|0	0|0	0|0	0|0	0|0	0|0	0|0	0|0	0|0	0|0	0|0	0|0	0|0	0|0	0|0	0|0	0|0	0|0	0|0	0|0	0|0	0|0	0|0	0|0	0|0	0|0	0|0	0|0
Pt	45824	T	G	1|1	1|1	0|0	0|0	0|0	0|0	0|0	0|0	0|0	0|0	0|0	0|0	0|0	0|0	0|0	0|0	0|0	0|0	0|0	0|0	0|0	0|0	0|0	0|0	0|0	0|0	0|0	0|0	0|0	0|0	0|0	0|0	0|0	0|0	0|0	0|0	0|0	0|0	0|0	0|0	0|0	0|0	0|0	0|0	0|0	0|0
Pt	45949	G	GA	0|0	0|0	0|0	0|0	0|0	0|0	0|0	0|0	0|0	0|0	0|0	0|0	0|0	0|0	0|0	0|0	0|0	0|0	0|0	0|0	0|0	0|0	0|0	0|0	0|0	0|0	0|0	0|0	0|0	0|0	0|0	0|0	0|0	0|0	0|0	0|0	0|0	0|0	0|0	0|0	0|0	0|0	0|0	0|0	0|0	0|0
Pt	46147	T	TA	0|0	0|0	0|0	0|0	0|0	0|0	0|0	0|0	0|0	0|0	0|0	0|0	0|0	0|0	0|0	0|0	0|0	0|0	0|0	0|0	0|0	0|0	0|0	0|0	0|0	0|0	0|0	0|0	0|0	0|0	0|0	0|0	0|0	0|0	0|0	0|0	0|0	0|0	0|0	0|0	0|0	0|0	0|0	0|0	0|0	0|0
Pt	46172	T	A	0|0	0|0	0|0	0|0	0|0	0|0	0|0	0|0	0|0	0|0	.|.	0|0	0|0	0|0	0|0	0|0	0|0	0|0	0|0	0|0	0|0	0|0	0|0	0|0	0|0	0|0	0|0	0|0	0|0	0|0	0|0	0|0	0|0	0|0	0|0	0|0	0|0	0|0	0|0	0|0	0|0	0|0	0|0	0|0	0|0	0|0
Pt	47572	CATTT	C	0|1	1|1	0|0	0|0	0|0	0|0	0|0	0|0	0|0	0|0	0|0	0|0	0|0	0|0	0|0	0|0	0|0	0|0	0|0	0|0	0|0	0|0	0|0	0|0	0|0	0|0	0|0	0|0	0|0	0|0	0|0	0|0	0|0	0|0	0|0	0|0	0|0	0|0	0|0	0|0	0|0	0|0	0|0	0|0	0|0	0|0
Pt	48565	C	G	0|0	0|0	0|0	0|0	0|0	0|0	0|0	0|0	0|0	0|0	0|0	0|0	0|0	0|0	0|0	0|0	0|0	0|0	0|0	0|0	0|0	0|0	0|0	0|0	0|0	0|0	0|0	0|0	0|0	0|0	0|0	0|0	0|0	0|0	0|0	0|0	0|0	0|0	0|0	0|0	0|0	0|0	0|0	0|0	0|0	0|0
Pt	48615	T	C	1|1	1|1	0|0	0|0	0|0	0|0	0|0	0|0	0|0	0|0	.|.	0|0	0|0	0|0	0|0	0|0	0|0	0|0	0|0	0|0	0|0	.|.	.|.	0|0	0|0	0|0	0|0	0|0	0|0	0|0	0|0	0|0	0|0	0|0	0|0	0|0	0|0	0|0	0|0	0|0	0|0	0|0	0|0	0|0	0|0	0|0
Pt	48765	C	T	0|1	0|1	0|0	0|0	0|0	0|0	0|0	0|0	0|0	0|0	0|0	0|0	0|0	0|0	0|0	0|0	0|0	0|0	0|0	0|0	0|0	0|0	0|0	0|0	0|0	0|0	0|0	0|0	0|0	0|0	0|0	0|0	0|0	0|0	0|0	0|0	0|0	0|0	0|0	0|0	0|0	0|0	0|0	0|0	0|0	0|0
Pt	48963	C	T	1|1	1|1	0|0	0|0	0|0	0|0	0|0	0|0	0|0	0|0	0|0	0|0	0|0	0|0	0|0	0|0	0|0	0|0	0|0	0|0	0|0	0|0	0|0	0|0	0|0	0|0	0|0	0|0	0|0	0|0	0|0	0|0	0|0	0|0	0|0	0|0	0|0	0|0	0|0	0|0	0|0	0|0	0|0	0|0	0|0	0|0
Pt	49351	A	G	0|1	0|1	0|0	0|0	0|0	0|0	0|0	0|0	0|0	0|0	0|0	0|0	0|0	0|0	0|0	0|0	0|0	0|0	0|0	0|0	0|0	0|0	0|0	0|0	0|0	0|0	0|0	0|0	0|0	0|0	0|0	0|0	0|0	0|0	0|0	0|0	0|0	0|0	0|0	0|0	0|0	0|0	0|0	0|0	0|0	0|0
Pt	49369	C	T	0|0	0|0	0|0	0|0	0|0	0|0	0|0	0|0	0|0	0|0	0|0	0|0	0|0	0|0	0|0	0|0	0|0	0|0	0|0	0|0	0|0	0|0	0|0	0|0	0|0	0|0	0|0	0|0	0|0	0|0	0|0	0|0	0|0	0|0	0|0	0|0	0|0	0|0	0|0	0|0	0|0	0|0	0|0	0|0	0|0	0|0
Pt	49584	G	A	1|1	1|1	0|0	0|0	0|0	0|0	0|0	0|0	0|0	0|0	0|0	0|0	0|0	0|0	0|0	0|0	0|0	0|0	0|0	0|0	0|0	0|0	0|0	0|0	0|0	0|0	0|0	0|0	0|0	0|0	0|0	0|0	0|0	0|0	0|0	0|0	0|0	0|0	0|0	0|0	0|0	0|0	0|0	0|0	0|0	0|0
Pt	49776	T	A	1|1	1|1	0|0	0|0	0|0	0|0	0|0	0|0	0|0	0|0	0|0	0|0	0|0	0|0	0|0	0|0	0|0	0|0	0|0	0|0	0|0	0|0	0|0	0|0	0|0	0|0	0|0	0|0	0|0	0|0	0|0	0|0	0|0	0|0	0|0	0|0	0|0	0|0	0|0	0|0	0|0	0|0	0|0	0|0	0|0	0|0
Pt	50186	TTATTTAA	T	.|.	1|1	0|0	0|0	0|0	0|0	0|0	0|0	0|0	0|0	0|0	0|0	0|0	0|0	0|0	0|0	0|0	0|0	0|0	0|0	0|0	0|0	0|0	0|0	0|0	0|0	0|0	0|0	0|0	0|0	0|0	.|.	0|0	0|0	0|0	0|0	0|0	0|0	0|0	0|0	0|0	0|0	0|0	0|0	0|0	0|0
Pt	50244	C	CTAAATT	.|.	.|.	.|.	0|0	0|0	0|0	0|0	0|0	0|0	0|0	0|0	.|.	.|.	0|0	0|0	0|0	0|0	0|0	0|0	0|0	0|0	0|0	0|0	0|0	0|0	0|0	0|0	0|0	0|0	0|0	0|0	.|.	0|0	0|0	0|0	0|0	0|0	0|0	0|0	0|0	0|0	0|0	0|0	0|0	0|0	0|0
Pt	50253	A	T	.|.	.|.	0|0	0|0	0|0	0|0	0|0	0|0	0|0	0|0	0|0	.|.	.|.	0|0	0|0	0|0	0|0	0|0	0|0	0|0	0|0	0|0	0|0	0|0	0|0	0|0	0|0	0|0	0|0	0|0	.|.	.|.	1|1	0|0	0|0	1|1	0|0	0|0	0|0	0|0	0|0	0|0	0|0	0|0	0|0	0|0
Pt	50289	G	T	.|.	.|.	0|0	0|1	0|1	0|1	0|1	0|1	0|0	0|1	0|1	0|0	.|.	1|1	0|1	0|1	0|1	0|0	1|1	0|1	0|1	0|1	0|0	0|0	0|0	0|1	0|1	0|1	0|0	0|1	1|1	.|.	1|1	1|1	1|1	1|1	1|1	1|1	1|1	1|1	.|.	1|1	.|.	1|1	1|1	1|1
Pt	50309	T	TATAAA	0|0	0|0	0|0	0|0	0|0	0|0	0|0	0|0	0|0	0|0	0|0	0|0	0|0	0|0	0|0	0|0	0|0	0|0	0|0	0|0	0|0	0|0	0|0	0|0	0|0	0|0	0|0	0|0	0|0	0|0	0|0	0|0	0|0	0|0	0|0	0|0	0|0	0|0	0|0	0|0	0|0	0|0	0|0	0|0	0|0	0|0
Pt	50672	T	C	1|1	1|1	1|1	0|0	0|0	0|0	0|0	0|0	0|1	0|0	0|0	0|1	1|1	0|0	0|0	0|0	0|0	0|1	0|0	0|0	0|0	0|0	0|1	0|1	0|1	0|0	0|0	0|0	0|1	0|0	0|0	0|0	0|0	0|0	0|0	0|0	0|0	0|0	0|0	0|0	0|1	0|0	1|1	0|0	0|0	0|0
Pt	50703	A	AAATG	1|1	1|1	0|0	0|0	0|0	0|0	0|0	0|0	0|0	0|0	0|0	0|0	0|0	0|0	0|0	0|0	0|0	0|0	0|0	0|0	0|0	0|0	0|0	0|0	0|0	0|0	0|0	0|0	0|0	0|0	0|0	0|0	0|0	0|0	0|0	0|0	0|0	0|0	0|0	0|0	0|0	0|0	0|0	0|0	0|0	0|0
Pt	50831	C	A	0|0	0|0	0|0	0|0	0|0	0|0	0|0	0|0	0|0	0|0	0|0	0|0	0|0	0|0	0|0	0|0	0|0	0|0	0|0	0|0	0|0	0|0	0|0	0|0	0|0	0|0	0|0	0|0	0|0	0|0	0|0	0|0	0|0	0|0	0|0	0|0	0|0	0|0	0|0	0|0	0|0	0|0	0|0	0|0	0|0	0|0
Pt	50924	C	G	1|1	1|1	0|0	0|0	0|0	0|0	0|0	0|0	0|0	0|0	0|0	0|0	0|0	0|0	0|0	0|0	0|0	0|0	0|0	0|0	0|0	0|0	0|0	0|0	0|0	0|0	0|0	0|0	0|0	0|0	0|0	0|0	0|0	0|0	0|0	0|0	0|0	0|0	0|0	0|0	0|0	0|0	0|0	0|0	0|0	0|0
Pt	50979	T	G	1|1	1|1	0|0	0|0	0|0	0|0	0|0	0|0	0|0	0|0	0|0	0|0	0|0	0|0	0|0	0|0	0|0	0|0	0|0	0|0	0|0	0|0	0|0	0|0	0|0	0|0	0|0	0|0	0|0	0|0	0|0	0|0	0|0	0|0	0|0	0|0	0|0	0|0	0|0	0|0	0|0	0|0	0|0	0|0	0|0	0|0
Pt	52252	G	T	.|.	0|0	0|0	0|0	0|0	0|0	0|0	0|0	0|0	0|0	0|0	0|0	0|0	0|0	0|0	0|0	0|0	0|0	0|0	0|0	0|0	0|0	0|0	0|0	0|0	0|0	0|0	0|0	0|0	0|0	0|0	0|0	0|0	0|0	0|0	0|0	0|0	0|0	0|0	0|0	0|0	0|0	0|0	0|0	0|0	0|0
Pt	53706	G	A	1|1	1|1	0|0	0|0	0|0	0|0	0|0	0|0	0|0	0|0	0|0	0|0	0|0	0|0	0|0	0|0	0|0	0|0	0|0	0|0	0|0	0|0	0|0	0|0	0|0	0|0	0|0	0|0	0|0	0|0	0|0	0|0	0|0	0|0	0|0	0|0	0|0	0|0	0|0	0|0	0|0	0|0	0|0	0|0	0|0	0|0
Pt	53783	C	A	1|1	1|1	0|0	0|0	0|0	0|0	0|0	0|0	0|0	0|0	0|0	0|0	0|0	0|0	0|0	0|0	0|0	0|0	0|0	0|0	0|0	0|0	0|0	0|0	0|0	0|0	0|0	0|0	0|0	0|0	0|0	0|0	0|0	0|0	0|0	0|0	0|0	0|0	0|0	0|0	0|0	0|0	0|0	0|0	0|0	0|0
Pt	53816	C	CA	1|1	1|1	0|0	0|0	0|0	0|0	0|0	0|0	0|0	0|0	0|0	0|0	0|0	0|0	0|0	0|0	0|0	0|0	0|0	0|0	0|0	0|0	0|0	0|0	0|0	0|0	0|0	0|0	0|0	0|0	0|0	0|0	0|0	0|0	0|0	0|0	0|0	0|0	0|0	0|0	0|0	0|0	0|0	0|0	0|0	0|0
Pt	54437	G	T	1|1	1|1	0|0	0|0	0|0	0|0	0|0	0|0	0|0	0|0	0|0	0|0	0|0	0|0	0|0	0|0	0|0	0|0	0|0	0|0	0|0	0|0	0|0	0|0	0|0	0|0	0|0	0|0	0|0	0|0	0|0	0|0	0|0	0|0	0|0	0|0	0|0	0|0	0|0	0|0	0|0	0|0	0|0	0|0	0|0	0|0
Pt	55977	GAGAAGGTATA	G	.|.	.|.	.|.	.|.	.|.	0|0	0|0	.|.	1|1	.|.	.|.	.|.	.|.	.|.	.|.	0|0	0|0	.|.	.|.	.|.	.|.	.|.	.|.	0|0	0|0	.|.	.|.	0|0	.|.	.|.	.|.	.|.	.|.	.|.	.|.	.|.	0|0	.|.	0|0	0|0	0|0	.|.	0|0	0|0	.|.	0|0
Pt	56023	A	C	1|1	1|1	0|0	0|0	0|0	0|0	0|0	0|0	0|0	0|0	0|0	0|0	0|0	0|0	0|0	0|0	0|0	0|0	0|0	0|0	0|0	0|0	0|0	0|0	0|0	0|0	0|0	0|0	0|0	0|0	0|0	.|.	0|0	0|0	0|0	0|0	0|0	0|0	0|0	0|0	0|0	0|0	0|0	0|0	0|0	0|0
Pt	56057	C	G	0|0	0|0	0|0	0|0	0|0	0|0	0|0	0|0	0|0	0|0	0|0	0|0	0|0	0|0	0|0	0|0	0|0	0|0	0|0	0|0	0|0	0|0	0|0	0|0	0|0	0|0	0|0	0|0	0|0	0|0	0|0	0|0	0|0	0|0	0|0	0|0	0|0	0|0	0|0	0|0	1|1	0|0	1|1	0|0	0|0	0|0
Pt	56087	C	CT	0|0	0|0	0|0	0|0	0|0	0|0	0|0	0|0	0|0	0|0	0|0	0|0	0|0	0|0	0|0	0|0	0|0	0|0	0|0	0|0	0|0	0|0	0|0	0|0	0|0	0|0	0|0	0|0	0|0	0|0	0|0	0|0	0|0	0|0	0|0	0|0	0|0	0|0	0|0	0|0	0|0	0|0	0|0	0|0	0|0	0|0
Pt	56094	T	A	0|0	0|0	0|0	0|0	0|0	0|0	0|0	0|0	0|0	0|0	0|0	0|0	0|1	0|0	0|0	0|0	0|0	0|0	0|0	0|0	0|0	0|0	0|0	0|0	0|0	0|0	0|0	0|0	0|0	0|0	0|0	0|0	0|0	0|0	0|0	0|0	0|0	0|0	0|0	0|0	0|0	0|0	0|0	0|0	0|0	0|0
Pt	56096	C	A	0|0	0|0	0|0	0|0	0|0	0|0	0|0	0|0	0|0	0|0	0|0	0|1	0|1	0|0	0|0	0|0	0|0	0|0	0|0	0|0	0|0	0|0	0|0	0|0	0|0	0|0	0|0	0|0	0|0	0|0	0|0	0|0	0|0	0|0	0|0	0|0	0|0	0|0	0|0	0|0	0|0	0|0	0|0	0|0	0|0	0|0
Pt	56097	T	A	0|0	0|0	0|0	0|0	0|0	0|0	0|0	0|0	0|0	0|0	0|0	0|1	0|1	0|0	0|0	0|0	0|0	0|0	0|0	0|0	0|0	0|0	0|0	0|0	0|0	0|0	0|0	0|0	0|0	0|0	0|0	0|0	0|0	0|0	0|0	0|0	0|0	0|0	0|0	0|0	0|0	0|0	0|0	0|0	0|0	0|0
Pt	56219	A	AAATAAAAT	1|1	1|1	0|0	0|0	0|0	0|0	0|0	0|0	0|0	0|0	0|0	0|0	0|0	0|0	0|0	0|0	0|0	0|0	0|0	0|0	0|0	0|0	0|0	0|0	0|0	0|0	0|0	0|0	0|0	0|0	0|0	0|0	0|0	0|0	0|0	0|0	0|0	0|0	0|0	0|0	0|0	0|0	0|0	0|0	0|0	0|0
Pt	56248	T	TATGATC	1|1	1|1	0|0	0|0	0|0	0|0	0|0	0|0	0|0	0|0	0|0	0|0	0|0	0|0	0|0	0|0	0|0	0|0	0|0	0|0	0|0	0|0	0|0	0|0	0|0	0|0	0|0	0|0	0|0	0|0	0|0	0|0	0|0	0|0	0|0	0|0	0|0	0|0	0|0	0|0	0|0	0|0	0|0	0|0	0|0	0|0
Pt	56429	A	G	1|1	1|1	0|0	0|0	0|0	0|0	0|0	0|0	1|1	0|0	0|0	0|0	0|0	0|0	0|0	0|0	0|0	0|0	0|0	0|0	0|0	0|0	1|1	0|0	0|0	0|0	0|0	0|0	0|0	0|0	0|0	0|0	0|0	0|0	0|0	0|0	0|0	0|0	0|0	0|0	0|0	0|0	0|0	0|0	0|0	0|0
Pt	56627	C	T	0|0	0|0	0|0	0|0	0|0	0|0	0|0	0|0	1|1	0|0	0|0	0|0	0|0	0|0	0|0	0|0	0|0	0|0	0|0	0|0	0|0	0|0	1|1	0|0	0|0	0|0	0|0	0|0	0|0	0|0	0|0	0|0	0|0	0|0	0|0	0|0	0|0	0|0	0|0	0|0	0|0	0|0	0|0	0|0	0|0	0|0
Pt	56680	AT	A	0|0	0|0	0|0	0|0	0|0	0|0	0|0	0|0	0|0	0|0	0|0	0|0	0|0	0|0	0|0	0|0	0|0	0|0	0|0	0|0	0|0	0|0	0|0	0|0	0|0	0|0	0|0	0|0	0|0	0|0	0|0	0|0	0|0	0|0	0|0	0|0	0|1	0|1	0|0	0|0	0|0	0|1	0|1	0|1	0|0	0|1
Pt	56691	A	T	0|1	0|1	0|0	0|0	0|0	0|0	0|0	0|0	0|0	0|0	0|0	0|0	0|0	0|0	0|0	0|0	0|0	0|0	0|0	0|0	0|0	0|0	0|0	0|0	0|0	0|0	0|0	0|0	0|0	0|0	0|0	0|0	0|0	0|0	0|0	0|0	0|0	0|0	0|0	0|0	0|0	0|0	0|0	0|0	0|0	0|0
Pt	56694	G	A	0|1	0|1	0|0	0|0	0|0	0|0	0|0	0|0	0|0	0|0	0|0	0|0	0|0	0|0	0|0	0|0	0|0	0|0	0|0	0|0	0|0	0|0	0|0	0|0	0|0	0|0	0|0	0|0	0|0	0|0	0|0	0|0	0|0	0|0	0|0	0|0	0|0	0|0	0|0	0|0	0|0	0|0	0|0	0|0	0|0	0|0
Pt	57098	T	G	0|0	0|0	1|1	0|0	0|0	0|0	0|0	0|0	0|0	0|0	0|0	0|0	0|0	0|0	0|0	0|0	0|0	0|0	0|0	0|0	0|0	0|0	0|0	0|0	0|0	0|0	0|0	0|0	0|0	0|0	0|0	0|0	0|0	0|0	0|0	0|0	0|0	0|0	0|0	0|0	0|0	0|0	0|0	0|0	0|0	0|0
Pt	58040	T	TTCTTC	0|0	0|0	0|0	0|0	0|0	0|0	0|0	0|0	0|0	0|0	0|0	0|0	0|0	0|0	0|0	0|0	0|0	0|0	0|0	0|0	0|0	0|0	0|0	0|0	0|0	0|0	0|0	0|0	0|0	0|0	0|0	0|0	0|0	0|0	0|0	0|0	0|0	0|0	0|0	0|0	0|0	0|0	0|0	0|0	0|0	0|0
Pt	58097	ATCTAGATCTAAGAAAGAACCCAATGCACTGAAATTCCACTAATAACTAATATACAAAAAAGAAGAATAGATACAGGGTATCAAACC	A	0|0	0|0	0|0	0|0	0|1	0|0	0|0	0|0	0|0	0|0	0|0	0|0	0|0	0|0	0|0	0|0	0|0	0|0	0|1	0|0	0|0	0|0	0|0	0|0	0|0	0|0	0|0	0|0	0|0	0|0	0|0	0|0	0|0	0|0	0|0	0|0	0|0	0|0	0|0	0|0	0|0	0|0	0|0	0|0	0|0	1|1
Pt	59019	G	GATATTA	0|0	0|0	0|0	0|0	0|0	0|0	0|0	0|0	0|0	0|0	0|0	0|0	0|0	0|0	0|0	0|0	0|0	0|0	0|0	0|0	0|0	0|0	0|0	0|0	0|0	0|0	0|0	0|0	0|0	0|0	0|0	0|0	0|0	0|0	0|0	0|0	0|0	0|0	0|0	0|0	0|0	0|0	0|0	0|0	0|0	0|0
Pt	59090	C	A	0|0	0|0	0|0	0|0	0|0	0|0	0|0	0|0	1|1	0|0	0|0	0|0	0|0	0|0	0|0	0|0	0|0	0|0	0|0	0|0	0|0	0|0	1|1	0|0	0|0	0|0	0|0	0|0	0|0	0|0	0|0	0|0	0|0	0|0	0|0	0|0	0|0	0|0	0|0	0|0	0|0	0|0	0|0	0|0	0|0	0|0
Pt	59899	A	G	1|1	1|1	0|0	0|0	0|0	0|0	0|0	0|0	0|0	0|0	0|0	0|0	0|0	0|0	0|0	0|0	0|0	0|0	0|0	0|0	0|0	0|0	0|0	0|0	0|0	0|0	0|0	0|0	0|0	0|0	0|0	0|0	0|0	0|0	0|0	0|0	0|0	0|0	0|0	0|0	0|0	0|0	0|0	0|0	0|0	0|0
Pt	60326	T	G	0|0	0|0	0|0	0|0	0|0	0|0	0|0	0|0	0|0	0|0	0|0	0|0	0|0	0|0	0|0	0|0	0|0	0|0	0|0	0|0	0|0	0|0	0|0	0|0	0|0	0|0	0|0	0|0	0|0	0|0	0|0	0|0	0|0	0|0	0|0	0|0	0|0	0|0	0|0	0|0	0|0	0|0	0|0	0|0	0|0	0|0
Pt	60327	T	A	0|0	0|0	0|0	0|0	0|0	0|0	0|0	0|0	0|0	0|0	0|0	0|0	0|0	0|0	0|0	0|0	0|0	0|0	0|0	0|0	0|0	0|0	0|0	0|0	0|0	0|0	0|0	0|0	0|0	0|0	0|0	0|0	0|0	0|0	0|0	0|0	0|0	0|0	0|0	0|0	0|0	0|0	0|0	0|0	0|0	0|0
Pt	60394	T	G	0|0	0|0	0|0	0|0	0|0	0|0	0|0	0|0	0|0	0|0	0|0	0|0	0|0	0|0	0|0	0|0	0|0	0|0	0|0	0|0	0|0	0|0	0|0	0|0	0|0	0|0	0|0	0|0	0|0	0|0	0|0	0|0	0|0	0|0	0|0	0|0	0|0	0|0	0|0	0|0	0|0	0|0	0|0	0|0	0|0	0|0
Pt	60404	C	T	0|0	0|0	0|0	0|0	0|0	0|0	0|0	0|0	0|0	0|0	0|0	0|0	0|0	0|0	0|0	0|0	0|0	0|0	0|0	0|0	0|0	0|0	0|0	0|0	0|0	0|0	0|0	0|0	0|0	0|0	0|0	0|0	0|0	0|0	0|0	0|0	0|0	0|0	0|0	0|0	0|0	0|0	0|0	0|0	0|0	0|0
Pt	60452	C	G	0|0	0|0	0|1	0|0	0|0	0|0	0|0	0|0	0|0	0|0	0|0	0|0	0|0	0|0	0|0	0|0	0|0	0|0	0|0	0|0	0|0	0|0	0|0	0|0	0|0	0|0	0|0	0|0	0|0	0|0	0|0	0|0	0|0	0|0	0|0	0|0	0|0	0|0	0|0	0|0	0|0	0|0	0|0	0|0	0|0	0|0
Pt	60616	G	A	1|1	1|1	0|0	0|0	0|0	0|0	0|0	0|0	0|0	0|0	0|0	0|0	0|0	0|0	0|0	0|0	0|0	0|0	0|0	0|0	0|0	0|0	0|0	0|0	0|0	0|0	0|0	0|0	0|0	0|0	0|0	0|0	0|0	0|0	0|0	0|0	0|0	0|0	0|0	0|0	0|0	0|0	0|0	0|0	0|0	0|0
Pt	60704	C	A	0|0	0|0	0|0	0|0	0|0	0|0	0|0	0|0	0|0	0|0	0|0	0|0	0|0	0|0	0|0	0|0	0|0	0|0	0|0	0|0	0|0	0|0	0|0	0|0	0|0	0|0	0|0	0|0	0|0	0|0	0|0	0|0	0|0	0|0	0|0	0|0	0|0	0|0	0|0	0|0	0|0	0|0	0|0	0|0	0|0	0|0
Pt	60724	C	CCATT	.|.	.|.	0|1	0|0	0|0	0|0	0|0	0|0	1|1	0|0	0|0	0|1	1|1	0|0	0|0	0|0	0|0	0|1	0|0	0|0	0|0	0|0	1|1	0|1	0|1	0|0	0|0	0|0	0|1	0|0	0|0	0|0	0|0	0|0	0|0	0|0	0|0	0|0	0|0	0|0	1|1	0|0	1|1	0|0	0|0	0|0
Pt	60825	T	C	.|.	.|.	0|0	0|0	0|0	0|0	0|0	0|0	0|0	0|0	0|0	0|0	0|0	0|0	0|0	0|0	0|0	0|0	0|0	0|0	0|0	0|0	0|0	0|0	0|0	0|0	0|0	0|0	0|0	0|0	0|0	0|0	0|0	0|0	0|0	0|0	0|0	0|0	0|0	0|0	0|0	0|0	0|0	0|0	0|0	0|0
Pt	61266	C	T	.|.	.|.	0|0	0|0	0|0	1|1	0|0	0|0	0|0	0|0	0|0	0|0	0|0	0|0	0|0	1|1	0|0	0|0	0|0	0|0	0|0	0|0	0|0	0|0	0|0	0|0	1|1	0|0	0|0	0|0	0|0	0|0	0|0	0|0	0|0	0|0	0|0	1|1	1|1	1|1	0|0	1|1	0|0	0|0	0|0	0|0
Pt	61293	AC	A	.|.	1|1	0|0	0|0	0|0	0|0	0|0	0|0	0|0	0|0	0|0	0|0	0|0	0|0	0|0	0|0	0|0	0|0	0|0	0|0	0|0	0|0	0|0	0|0	0|0	0|0	0|0	0|0	0|0	0|0	0|0	0|0	0|0	0|0	0|0	0|0	0|0	0|0	0|0	0|0	0|0	0|0	0|0	0|0	0|0	0|0
Pt	61296	G	A	.|.	1|1	0|0	0|0	0|0	0|0	0|0	0|0	0|0	0|0	0|0	0|0	0|0	0|0	0|0	0|0	0|0	0|0	0|0	0|0	0|0	0|0	0|0	0|0	0|0	0|0	0|0	0|0	0|0	0|0	0|0	0|0	0|0	0|0	0|0	0|0	0|0	0|0	0|0	0|0	0|0	0|0	0|0	0|0	0|0	0|0
Pt	61297	C	A	.|.	1|1	0|0	0|0	0|0	0|0	0|0	0|0	0|0	0|0	0|0	0|0	0|0	0|0	0|0	0|0	0|0	0|0	0|0	0|0	0|0	0|0	0|0	0|0	0|0	0|0	0|0	0|0	0|0	0|0	0|0	0|0	0|0	0|0	0|0	0|0	0|0	0|0	0|0	0|0	0|0	0|0	0|0	0|0	0|0	0|0
Pt	61325	G	C	.|.	1|1	0|0	0|0	0|0	0|0	0|0	0|0	0|0	0|0	0|0	0|0	0|0	0|0	0|0	0|0	0|0	0|0	0|0	0|0	0|0	0|0	0|0	0|0	0|0	0|0	0|0	0|0	0|0	0|0	0|0	0|0	0|0	0|0	0|0	0|0	0|0	0|0	0|0	0|0	0|0	0|0	0|0	0|0	0|0	0|0
Pt	61364	C	T	1|1	1|1	0|0	0|0	0|0	0|0	0|0	0|0	0|0	0|0	0|0	0|0	0|0	0|0	0|0	0|0	0|0	0|0	0|0	0|0	0|0	0|0	0|0	0|0	0|0	0|0	0|0	0|0	0|0	0|0	0|0	0|0	0|0	0|0	0|0	0|0	0|0	0|0	0|0	0|0	0|0	0|0	0|0	0|0	0|0	0|0
Pt	61375	G	A	0|0	1|1	0|0	0|0	0|0	0|0	0|0	0|0	0|0	0|0	0|0	0|0	0|0	0|0	0|0	0|0	0|0	0|0	0|0	0|0	0|0	0|0	0|0	0|0	0|0	0|0	0|0	0|0	0|0	0|0	0|0	0|0	0|0	0|0	0|0	0|0	0|0	0|0	0|0	0|0	0|0	0|0	0|0	0|0	0|0	0|0
Pt	61394	G	T	0|0	1|1	0|0	0|0	0|0	0|0	0|0	0|0	0|0	0|0	0|0	0|0	0|0	0|0	0|0	0|0	0|0	0|0	0|0	0|0	0|0	0|0	0|0	0|0	0|0	0|0	0|0	0|0	0|0	0|0	0|0	0|0	0|0	0|0	0|0	0|0	0|0	0|0	0|0	0|0	0|0	0|0	0|0	0|0	0|0	0|0
Pt	61927	G	A	0|0	0|0	0|0	0|0	0|0	0|0	0|0	0|0	0|0	0|0	0|0	0|0	0|0	0|0	0|0	0|0	0|0	0|0	0|0	0|0	0|0	0|0	0|0	0|0	0|0	0|0	0|0	0|0	0|0	0|0	0|0	0|0	0|0	0|0	0|0	0|0	0|0	0|0	0|0	0|0	0|0	0|0	0|0	0|0	0|0	0|0
Pt	61998	T	TTA	0|0	.|.	0|0	0|0	0|0	0|0	0|0	0|0	1|1	0|0	0|0	0|0	0|0	0|0	0|0	0|0	0|0	0|0	0|0	0|0	0|0	0|0	1|1	0|0	0|0	0|0	0|0	0|0	0|0	0|0	0|0	0|0	0|0	0|0	0|0	0|0	0|0	0|0	0|0	0|0	0|0	0|0	0|0	0|0	0|0	0|0
Pt	62008	A	T	.|.	.|.	0|0	0|0	0|0	0|0	0|0	0|0	0|0	0|0	0|0	0|0	0|0	0|0	0|0	0|0	0|0	0|0	0|0	0|0	0|0	0|0	0|0	0|0	0|0	0|0	0|0	0|0	0|0	0|0	0|0	0|0	0|0	0|0	0|0	0|0	0|0	0|0	0|0	0|0	0|0	0|0	0|0	0|0	0|0	0|0
Pt	62173	T	A	0|1	1|1	0|0	0|0	0|0	0|0	0|0	0|0	0|0	0|0	0|0	0|0	0|0	0|0	0|0	0|0	0|0	0|0	0|0	0|0	0|0	0|0	0|0	0|0	0|0	0|0	0|0	0|0	0|0	0|0	0|0	0|0	0|0	0|0	0|0	0|0	0|0	0|0	0|0	0|0	0|0	0|0	0|0	0|0	0|0	0|0
Pt	62191	C	T	0|0	0|0	0|0	0|0	0|0	0|0	0|0	0|0	0|0	0|0	0|0	1|1	1|1	0|0	0|0	0|0	0|0	0|0	0|0	0|0	0|0	0|0	0|0	1|1	1|1	0|0	0|0	0|0	1|1	0|0	0|0	0|0	0|0	0|0	0|0	0|0	0|0	0|0	0|0	0|0	0|0	0|0	0|0	0|0	0|0	0|0
Pt	62253	A	C	0|1	1|1	0|0	0|0	0|0	0|0	0|0	0|0	0|0	0|0	0|0	0|0	0|0	0|0	0|0	0|0	0|0	0|0	0|0	0|0	0|0	0|0	0|0	0|0	0|0	0|0	0|0	0|0	0|0	0|0	0|0	0|0	0|0	0|0	0|0	0|0	0|0	0|0	0|0	0|0	0|0	0|0	0|0	0|0	0|0	0|0
Pt	62357	T	A	0|0	0|0	0|0	0|0	0|0	0|0	0|0	0|0	0|0	0|0	0|0	0|0	0|0	0|0	0|0	0|0	0|0	0|0	0|0	0|0	0|0	0|0	0|0	0|0	0|0	0|0	0|0	0|0	0|0	0|0	0|0	0|0	0|0	0|0	0|0	0|0	0|0	0|0	0|0	0|0	1|1	0|0	1|1	0|0	0|0	0|0
Pt	62379	T	C	1|1	1|1	0|0	0|0	0|0	0|0	0|0	0|0	0|0	0|0	0|0	0|0	0|0	0|0	0|0	0|0	0|0	0|0	0|0	0|0	0|0	0|0	0|0	0|0	0|0	0|0	0|0	0|0	0|0	0|0	0|0	0|0	0|0	0|0	0|0	0|0	0|0	0|0	0|0	0|0	0|0	0|0	0|0	0|0	0|0	0|0
Pt	62449	CT	C	0|0	0|0	0|0	0|0	0|0	0|0	0|0	0|0	0|0	0|0	0|0	0|0	0|0	0|0	0|0	0|0	0|0	0|0	0|0	0|0	0|0	0|0	0|0	0|0	0|0	0|0	0|0	0|0	0|0	0|0	0|0	0|0	0|0	0|0	0|0	0|0	0|0	0|0	0|0	0|0	0|0	0|0	0|0	0|0	0|0	0|0
Pt	62625	T	C	0|1	0|1	0|0	0|0	0|0	0|0	0|0	0|0	0|0	0|0	0|0	0|0	0|0	0|0	0|0	0|0	0|0	0|0	0|0	0|0	0|0	0|0	0|0	0|0	0|0	0|0	0|0	0|0	0|0	0|0	0|0	0|0	0|0	0|0	0|0	0|0	0|0	0|0	0|0	0|0	0|0	0|0	0|0	0|0	0|0	0|0
Pt	62922	TA	T	0|0	0|0	0|0	0|0	0|0	0|0	0|0	0|0	0|0	0|0	0|0	0|0	0|0	0|0	0|0	0|0	0|0	0|0	0|0	0|0	0|0	0|0	0|0	0|0	0|0	0|0	0|0	0|0	0|0	0|0	0|0	0|0	0|0	0|0	0|0	0|0	0|0	0|0	0|0	0|0	0|0	0|0	0|0	0|1	0|0	0|1
Pt	62932	AT	A	0|1	0|1	0|0	0|0	0|0	0|0	0|0	0|0	0|0	0|0	0|0	0|0	0|0	0|0	0|0	0|0	0|0	0|0	0|0	0|0	0|0	0|0	0|0	0|0	0|0	0|0	0|0	0|0	0|0	0|0	0|0	0|0	0|0	0|0	0|0	0|0	0|0	0|0	0|0	0|0	0|0	0|0	0|0	0|0	0|0	0|0
Pt	63246	A	T	0|0	0|0	0|0	0|0	0|0	0|0	0|0	0|0	0|0	0|0	0|0	.|.	0|0	.|.	.|.	0|0	0|0	0|0	0|0	.|.	.|.	.|.	.|.	0|0	0|0	0|0	.|.	0|0	0|0	0|0	0|0	.|.	0|0	0|0	0|0	.|.	0|0	0|0	0|0	0|0	0|0	0|0	0|0	0|0	0|0	0|0
Pt	63372	C	CT	1|1	1|1	0|0	0|0	0|0	0|0	0|0	0|0	0|0	0|0	0|0	0|0	0|0	0|0	0|0	0|0	0|0	0|0	0|0	0|0	0|0	0|0	0|0	0|0	0|0	0|0	0|0	0|0	0|0	0|0	0|0	0|0	0|0	0|0	0|0	0|0	0|0	0|0	0|0	0|0	0|0	0|0	0|0	0|0	0|0	0|0
Pt	63374	A	T	1|1	1|1	0|0	0|0	0|0	0|0	0|0	0|0	0|0	0|0	0|0	0|0	0|0	0|0	0|0	0|0	0|0	0|0	0|0	0|0	0|0	0|0	0|0	0|0	0|0	0|0	0|0	0|0	0|0	0|0	0|0	0|0	0|0	0|0	0|0	0|0	0|0	0|0	0|0	0|0	0|0	0|0	0|0	0|0	0|0	0|0
Pt	63376	A	G	1|1	1|1	0|0	0|0	0|0	0|0	0|0	0|0	0|0	0|0	0|0	0|0	0|0	0|0	0|0	0|0	0|0	0|0	0|0	0|0	0|0	0|0	0|0	0|0	0|0	0|0	0|0	0|0	0|0	0|0	0|0	0|0	0|0	0|0	0|0	0|0	0|0	0|0	0|0	0|0	0|0	0|0	0|0	0|0	0|0	0|0
Pt	63377	C	T	1|1	1|1	0|0	0|0	0|0	0|0	0|0	0|0	0|0	0|0	0|0	0|0	0|0	0|0	0|0	0|0	0|0	0|0	0|0	0|0	0|0	0|0	0|0	0|0	0|0	0|0	0|0	0|0	0|0	0|0	0|0	0|0	0|0	0|0	0|0	0|0	0|0	0|0	0|0	0|0	0|0	0|0	0|0	0|0	0|0	0|0
Pt	63379	A	T	1|1	1|1	0|0	0|0	0|0	0|0	0|0	0|0	0|0	0|0	0|0	0|0	0|0	0|0	0|0	0|0	0|0	0|0	0|0	0|0	0|0	0|0	0|0	0|0	0|0	0|0	0|0	0|0	0|0	0|0	0|0	0|0	0|0	0|0	0|0	0|0	0|0	0|0	0|0	0|0	0|0	0|0	0|0	0|0	0|0	0|0
Pt	63380	GA	G	1|1	1|1	0|0	0|0	0|0	0|0	0|0	0|0	0|0	0|0	0|0	0|0	0|0	0|0	0|0	0|0	0|0	0|0	0|0	0|0	0|0	0|0	0|0	0|0	0|0	0|0	0|0	0|0	0|0	0|0	0|0	0|0	0|0	0|0	0|0	0|0	0|0	0|0	0|0	0|0	0|0	0|0	0|0	0|0	0|0	0|0
Pt	63750	TTTCCAA	T	.|.	.|.	0|0	0|0	0|1	0|0	0|0	0|0	0|0	0|0	0|0	0|0	0|0	0|0	0|0	0|0	0|0	0|0	0|1	0|0	0|0	0|0	.|.	0|0	0|0	0|0	0|0	0|0	0|0	0|0	.|.	0|0	0|0	0|0	0|0	0|0	0|0	0|0	0|0	0|0	0|0	0|0	0|0	0|0	0|0	1|1
Pt	63839	C	CTTCT	0|0	.|.	0|0	0|0	0|1	0|0	0|0	0|0	0|0	0|0	0|0	0|0	0|0	0|0	0|0	0|0	0|0	0|0	0|1	0|0	0|0	0|0	.|.	0|0	0|0	0|0	0|0	0|0	0|0	0|0	0|0	0|0	0|0	0|0	0|0	0|0	0|0	0|0	0|0	0|0	0|0	0|0	0|0	0|0	0|0	1|1
Pt	64275	C	T	.|.	.|.	0|0	0|0	0|0	0|0	0|0	0|0	1|1	0|0	0|0	0|0	0|0	0|0	0|0	0|0	0|0	0|0	0|0	0|0	0|0	0|0	1|1	0|0	0|0	0|0	0|0	0|0	0|0	0|0	.|.	.|.	0|0	0|0	0|0	.|.	0|0	0|0	0|0	0|0	0|0	0|0	0|0	0|0	0|0	0|0
Pt	64932	C	CTTCATA	0|0	0|0	1|1	0|0	0|0	0|0	0|0	0|0	0|0	0|0	0|0	0|0	0|0	0|0	0|0	0|0	0|0	0|0	0|0	0|0	0|0	0|0	0|0	0|0	0|0	0|0	0|0	0|0	0|0	0|0	0|0	0|0	0|0	0|0	0|0	0|0	0|0	0|0	0|0	0|0	0|0	0|0	0|0	0|0	0|0	0|0
Pt	65026	G	A	0|0	0|0	0|0	1|1	0|0	0|0	0|0	0|0	0|0	1|1	0|0	0|0	0|0	0|0	0|0	0|0	0|0	0|0	0|0	0|0	0|0	0|0	0|0	0|0	0|0	0|0	0|0	1|1	0|0	1|1	0|0	1|1	0|0	0|0	0|0	0|0	0|0	0|0	0|0	0|0	0|0	0|0	0|0	0|0	0|0	0|0
Pt	65320	G	A	1|1	.|.	0|0	0|0	0|0	0|0	0|0	0|0	0|0	0|0	0|0	0|0	0|0	0|0	0|0	0|0	0|0	0|0	0|0	0|0	0|0	0|0	0|0	0|0	0|0	0|0	0|0	0|0	0|0	0|0	0|0	0|0	0|0	0|0	0|0	0|0	0|0	0|0	0|0	0|0	0|0	0|0	0|0	0|0	0|0	0|0
Pt	65335	T	A	1|1	.|.	0|0	0|0	0|0	0|0	0|0	0|0	0|0	0|0	0|0	0|0	0|0	0|0	0|0	0|0	0|0	0|0	0|0	0|0	0|0	0|0	0|0	0|0	0|0	0|0	0|0	0|0	0|0	0|0	0|0	0|0	0|0	0|0	0|0	0|0	0|0	0|0	0|0	0|0	0|0	0|0	0|0	0|0	0|0	0|0
Pt	65617	C	CAACAA	.|.	.|.	0|0	0|0	0|0	0|0	0|0	0|0	0|0	0|0	0|0	0|0	0|0	0|0	0|0	0|0	0|0	0|0	0|0	0|0	0|0	0|0	0|0	0|0	0|0	0|0	0|0	0|0	0|0	0|0	0|0	0|0	0|0	0|0	0|0	0|0	0|0	0|0	0|0	0|0	0|0	0|0	0|0	0|0	0|0	0|0
Pt	66840	A	AT	0|0	0|0	0|0	0|0	0|0	0|0	0|0	0|0	0|0	0|0	0|0	0|0	0|0	0|0	0|0	0|0	0|0	0|0	0|0	0|0	0|0	0|0	0|0	0|0	0|0	0|0	0|0	0|0	0|0	0|0	0|0	0|0	0|0	0|0	0|0	0|0	0|0	0|0	0|0	0|0	0|0	0|0	0|0	0|0	0|0	0|0
Pt	67482	T	C	1|1	0|1	0|0	0|0	0|0	0|0	0|0	0|0	0|0	0|0	0|0	0|0	0|0	0|0	0|0	0|0	0|0	0|0	0|0	0|0	0|0	0|0	0|0	0|0	0|0	0|0	0|0	0|0	0|0	0|0	0|0	0|0	0|0	0|0	0|0	0|0	0|0	0|0	0|0	0|0	0|0	0|0	0|0	0|0	0|0	0|0
Pt	67569	T	C	0|0	0|0	0|0	0|0	0|0	0|0	0|0	0|0	0|0	0|0	0|0	0|0	0|0	0|0	0|0	0|0	0|0	0|0	0|0	0|0	0|0	0|0	0|0	0|0	0|0	0|0	0|0	0|0	0|0	0|0	0|0	0|0	0|0	0|0	0|0	0|0	0|0	0|0	0|0	0|0	0|0	0|0	0|0	0|0	0|0	0|0
Pt	67581	G	T	0|1	1|1	0|0	0|0	0|0	0|0	0|0	0|0	0|0	0|0	0|0	0|0	0|0	0|0	0|0	0|0	0|0	0|0	0|0	0|0	0|0	0|0	0|0	0|0	0|0	0|0	0|0	0|0	0|0	0|0	0|0	0|0	0|0	0|0	0|0	0|0	0|0	0|0	0|0	0|0	0|0	0|0	0|0	0|0	0|0	0|0
Pt	69472	C	T	1|1	1|1	0|0	0|0	0|0	0|0	0|0	0|0	0|0	0|0	0|0	0|0	0|0	0|0	0|0	0|0	0|0	0|0	0|0	0|0	0|0	0|0	0|0	0|0	0|0	0|0	0|0	0|0	0|0	0|0	0|0	0|0	0|0	0|0	0|0	0|0	0|0	0|0	0|0	0|0	0|0	0|0	0|0	0|0	0|0	0|0
Pt	69807	C	T	0|1	0|1	0|0	0|0	0|0	0|0	0|0	0|0	0|0	0|0	0|0	0|0	0|0	0|0	0|0	0|0	0|0	0|0	0|0	0|0	0|0	0|0	0|0	0|0	0|0	0|0	0|0	0|0	0|0	0|0	0|0	0|0	0|0	0|0	0|0	0|0	0|0	0|0	0|0	0|0	0|0	0|0	0|0	0|0	0|0	0|0
Pt	70116	A	C	.|.	1|1	0|0	0|0	0|0	0|0	0|0	0|0	0|0	0|0	0|0	0|0	0|0	0|0	0|0	0|0	0|0	0|0	0|0	0|0	0|0	0|0	0|0	0|0	0|0	0|0	0|0	0|0	0|0	0|0	0|0	0|0	0|0	0|0	0|0	0|0	0|0	0|0	0|0	0|0	0|0	0|0	0|0	0|0	0|0	0|0
Pt	70117	G	T	.|.	1|1	0|0	0|0	0|0	0|0	0|0	0|0	0|0	0|0	0|0	0|0	0|0	0|0	0|0	0|0	0|0	0|0	0|0	0|0	0|0	0|0	0|0	0|0	0|0	0|0	0|0	0|0	0|0	0|0	0|0	0|0	0|0	0|0	0|0	0|0	0|0	0|0	0|0	0|0	0|0	0|0	0|0	0|0	0|0	0|0
Pt	70507	G	A	1|1	1|1	0|0	0|0	0|0	0|0	0|0	0|0	0|0	0|0	0|0	0|0	0|0	0|0	0|0	0|0	0|0	0|0	0|0	0|0	0|0	0|0	0|0	0|0	0|0	0|0	0|0	0|0	0|0	0|0	0|0	0|0	0|0	0|0	0|0	0|0	0|0	0|0	0|0	0|0	0|0	0|0	0|0	0|0	0|0	0|0
Pt	70813	A	ATATT	0|0	0|0	0|0	0|0	0|0	0|0	0|0	0|0	1|1	0|0	0|0	0|0	0|0	0|0	0|0	0|0	0|0	0|0	0|0	0|0	0|0	0|0	1|1	0|0	0|0	0|0	0|0	0|0	0|0	0|0	0|0	0|0	0|0	0|0	0|0	0|0	0|0	0|0	0|0	0|0	0|0	0|0	0|0	0|0	0|0	0|0
Pt	70859	CA	C	0|0	0|0	0|0	0|0	0|0	0|0	0|0	0|0	0|0	0|0	0|0	0|0	0|0	0|0	0|0	0|0	0|0	0|0	0|0	0|0	0|0	0|0	0|0	0|0	0|0	0|0	0|0	0|0	0|0	0|0	0|0	0|0	0|0	0|0	0|0	0|0	0|0	0|0	0|0	0|0	0|0	0|0	0|0	0|1	0|0	0|1
Pt	70990	CT	C	0|0	0|0	0|0	0|0	0|0	0|0	0|0	0|0	0|0	0|0	0|0	1|1	1|1	0|0	0|0	0|0	0|0	0|0	0|0	0|0	0|0	0|0	0|0	1|1	0|0	0|0	0|0	0|0	1|1	0|0	0|0	0|0	0|0	0|0	0|0	0|0	0|0	0|0	0|0	0|0	0|0	0|0	0|0	0|0	0|0	0|0
Pt	71047	C	T	0|0	0|0	0|0	0|0	0|0	0|0	0|0	0|0	0|0	0|0	0|0	0|0	0|0	0|0	0|0	0|0	0|0	0|0	0|0	0|0	0|0	0|0	0|0	0|0	0|0	0|0	0|0	0|0	0|0	0|0	0|0	0|0	0|0	0|0	1|1	0|0	0|0	0|0	0|0	0|0	0|0	0|0	0|0	0|0	0|0	0|0
Pt	71172	T	C	1|1	1|1	0|0	0|0	0|0	0|0	0|0	0|0	0|0	0|0	0|0	0|0	0|0	0|0	0|0	0|0	0|0	0|0	0|0	0|0	0|0	0|0	0|0	0|0	0|0	0|0	0|0	0|0	0|0	0|0	0|0	0|0	0|0	0|0	0|0	0|0	0|0	0|0	0|0	0|0	0|0	0|0	0|0	0|0	0|0	0|0
Pt	71176	T	TA	0|1	1|1	0|0	0|0	0|0	0|0	0|0	0|0	0|1	0|0	0|0	0|0	0|0	0|0	0|0	0|0	0|0	0|0	0|0	0|0	0|0	0|0	0|1	0|0	0|0	0|0	0|0	0|0	0|0	0|0	0|0	0|0	0|0	0|0	0|0	0|0	0|0	0|0	0|0	0|0	0|0	0|0	0|0	0|0	0|0	0|0
Pt	71338	C	T	0|1	0|1	0|0	0|0	0|0	0|0	0|0	0|0	0|0	0|0	0|0	0|0	0|0	0|0	0|0	0|0	0|0	0|0	0|0	0|0	0|0	0|0	0|0	0|0	0|0	0|0	0|0	0|0	0|0	0|0	0|0	0|0	0|0	0|0	0|0	0|0	0|0	0|0	0|0	0|0	0|0	0|0	0|0	0|0	0|0	0|0
Pt	71351	T	C	0|1	0|1	0|0	0|0	0|0	0|0	0|0	0|0	0|0	0|0	0|0	0|0	0|0	0|0	0|0	0|0	0|0	0|0	0|0	0|0	0|0	0|0	0|0	0|0	0|0	0|0	0|0	0|0	0|0	0|0	0|0	0|0	0|0	0|0	0|0	0|0	0|0	0|0	0|0	0|0	0|0	0|0	0|0	0|0	0|0	0|0
Pt	71382	A	G	0|1	0|1	0|0	0|0	0|0	0|0	0|0	0|0	0|0	0|0	0|0	0|0	0|0	0|0	0|0	0|0	0|0	0|0	0|0	0|0	0|0	0|0	0|0	0|0	0|0	0|0	0|0	0|0	0|0	0|0	0|0	0|0	0|0	0|0	0|0	0|0	0|0	0|0	0|0	0|0	0|0	0|0	0|0	0|0	0|0	0|0
Pt	71393	A	T	0|1	0|1	0|0	0|0	0|0	0|0	0|0	0|0	0|0	0|0	0|0	0|0	0|0	0|0	0|0	0|0	0|0	0|0	0|0	0|0	0|0	0|0	0|0	0|0	0|0	0|0	0|0	0|0	0|0	0|0	0|0	0|0	0|0	0|0	0|0	0|0	0|0	0|0	0|0	0|0	0|0	0|0	0|0	0|0	0|0	0|0
Pt	71401	G	A	0|0	0|0	0|0	0|0	0|0	0|0	0|0	0|0	0|0	0|0	0|0	0|0	0|0	0|0	0|0	0|0	0|0	0|0	0|0	0|0	0|0	0|0	0|0	0|0	0|0	0|0	0|0	0|0	0|0	0|0	0|0	0|0	0|0	0|0	0|0	0|0	0|0	0|0	0|0	0|0	1|1	0|0	1|1	0|0	0|0	0|0
Pt	71405	C	T	0|1	0|1	0|0	0|0	0|0	0|0	0|0	0|0	0|0	0|0	0|0	0|0	0|0	0|0	0|0	0|0	0|0	0|0	0|0	0|0	0|0	0|0	0|0	0|0	0|0	0|0	0|0	0|0	0|0	0|0	0|0	0|0	0|0	0|0	0|0	0|0	0|0	0|0	0|0	0|0	0|0	0|0	0|0	0|0	0|0	0|0
Pt	71725	C	A	1|1	1|1	0|0	0|0	0|0	0|0	0|0	0|0	0|0	0|0	0|0	0|0	0|0	0|0	0|0	0|0	0|0	0|0	0|0	0|0	0|0	0|0	0|0	0|0	0|0	0|0	0|0	0|0	0|0	0|0	0|0	0|0	0|0	0|0	0|0	0|0	0|0	0|0	0|0	0|0	0|0	0|0	0|0	0|0	0|0	0|0
Pt	72164	C	T	0|0	0|0	0|0	0|0	0|0	0|0	0|0	0|0	0|0	0|0	0|0	0|0	0|0	0|0	0|0	0|0	0|0	0|0	0|0	0|0	0|0	0|0	0|0	0|0	0|0	0|0	0|0	0|0	0|0	0|0	0|0	0|0	0|0	0|0	0|0	0|0	0|0	0|0	0|0	0|0	0|0	0|0	0|0	0|0	0|0	0|0
Pt	72666	A	T	1|1	0|1	0|0	0|0	0|0	0|0	0|0	0|0	0|0	0|0	0|0	0|0	0|0	0|0	0|0	0|0	0|0	0|0	0|0	0|0	0|0	0|0	0|0	0|0	0|0	0|0	0|0	0|0	0|0	0|0	0|0	0|0	0|0	0|0	0|0	0|0	0|0	0|0	0|0	0|0	0|0	0|0	0|0	0|0	0|0	0|0
Pt	72703	G	A	0|1	0|1	0|0	0|0	0|0	0|0	0|0	0|0	0|0	0|0	0|0	0|0	0|0	0|0	0|0	0|0	0|0	0|0	0|0	0|0	0|0	0|0	0|0	0|0	0|0	0|0	0|0	0|0	0|0	0|0	0|0	0|0	0|0	0|0	0|0	0|0	0|0	0|0	0|0	0|0	0|0	0|0	0|0	0|0	0|0	0|0
Pt	72950	T	C	0|1	1|1	0|0	0|0	0|0	0|0	0|0	0|0	0|0	0|0	0|0	0|0	0|0	0|0	0|0	0|0	0|0	0|0	0|0	0|0	0|0	0|0	0|0	0|0	0|0	0|0	0|0	0|0	0|0	0|0	0|0	0|0	0|0	0|0	0|0	0|0	0|0	0|0	0|0	0|0	0|0	0|0	0|0	0|0	0|0	0|0
Pt	72965	G	T	0|1	1|1	0|0	0|0	0|0	0|0	0|0	0|0	0|0	0|0	0|0	0|0	0|0	0|0	0|0	0|0	0|0	0|0	0|0	0|0	0|0	0|0	0|0	0|0	0|0	0|0	0|0	0|0	0|0	0|0	0|0	0|0	0|0	0|0	0|0	0|0	0|0	0|0	0|0	0|0	0|0	0|0	0|0	0|0	0|0	0|0
Pt	73014	C	T	0|1	0|1	0|0	0|0	0|0	0|0	0|0	0|0	0|0	0|0	0|0	0|0	0|0	0|0	0|0	0|0	0|0	0|0	0|0	0|0	0|0	0|0	0|0	0|0	0|0	0|0	0|0	0|0	0|0	0|0	0|0	0|0	0|0	0|0	0|0	0|0	0|0	0|0	0|0	0|0	0|0	0|0	0|0	0|0	0|0	0|0
Pt	73044	A	T	0|1	0|1	0|0	0|0	0|0	0|0	0|0	0|0	0|0	0|0	0|0	0|0	0|0	0|0	0|0	0|0	0|0	0|0	0|0	0|0	0|0	0|0	0|0	0|0	0|0	0|0	0|0	0|0	0|0	0|0	0|0	0|0	0|0	0|0	0|0	0|0	0|0	0|0	0|0	0|0	0|0	0|0	0|0	0|0	0|0	0|0
Pt	73102	G	T	1|1	0|0	0|0	0|0	0|0	0|0	0|0	0|0	0|0	0|0	0|0	0|0	0|0	0|0	0|0	0|0	0|0	0|0	0|0	0|0	0|0	0|0	0|0	0|0	0|0	0|0	0|0	0|0	0|0	0|0	0|0	0|0	0|0	0|0	0|0	0|0	0|0	0|0	0|0	0|0	0|0	0|0	0|0	0|0	0|0	0|0
Pt	73106	A	T	1|1	0|0	0|0	0|0	0|0	0|0	0|0	0|0	0|0	0|0	0|0	0|0	0|0	0|0	0|0	0|0	0|0	0|0	0|0	0|0	0|0	0|0	0|0	0|0	0|0	0|0	0|0	0|0	0|0	0|0	0|0	0|0	0|0	0|0	0|0	0|0	0|0	0|0	0|0	0|0	0|0	0|0	0|0	0|0	0|0	0|0
Pt	73241	T	C	0|1	1|1	0|0	0|0	0|0	0|0	0|0	0|0	0|0	0|0	0|0	0|0	0|0	0|0	0|0	0|0	0|0	0|0	0|0	0|0	0|0	0|0	0|0	0|0	0|0	0|0	0|0	0|0	0|0	0|0	0|0	0|0	0|0	0|0	0|0	0|0	0|0	0|0	0|0	0|0	0|0	0|0	0|0	0|0	0|0	0|0
Pt	73699	T	C	0|0	0|0	1|1	1|1	0|1	1|1	1|1	1|1	1|1	1|1	1|1	1|1	1|1	1|1	1|1	0|1	1|1	1|1	1|1	0|1	1|1	1|1	1|1	1|1	1|1	1|1	1|1	1|1	1|1	1|1	1|1	1|1	1|1	1|1	1|1	1|1	1|1	1|1	1|1	1|1	1|1	1|1	1|1	1|1	1|1	1|1
Pt	74292	G	A	0|0	0|0	0|0	0|0	0|0	0|0	0|0	0|0	0|0	0|0	0|0	0|0	0|0	0|0	0|0	0|0	0|0	0|0	0|0	0|0	0|0	0|0	0|0	0|0	0|0	0|0	0|0	0|0	0|0	0|0	0|0	0|0	0|0	0|0	0|0	0|0	0|0	0|0	0|0	0|0	0|0	0|0	0|0	0|0	0|0	0|0
Pt	74547	C	A	0|1	0|1	0|0	0|0	0|0	0|0	0|0	0|0	0|0	0|0	0|0	0|0	0|0	0|0	0|0	0|0	0|0	0|0	0|0	0|0	0|0	0|0	0|0	0|0	0|0	0|0	0|0	0|0	0|0	0|0	0|0	0|0	0|0	0|0	0|0	0|0	0|0	0|0	0|0	0|0	0|0	0|0	0|0	0|0	0|0	0|0
Pt	75407	C	CT	1|1	1|1	0|0	0|0	0|0	0|0	0|0	0|0	0|0	0|0	0|0	0|0	0|0	0|0	0|0	0|0	0|0	0|0	0|0	0|0	0|0	0|0	0|0	0|0	0|0	0|0	0|0	0|0	0|0	0|0	0|0	0|0	0|0	0|0	0|0	0|0	0|0	0|0	0|0	0|0	0|0	0|0	0|0	0|0	0|0	0|0
Pt	75574	T	C	1|1	1|1	0|0	0|0	0|0	0|0	0|0	0|0	0|0	0|0	0|0	0|0	0|0	0|0	0|0	0|0	0|0	0|0	0|0	0|0	0|0	0|0	0|0	0|0	0|0	0|0	0|0	0|0	0|0	0|0	0|0	0|0	0|0	0|0	0|0	0|0	0|0	0|0	0|0	0|0	0|0	0|0	0|0	0|0	0|0	0|0
Pt	75679	C	T	0|0	0|0	0|0	0|0	0|0	0|0	0|0	0|0	0|0	0|0	0|0	0|0	0|0	0|0	0|0	0|0	0|0	0|0	0|0	0|0	0|0	0|0	0|0	0|0	0|0	0|0	0|0	0|0	0|0	0|0	0|0	0|0	0|0	0|0	0|0	0|0	0|0	0|0	0|0	0|0	1|1	0|0	1|1	0|0	0|0	0|0
Pt	75979	G	GT	0|0	0|0	.|.	.|.	.|.	.|.	.|.	.|.	.|.	.|.	.|.	.|.	.|.	.|.	.|.	.|.	.|.	.|.	.|.	.|.	.|.	.|.	.|.	.|.	.|.	.|.	.|.	.|.	.|.	.|.	0|0	0|0	0|0	0|0	0|0	0|0	.|.	.|.	.|.	.|.	0|0	.|.	.|.	.|.	.|.	.|.
Pt	75988	TC	T	0|1	0|1	1|1	1|1	1|1	1|1	1|1	1|1	1|1	1|1	1|1	1|1	1|1	1|1	1|1	1|1	1|1	1|1	1|1	1|1	1|1	1|1	1|1	1|1	1|1	1|1	1|1	1|1	1|1	1|1	0|1	0|0	0|1	0|1	0|1	0|0	0|1	0|1	0|1	0|1	0|1	0|1	0|1	0|1	0|1	0|1
Pt	75992	TC	T	0|1	0|0	.|.	.|.	.|.	.|.	.|.	.|.	.|.	.|.	.|.	.|.	.|.	.|.	.|.	.|.	.|.	.|.	.|.	.|.	.|.	.|.	.|.	.|.	.|.	.|.	.|.	.|.	.|.	.|.	.|.	.|.	.|.	0|0	.|.	0|0	.|.	.|.	.|.	.|.	0|0	.|.	0|0	.|.	.|.	.|.
Pt	75994	C	CTATTTTTTTTTT	.|.	.|.	.|.	.|.	.|.	.|.	.|.	.|.	.|.	.|.	.|.	.|.	.|.	.|.	.|.	.|.	.|.	.|.	.|.	.|.	.|.	.|.	.|.	.|.	.|.	.|.	.|.	.|.	.|.	.|.	.|.	.|.	.|.	.|.	.|.	.|.	.|.	.|.	.|.	.|.	.|.	.|.	.|.	.|.	.|.	.|.
Pt	75997	A	T	0|0	0|0	0|0	0|0	0|0	0|0	0|0	0|0	0|0	0|0	0|0	0|0	0|0	0|0	0|0	0|0	0|0	0|0	0|0	0|0	0|0	0|0	0|0	0|0	0|0	0|0	0|0	0|0	0|0	0|0	0|0	0|0	0|0	0|0	0|0	0|0	0|0	0|0	0|0	0|0	0|0	0|0	0|0	0|0	0|0	0|0
Pt	76087	C	T	1|1	1|1	0|0	0|0	0|0	0|0	0|0	0|0	0|0	0|0	0|0	0|0	0|0	0|0	0|0	0|0	0|0	0|0	0|0	0|0	0|0	0|0	0|0	0|0	0|0	0|0	0|0	0|0	0|0	0|0	0|0	0|0	0|0	0|0	0|0	0|0	0|0	0|0	0|0	0|0	0|0	0|0	0|0	0|0	0|0	0|0
Pt	76398	C	A	1|1	1|1	0|0	0|0	0|0	0|0	0|0	0|0	0|0	0|0	0|0	0|0	0|0	0|0	0|0	0|0	0|0	0|0	0|0	0|0	0|0	0|0	0|0	0|0	0|0	0|0	0|0	0|0	0|0	0|0	0|0	0|0	0|0	0|0	0|0	0|0	0|0	0|0	0|0	0|0	0|0	0|0	0|0	0|0	0|0	0|0
Pt	76624	A	G	1|1	1|1	0|0	0|0	0|0	0|0	0|0	0|0	0|0	0|0	0|0	0|0	0|0	0|0	0|0	0|0	0|0	0|0	0|0	0|0	0|0	0|0	0|0	0|0	0|0	0|0	0|0	0|0	0|0	0|0	0|0	0|0	0|0	0|0	0|0	0|0	0|0	0|0	0|0	0|0	0|0	0|0	0|0	0|0	0|0	0|0
Pt	76693	C	T	1|1	1|1	0|0	0|0	0|0	0|0	0|0	0|0	0|0	0|0	0|0	0|0	0|0	0|0	0|0	0|0	0|0	0|0	0|0	0|0	0|0	0|0	0|0	0|0	0|0	0|0	0|0	0|0	0|0	0|0	0|0	0|0	0|0	0|0	0|0	0|0	0|0	0|0	0|0	0|0	0|0	0|0	0|0	0|0	0|0	0|0
Pt	77096	AT	A	0|1	1|1	0|0	0|0	0|0	0|0	0|0	0|0	1|1	0|0	0|0	0|0	0|0	0|0	0|0	0|0	0|0	0|0	0|0	0|0	0|0	0|0	0|1	0|0	0|0	0|0	0|0	0|0	0|0	0|0	0|0	0|0	0|0	0|0	0|0	0|0	0|0	0|0	0|0	0|0	0|0	0|0	0|0	0|1	0|0	0|1
Pt	77243	C	T	0|0	0|0	0|0	0|0	0|0	0|0	0|0	0|0	0|0	0|0	0|0	0|0	0|0	0|0	0|0	0|0	0|0	0|0	0|0	0|0	0|0	0|0	0|0	0|0	0|0	0|0	0|0	0|0	0|0	0|0	0|0	0|0	0|0	0|0	0|0	0|0	0|0	0|0	0|0	0|0	0|0	0|0	0|0	0|0	0|0	0|0
Pt	77305	T	C	1|1	1|1	0|0	0|0	0|0	0|0	0|0	0|0	0|0	0|0	0|0	0|0	0|0	0|0	0|0	0|0	0|0	0|0	0|0	0|0	0|0	0|0	0|0	0|0	0|0	0|0	0|0	0|0	0|0	0|0	0|0	0|0	0|0	0|0	0|0	0|0	0|0	0|0	0|0	0|0	0|0	0|0	0|0	0|0	0|0	0|0
Pt	77642	A	C	1|1	1|1	0|0	0|0	0|0	0|0	0|0	0|0	0|0	0|0	0|0	0|0	0|0	0|0	0|0	0|0	0|0	0|0	0|0	0|0	0|0	0|0	0|0	0|0	0|0	0|0	0|0	0|0	0|0	0|0	0|0	0|0	0|0	0|0	0|0	0|0	0|0	0|0	0|0	0|0	0|0	0|0	0|0	0|0	0|0	0|0
Pt	77789	ATG	A	0|0	0|0	0|0	0|0	0|0	0|0	0|0	0|0	0|0	0|0	0|0	0|0	0|0	0|0	0|0	0|0	0|0	0|0	0|0	0|0	0|0	0|0	0|0	0|0	0|0	0|0	0|0	0|0	0|0	0|0	0|0	0|0	0|0	0|0	0|0	0|0	0|0	0|0	0|0	0|0	0|0	0|0	0|0	0|0	0|0	0|0
Pt	78069	C	T	0|0	0|0	0|0	0|0	0|0	0|0	0|0	0|0	0|0	0|0	0|0	0|0	0|0	0|0	0|0	0|0	0|0	0|0	0|0	0|0	0|0	0|0	0|0	0|0	0|0	0|0	0|0	0|0	0|0	0|0	0|0	0|0	0|0	0|0	0|0	0|0	0|0	0|0	0|0	0|0	0|0	0|0	0|0	0|0	0|0	0|0
Pt	78510	A	AT	1|1	1|1	0|0	0|0	0|0	0|0	0|0	0|0	0|0	0|0	0|0	0|0	0|0	0|0	0|0	0|0	0|0	0|0	0|0	0|0	0|0	0|0	0|0	0|0	0|0	0|0	0|0	0|0	0|0	0|0	.|.	0|0	.|.	0|0	0|0	.|.	0|0	0|0	0|0	0|0	0|0	0|0	0|0	0|0	0|0	0|0
Pt	78849	G	A	0|1	0|1	0|0	0|0	0|0	0|0	0|0	0|0	0|0	0|0	0|0	0|0	0|0	0|0	0|0	0|0	0|0	0|0	0|0	0|0	0|0	0|0	0|0	0|0	0|0	0|0	0|0	0|0	0|0	0|0	0|0	0|0	0|0	0|0	0|0	0|0	0|0	0|0	0|0	0|0	0|0	0|0	0|0	0|0	0|0	0|0
Pt	79461	AT	A	.|.	0|0	0|0	0|0	0|0	0|0	0|0	0|0	0|0	0|0	0|0	0|0	0|0	0|0	0|0	0|0	0|0	0|0	0|0	0|0	0|0	0|0	0|0	0|0	0|0	0|0	0|0	0|0	0|0	0|0	0|0	0|0	0|0	0|0	0|0	0|0	0|1	0|1	0|0	0|0	0|0	0|1	0|0	0|1	1|1	0|1
Pt	79489	A	AGATGGATCT	.|.	.|.	0|0	0|0	0|0	0|0	0|0	0|0	0|0	0|0	0|0	0|0	0|0	0|0	0|0	0|0	0|0	0|0	0|0	0|0	0|0	0|0	0|0	0|0	0|0	0|0	0|0	0|0	0|0	0|0	0|0	0|0	0|0	0|0	0|0	0|0	0|0	0|0	0|0	0|0	.|.	0|0	0|0	0|0	0|0	0|0
Pt	101664	T	C	1|1	1|1	0|0	0|0	0|0	0|0	0|0	0|0	0|0	0|0	0|0	0|0	0|0	0|0	0|0	0|0	0|0	0|0	0|0	0|0	0|0	0|0	0|0	0|0	0|0	0|0	0|0	0|0	0|0	0|0	0|0	0|0	0|0	0|0	0|0	0|0	0|0	0|0	0|0	0|0	0|0	0|0	0|0	0|0	0|0	0|0
Pt	101739	T	G	1|1	1|1	0|0	0|0	0|0	0|0	0|0	0|0	0|0	0|0	0|0	0|0	0|0	0|0	0|0	0|0	0|0	0|0	0|0	0|0	0|0	0|0	0|0	0|0	0|0	0|0	0|0	0|0	0|0	0|0	0|0	0|0	0|0	0|0	0|0	0|0	0|0	0|0	0|0	0|0	0|0	0|0	0|0	0|0	0|0	0|0
Pt	101802	A	G	1|1	1|1	0|0	0|0	0|0	0|0	0|0	0|0	0|0	0|0	0|0	0|0	0|0	0|0	0|0	0|0	0|0	0|0	0|0	0|0	0|0	0|0	0|0	0|0	0|0	0|0	0|0	0|0	0|0	0|0	0|0	0|0	0|0	0|0	0|0	0|0	0|0	0|0	0|0	0|0	0|0	0|0	0|0	0|0	0|0	0|0
Pt	102916	C	T	0|0	0|0	0|0	0|0	0|0	0|0	0|0	0|0	0|0	0|0	0|0	0|0	0|0	0|0	0|0	0|0	0|0	0|0	0|0	0|0	0|0	0|0	0|0	0|0	0|0	0|0	0|0	0|0	0|0	0|0	0|0	0|0	0|0	0|0	0|0	0|0	0|0	0|0	0|0	0|0	0|0	0|0	0|0	0|0	0|0	0|0
Pt	103876	T	C	0|0	.|.	0|0	0|0	0|0	0|0	0|0	.|.	0|0	0|0	0|0	0|0	0|0	.|.	0|0	0|0	0|0	0|0	0|0	0|0	0|0	0|0	0|0	0|0	0|0	0|0	0|0	0|0	0|0	0|0	0|0	0|0	0|0	0|0	1|1	0|0	0|0	0|0	0|0	0|0	0|0	0|0	0|0	0|0	0|0	0|0
Pt	103914	A	G	0|0	.|.	0|0	0|0	0|0	0|0	0|0	0|0	0|0	0|0	0|0	0|0	0|0	0|0	0|0	0|0	0|0	0|0	0|0	0|0	0|0	0|0	0|0	0|0	0|0	0|0	0|0	0|0	0|0	0|0	0|0	0|0	0|0	0|0	0|0	0|0	0|0	0|0	0|0	0|0	0|0	0|0	0|0	0|0	0|0	0|0
Pt	103930	T	G	0|0	.|.	1|1	0|0	0|0	0|0	0|0	0|0	0|0	0|0	0|0	0|0	0|0	0|0	0|0	0|0	0|0	0|0	0|0	0|0	0|0	0|0	0|0	0|0	0|0	0|0	0|0	0|0	0|0	0|0	0|0	0|0	0|0	0|0	0|0	0|0	0|0	0|0	0|0	0|0	0|0	0|0	0|0	0|0	0|0	0|0
Pt	104034	C	A	.|.	.|.	0|0	0|0	0|0	0|0	0|0	0|0	0|0	0|0	0|0	0|0	0|0	0|0	0|0	0|0	0|0	0|0	0|0	0|0	0|0	0|0	0|0	0|0	0|0	0|0	0|0	0|0	0|0	0|0	0|0	0|0	0|0	0|0	0|0	0|0	0|0	0|0	0|0	0|0	0|0	0|0	0|0	0|0	0|0	0|0
Pt	104073	G	T	0|0	0|0	0|0	0|0	0|0	0|0	0|0	0|0	0|0	0|0	0|0	0|0	0|0	0|0	0|0	0|0	0|0	0|0	0|0	0|0	0|0	0|0	0|0	0|0	0|0	0|0	0|0	0|0	0|0	0|0	0|0	0|0	0|0	0|0	0|0	0|0	0|0	0|0	0|0	0|0	0|0	0|0	0|0	0|0	0|0	0|0
Pt	104075	T	G	1|1	1|1	0|0	0|0	0|0	0|0	0|0	0|0	0|0	0|0	0|0	0|0	0|0	0|0	0|0	0|0	0|0	0|0	0|0	0|0	0|0	0|0	0|0	0|0	0|0	0|0	0|0	0|0	0|0	0|0	0|0	0|0	0|0	0|0	0|0	0|0	0|0	0|0	0|0	0|0	0|0	0|0	0|0	0|0	0|0	0|0
Pt	104174	C	T	1|1	1|1	0|0	0|0	0|0	0|0	0|0	0|0	0|0	0|0	0|0	0|0	0|0	0|0	0|0	0|0	0|0	0|0	0|0	0|0	0|0	0|0	0|0	0|0	0|0	0|0	0|0	0|0	0|0	0|0	0|0	0|0	0|0	0|0	0|0	0|0	0|0	0|0	0|0	0|0	0|0	0|0	0|0	0|0	0|0	0|0
Pt	104178	G	T	1|1	1|1	0|0	0|0	0|0	0|0	0|0	0|0	0|0	0|0	0|0	0|0	0|0	0|0	0|0	0|0	0|0	0|0	0|0	0|0	0|0	0|0	0|0	0|0	0|0	0|0	0|0	0|0	0|0	0|0	0|0	0|0	0|0	0|0	0|0	0|0	0|0	0|0	0|0	0|0	0|0	0|0	0|0	0|0	0|0	0|0
Pt	104451	A	C	0|0	0|0	0|0	0|0	0|0	0|0	0|0	0|0	0|0	0|0	0|0	0|0	0|0	0|0	0|0	0|0	0|0	0|0	0|0	0|0	0|0	0|0	0|0	0|0	0|0	0|0	0|0	0|0	0|0	0|0	0|0	0|0	0|0	0|0	0|0	0|0	0|0	0|0	0|0	0|0	0|0	0|0	0|0	0|0	0|0	0|0
Pt	104859	G	T	0|1	0|1	0|0	0|0	0|0	0|0	0|0	0|0	0|0	0|0	0|0	0|0	0|0	0|0	0|0	0|0	0|0	0|0	0|0	0|0	0|0	0|0	0|0	0|0	0|0	0|0	0|0	0|0	0|0	0|0	0|0	0|0	0|0	0|0	0|0	0|0	0|0	0|0	0|0	0|0	0|0	0|0	0|0	0|0	0|0	0|0
Pt	104924	G	T	0|1	0|1	0|0	0|0	0|0	0|0	0|0	0|0	0|0	0|0	0|0	0|0	0|0	0|0	0|0	0|0	0|0	0|0	0|0	0|0	0|0	0|0	0|0	0|0	0|0	0|0	0|0	0|0	0|0	0|0	0|0	0|0	0|0	0|0	0|0	0|0	0|0	0|0	0|0	0|0	0|0	0|0	0|0	0|0	0|0	0|0
Pt	104940	A	C	0|0	0|0	0|0	0|0	0|0	0|0	0|0	0|0	1|1	0|0	0|0	0|0	0|0	0|0	0|0	0|0	0|0	0|0	0|0	0|0	0|0	0|0	1|1	0|0	0|0	0|0	0|0	0|0	0|0	0|0	0|0	0|0	0|0	0|0	0|0	0|0	0|0	0|0	0|0	0|0	0|0	0|0	0|0	0|0	0|0	0|0
Pt	104970	T	G	0|1	0|1	0|0	0|0	0|0	0|0	0|0	0|0	0|0	0|0	0|0	0|0	0|0	0|0	0|0	0|0	0|0	0|0	0|0	0|0	0|0	0|0	0|0	0|0	0|0	0|0	0|0	0|0	0|0	0|0	0|0	0|0	0|0	0|0	0|0	0|0	0|0	0|0	0|0	0|0	0|0	0|0	0|0	0|0	0|0	0|0
Pt	104978	G	A	0|1	0|1	0|0	0|0	0|0	0|0	0|0	0|0	0|0	0|0	0|0	0|0	0|0	0|0	0|0	0|0	0|0	0|0	0|0	0|0	0|0	0|0	0|0	0|0	0|0	0|0	0|0	0|0	0|0	0|0	0|0	0|0	0|0	0|0	0|0	0|0	0|0	0|0	0|0	0|0	0|0	0|0	0|0	0|0	0|0	0|0
Pt	105001	A	C	0|1	0|1	0|0	0|0	0|0	0|0	0|0	0|0	0|0	0|0	0|0	0|0	0|0	0|0	0|0	0|0	0|0	0|0	0|0	0|0	0|0	0|0	0|0	0|0	0|0	0|0	0|0	0|0	0|0	0|0	0|0	0|0	0|0	0|0	0|0	0|0	0|0	0|0	0|0	0|0	0|0	0|0	0|0	0|0	0|0	0|0
Pt	105015	C	CTCTTA	0|0	0|0	0|0	0|0	0|0	0|0	0|0	0|0	0|0	0|0	0|0	0|1	0|1	0|0	0|0	0|0	0|0	0|1	0|0	0|0	0|0	0|0	0|0	0|1	0|1	0|0	0|0	0|0	0|1	0|0	0|0	0|0	0|0	0|0	0|0	0|0	0|0	0|0	0|0	0|0	0|0	0|0	0|0	0|0	0|0	0|0
Pt	105036	A	G	0|1	1|1	0|0	0|0	0|0	0|0	0|0	0|0	0|0	0|0	0|0	0|0	0|0	0|0	0|0	0|0	0|0	0|0	0|0	0|0	0|0	0|0	0|0	0|0	0|0	0|0	0|0	0|0	0|0	0|0	0|0	0|0	0|0	0|0	0|0	0|0	0|0	0|0	0|0	0|0	0|0	0|0	0|0	0|0	0|0	0|0
Pt	105062	T	C	1|1	.|.	0|0	0|0	0|0	0|0	0|0	0|0	0|0	0|0	0|0	0|0	0|0	0|0	0|0	0|0	0|0	0|0	0|0	0|0	0|0	0|0	0|0	0|0	0|0	0|0	0|0	0|0	0|0	0|0	0|0	0|0	0|0	0|0	0|0	0|0	0|0	0|0	0|0	0|0	0|0	0|0	0|0	0|0	0|0	0|0
Pt	105121	C	T	.|.	.|.	0|0	0|0	0|0	0|0	0|0	0|0	0|0	0|0	0|0	0|1	0|1	0|0	0|0	0|0	0|0	0|0	0|0	0|0	0|0	0|0	0|0	0|0	0|0	0|0	0|0	0|0	0|0	0|0	0|0	0|0	0|0	0|0	0|0	0|0	0|0	0|0	0|0	0|0	.|.	0|0	0|1	0|0	0|0	0|0
Pt	105424	C	A	1|1	1|1	0|0	0|0	0|0	0|0	0|0	0|0	1|1	0|0	0|0	0|0	0|0	0|0	0|0	0|0	0|0	0|0	0|0	0|0	0|0	0|0	1|1	0|0	0|0	0|0	0|0	0|0	0|0	0|0	0|0	0|0	0|0	0|0	0|0	0|0	0|0	0|0	0|0	0|0	0|0	0|0	0|0	0|0	0|0	0|0
Pt	105654	G	C	0|1	0|1	0|0	0|0	0|0	0|0	0|0	0|0	0|0	0|0	0|0	0|0	0|0	0|0	0|0	0|0	0|0	0|0	0|0	0|0	0|0	0|0	0|0	0|0	0|0	0|0	0|0	0|0	0|0	0|0	0|0	0|0	0|0	0|0	0|0	0|0	0|0	0|0	0|0	0|0	0|0	0|0	0|0	0|0	0|0	0|0
Pt	105856	G	T	0|1	0|1	0|0	0|0	0|0	0|0	0|0	0|0	0|0	0|0	0|0	0|0	0|0	0|0	0|0	0|0	0|0	0|0	0|0	0|0	0|0	0|0	0|0	0|0	0|0	0|0	0|0	0|0	0|0	0|0	0|0	0|0	0|0	0|0	0|0	0|0	0|0	0|0	0|0	0|0	0|0	0|0	0|0	0|0	0|0	0|0
Pt	105885	G	A	0|1	0|1	0|0	0|0	0|0	0|0	0|0	0|0	0|0	0|0	0|0	0|0	0|0	0|0	0|0	0|0	0|0	0|0	0|0	0|0	0|0	0|0	0|0	0|0	0|0	0|0	0|0	0|0	0|0	0|0	0|0	0|0	0|0	0|0	0|0	0|0	0|0	0|0	0|0	0|0	0|0	0|0	0|0	0|0	0|0	0|0
Pt	105899	A	T	0|1	0|1	0|0	0|0	0|0	0|0	0|0	0|0	0|0	0|0	0|0	0|0	0|0	0|0	0|0	0|0	0|0	0|0	0|0	0|0	0|0	0|0	0|0	0|0	0|0	0|0	0|0	0|0	0|0	0|0	0|0	0|0	0|0	0|0	0|0	0|0	0|0	0|0	0|0	0|0	0|0	0|0	0|0	0|0	0|0	0|0
Pt	106314	C	T	1|1	1|1	0|0	0|0	0|0	0|0	0|0	0|0	0|0	0|0	0|0	0|0	0|0	0|0	0|0	0|0	0|0	0|0	0|0	0|0	0|0	0|0	0|0	0|0	0|0	0|0	0|0	0|0	0|0	0|0	0|0	0|0	0|0	0|0	0|0	0|0	0|0	0|0	0|0	0|0	0|0	0|0	0|0	0|0	0|0	0|0
Pt	106507	G	C	0|1	0|1	0|0	0|0	0|0	0|0	0|0	0|0	0|0	0|0	0|0	0|0	0|0	0|0	0|0	0|0	0|0	0|0	0|0	0|0	0|0	0|0	0|0	0|0	0|0	0|0	0|0	0|0	0|0	0|0	0|0	0|0	0|0	0|0	0|0	0|0	0|0	0|0	0|0	0|0	0|0	0|0	0|0	0|0	0|0	0|0
Pt	106508	G	A	0|1	0|1	0|0	0|0	0|0	0|0	0|0	0|0	0|0	0|0	0|0	0|0	0|0	0|0	0|0	0|0	0|0	0|0	0|0	0|0	0|0	0|0	0|0	0|0	0|0	0|0	0|0	0|0	0|0	0|0	0|0	0|0	0|0	0|0	0|0	0|0	0|0	0|0	0|0	0|0	0|0	0|0	0|0	0|0	0|0	0|0
Pt	106538	A	C	0|1	0|1	0|0	0|0	0|0	0|0	0|0	0|0	0|0	0|0	0|0	0|0	0|0	0|0	0|0	0|0	0|0	0|0	0|0	0|0	0|0	0|0	0|0	0|0	0|0	0|0	0|0	0|0	0|0	0|0	0|0	0|0	0|0	0|0	0|0	0|0	0|0	0|0	0|0	0|0	0|0	0|0	0|0	0|0	0|0	0|0
Pt	106603	G	C	0|1	0|1	0|0	0|0	0|0	0|0	0|0	0|0	0|0	0|0	0|0	0|0	0|0	0|0	0|0	0|0	0|0	0|0	0|0	0|0	0|0	0|0	0|0	0|0	0|0	0|0	0|0	0|0	0|0	0|0	0|0	0|0	0|0	0|0	0|0	0|0	0|0	0|0	0|0	0|0	0|0	0|0	0|0	0|0	0|0	0|0
Pt	106612	C	T	0|1	0|1	0|0	0|0	0|0	0|0	0|0	0|0	0|0	0|0	0|0	0|0	0|0	0|0	0|0	0|0	0|0	0|0	0|0	0|0	0|0	0|0	0|0	0|0	0|0	0|0	0|0	0|0	0|0	0|0	0|0	0|0	0|0	0|0	0|0	0|0	0|0	0|0	0|0	0|0	0|0	0|0	0|0	0|0	0|0	0|0
Pt	106619	C	T	0|0	0|0	0|0	0|0	0|0	0|0	0|0	0|0	0|0	0|0	0|0	0|0	0|0	0|0	0|0	0|0	0|0	0|0	0|0	0|0	0|0	0|0	0|0	0|0	0|0	0|0	0|0	0|0	0|0	0|0	0|0	0|0	0|0	0|0	0|0	0|0	0|0	0|0	0|0	0|0	0|0	0|0	0|0	0|0	0|0	0|0
Pt	106665	T	C	0|1	0|1	0|0	0|0	0|0	0|0	0|0	0|0	0|0	0|0	0|0	0|0	0|0	0|0	0|0	0|0	0|0	0|0	0|0	0|0	0|0	0|0	0|0	0|0	0|0	0|0	0|0	0|0	0|0	0|0	0|0	0|0	0|0	0|0	0|0	0|0	0|0	0|0	0|0	0|0	0|0	0|0	0|0	0|0	0|0	0|0
Pt	106672	T	C	0|1	0|1	0|0	0|0	0|0	0|0	0|0	0|0	0|0	0|0	0|0	0|0	0|0	0|0	0|0	0|0	0|0	0|0	0|0	0|0	0|0	0|0	0|0	0|0	0|0	0|0	0|0	0|0	0|0	0|0	0|0	0|0	0|0	0|0	0|0	0|0	0|0	0|0	0|0	0|0	0|0	0|0	0|0	0|0	0|0	0|0
Pt	106753	T	G	0|0	0|0	0|0	0|0	0|0	0|0	0|0	0|0	1|1	0|0	0|0	0|0	0|0	0|0	0|0	0|0	1|1	0|0	0|0	0|0	0|0	0|0	0|1	0|0	0|0	0|0	0|0	0|0	0|0	0|0	0|0	0|0	0|0	0|0	0|0	0|1	0|0	0|0	0|0	0|0	0|0	0|0	0|0	0|0	0|0	0|0
Pt	106754	T	A	0|0	0|0	0|0	0|0	0|0	0|0	0|0	0|0	1|1	0|0	0|0	0|0	0|0	0|0	0|0	0|0	1|1	0|0	0|0	0|0	0|0	0|0	0|1	0|0	0|0	0|0	0|0	0|0	0|0	0|0	0|0	0|0	0|0	0|0	0|0	0|1	0|0	0|0	0|0	0|0	0|0	0|0	0|0	0|0	0|0	0|0
Pt	106755	C	A	0|0	0|0	0|0	0|0	0|0	0|0	0|0	0|0	1|1	0|0	0|0	0|0	0|0	0|0	0|0	0|0	1|1	0|0	0|0	0|0	0|0	0|0	0|1	0|0	0|0	0|0	0|0	0|0	0|0	0|0	0|0	0|0	0|0	0|0	0|0	0|1	0|0	0|0	0|0	0|0	0|0	0|0	0|0	0|0	0|0	0|0
Pt	106793	C	T	0|1	1|1	0|0	0|0	0|0	0|0	0|0	0|0	0|0	0|0	0|0	0|0	0|0	0|0	0|0	0|0	0|0	0|0	0|0	0|0	0|0	0|0	0|0	0|0	0|0	0|0	0|0	0|0	0|0	0|0	0|0	0|0	0|0	0|0	0|0	0|0	0|0	0|0	0|0	0|0	0|0	0|0	0|0	0|0	0|0	0|0
Pt	106795	T	TGA	0|1	1|1	0|0	0|0	0|0	0|0	0|0	0|0	0|0	0|0	0|0	0|0	0|0	0|0	0|0	0|0	0|0	0|0	0|0	0|0	0|0	0|0	0|0	0|0	0|0	0|0	0|0	0|0	0|0	0|0	0|0	0|0	0|0	0|0	0|0	0|0	0|0	0|0	0|0	0|0	0|0	0|0	0|0	0|0	0|0	0|0
Pt	106799	C	G	0|1	1|1	0|0	0|0	0|0	0|0	0|0	0|0	0|0	0|0	0|0	0|0	0|0	0|0	0|0	0|0	0|0	0|0	0|0	0|0	0|0	0|0	0|0	0|0	0|0	0|0	0|0	0|0	0|0	0|0	0|0	0|0	0|0	0|0	0|0	0|0	0|0	0|0	0|0	0|0	0|0	0|0	0|0	0|0	0|0	0|0
Pt	106802	C	G	0|1	1|1	0|0	0|0	0|0	0|0	0|0	0|0	0|0	0|0	0|0	0|0	0|0	0|0	0|0	0|0	0|0	0|0	0|0	0|0	0|0	0|0	0|0	0|0	0|0	0|0	0|0	0|0	0|0	0|0	0|0	0|0	0|0	0|0	0|0	0|0	0|0	0|0	0|0	0|0	0|0	0|0	0|0	0|0	0|0	0|0
Pt	106803	TTC	T	0|1	1|1	0|0	0|0	0|0	0|0	0|0	0|0	0|0	0|0	0|0	0|0	0|0	0|0	0|0	0|0	0|0	0|0	0|0	0|0	0|0	0|0	0|0	0|0	0|0	0|0	0|0	0|0	0|0	0|0	0|0	0|0	0|0	0|0	0|0	0|0	0|0	0|0	0|0	0|0	0|0	0|0	0|0	0|0	0|0	0|0
Pt	106810	A	G	0|1	1|1	0|0	0|0	0|0	0|0	0|0	0|0	0|0	0|0	0|0	0|0	0|0	0|0	0|0	0|0	0|0	0|0	0|0	0|0	0|0	0|0	0|0	0|0	0|0	0|0	0|0	0|0	0|0	0|0	0|0	0|0	0|0	0|0	0|0	0|0	0|0	0|0	0|0	0|0	0|0	0|0	0|0	0|0	0|0	0|0
Pt	107199	T	G	0|0	0|0	0|0	0|0	0|0	0|0	0|0	0|0	0|0	0|0	0|0	0|0	0|0	0|0	0|0	0|0	0|0	0|0	0|0	0|0	0|0	0|0	0|0	0|0	0|0	0|0	0|0	0|0	0|0	0|0	0|0	0|0	0|0	1|1	0|0	0|0	0|0	0|0	0|0	0|0	0|0	0|0	0|0	0|0	0|0	0|0
Pt	107874	G	A	0|0	0|0	0|0	0|0	0|0	0|0	0|0	0|0	0|0	0|0	0|0	0|0	0|0	0|0	0|0	0|0	0|0	0|0	0|0	0|0	0|0	0|0	0|0	0|0	0|0	0|0	0|0	0|0	0|0	0|0	0|0	0|0	0|0	0|0	0|0	0|0	0|0	0|0	0|0	0|0	0|0	0|0	0|0	0|0	0|0	0|0
Pt	108205	T	C	0|0	0|0	0|0	0|0	0|0	0|0	0|0	0|0	0|0	0|0	0|0	0|0	0|0	0|0	0|0	0|0	0|0	0|0	0|0	0|0	0|0	0|0	0|0	0|0	0|0	0|0	0|0	0|0	0|0	0|0	0|0	0|0	0|0	0|0	0|0	0|0	0|0	0|0	0|0	0|0	0|0	0|0	0|0	0|0	0|0	0|0
Pt	108837	T	C	1|1	1|1	0|0	0|0	0|0	0|0	0|0	0|0	0|0	0|0	0|0	0|0	0|0	0|0	0|0	0|0	0|0	0|0	0|0	0|0	0|0	0|0	0|0	0|0	0|0	0|0	0|0	0|0	0|0	0|0	0|0	0|0	0|0	0|0	0|0	0|0	0|0	0|0	0|0	0|0	0|0	0|0	0|0	0|0	0|0	0|0
Pt	108994	A	ACAGACGAATTCGAATTAGCCAATAAAT	0|0	0|0	0|0	0|0	0|0	0|0	0|0	0|0	0|0	0|0	0|0	1|1	0|0	0|0	0|0	0|0	0|0	0|0	0|0	0|0	0|0	0|0	0|0	0|0	1|1	0|0	0|0	0|0	0|1	0|0	0|0	0|0	0|0	0|0	0|0	0|0	0|0	0|0	0|0	0|0	0|0	0|0	0|0	0|0	0|0	0|0
Pt	109088	C	A	0|0	0|0	0|0	0|0	0|0	0|0	0|0	0|0	0|0	0|0	0|0	0|0	0|0	0|0	0|0	0|0	0|0	0|0	0|0	1|1	0|0	0|0	0|0	0|0	0|0	1|1	0|0	0|0	0|0	0|0	0|0	0|0	0|0	0|0	0|0	0|0	0|0	0|0	0|0	0|0	0|0	0|0	0|0	0|0	0|0	0|0
Pt	109132	T	TA	1|1	1|1	0|0	0|0	0|0	0|0	0|0	0|0	0|0	0|0	0|0	0|0	0|0	0|0	0|0	0|0	0|0	0|0	0|0	0|0	0|0	0|0	0|0	0|0	0|0	0|0	0|0	0|0	0|0	0|0	0|0	0|0	0|0	0|0	0|0	0|0	0|0	0|0	0|0	0|0	0|0	0|0	0|0	0|0	0|0	0|0
Pt	109184	TA	T	1|1	1|1	0|0	0|0	0|0	0|0	0|0	0|0	0|0	0|0	0|0	0|0	0|0	0|0	0|0	0|0	0|0	0|0	0|0	0|0	0|0	0|0	0|0	0|0	0|0	0|0	0|0	0|0	0|0	0|0	0|0	0|0	0|0	0|0	0|0	0|0	0|0	0|0	0|0	0|0	0|0	0|0	0|0	0|0	0|0	0|0
Pt	109677	G	A	1|1	1|1	0|0	0|0	0|0	0|0	0|0	0|0	0|0	0|0	0|0	0|0	0|0	0|0	0|0	0|0	0|0	0|0	0|0	0|0	0|0	0|0	0|0	0|0	0|0	0|0	0|0	0|0	0|0	0|0	0|0	0|0	0|0	0|0	0|0	0|0	0|0	0|0	0|0	0|0	0|0	0|0	0|0	0|0	0|0	0|0
Pt	110429	A	C	1|1	1|1	0|0	0|0	0|0	0|0	0|0	0|0	0|0	0|0	0|0	0|0	0|0	0|0	0|0	0|0	0|0	0|0	0|0	0|0	0|0	0|0	0|0	0|0	0|0	0|0	0|0	0|0	0|0	0|0	0|0	0|0	0|0	0|0	0|0	0|0	0|0	0|0	0|0	0|0	0|0	0|0	0|0	0|0	0|0	0|0
Pt	110452	G	T	1|1	1|1	0|0	0|0	0|0	0|0	0|0	0|0	0|0	0|0	0|0	0|0	0|0	0|0	0|0	0|0	0|0	0|0	0|0	0|0	0|0	0|0	0|0	0|0	0|0	0|0	0|0	0|0	0|0	0|0	0|0	0|0	0|0	0|0	0|0	0|0	0|0	0|0	0|0	0|0	0|0	0|0	0|0	0|0	0|0	0|0
Pt	110502	T	A	1|1	1|1	0|0	0|0	0|0	0|0	0|0	0|0	0|0	0|0	0|0	0|0	0|0	0|0	0|0	0|0	0|0	0|0	0|0	0|0	0|0	0|0	0|0	0|0	0|0	0|0	0|0	0|0	0|0	0|0	0|0	0|0	0|0	0|0	0|0	0|0	0|0	0|0	0|0	0|0	0|0	0|0	0|0	0|0	0|0	0|0
Pt	110552	A	G	1|1	1|1	0|0	0|0	0|0	0|0	0|0	0|0	0|0	0|0	0|0	0|0	0|0	0|0	0|0	0|0	0|0	0|0	0|0	0|0	0|0	0|0	0|0	0|0	0|0	0|0	0|0	0|0	0|0	0|0	0|0	0|0	0|0	0|0	0|0	0|0	0|0	0|0	0|0	0|0	0|0	0|0	0|0	0|0	0|0	0|0
Pt	110646	C	T	1|1	1|1	0|0	0|0	0|0	0|0	0|0	0|0	0|0	0|0	0|0	0|0	0|0	0|0	0|0	0|0	0|0	0|0	0|0	0|0	0|0	0|0	0|0	0|0	0|0	0|0	0|0	0|0	0|0	0|0	0|0	0|0	0|0	0|0	0|0	0|0	0|0	0|0	0|0	0|0	0|0	0|0	0|0	0|0	0|0	0|0
Pt	110859	C	T	0|0	0|0	0|0	0|0	0|0	0|0	0|0	0|0	0|0	0|0	0|0	0|0	0|0	0|0	0|0	0|0	0|0	0|0	0|0	0|0	0|0	0|0	0|0	0|0	0|0	0|0	0|0	0|0	0|0	0|0	0|0	0|0	0|0	0|0	0|0	0|0	0|0	0|0	0|0	0|0	0|0	0|0	0|0	0|0	0|0	0|0
Pt	110865	G	A	1|1	1|1	0|0	0|0	0|0	0|0	0|0	0|0	0|0	0|0	0|0	0|0	0|0	0|0	0|0	0|0	0|0	0|0	0|0	0|0	0|0	0|0	0|0	0|0	0|0	0|0	0|0	0|0	0|0	0|0	0|0	0|0	0|0	0|0	0|0	0|0	0|0	0|0	0|0	0|0	0|0	0|0	0|0	0|0	0|0	0|0
Pt	110872	C	G	0|0	0|0	0|0	0|0	0|0	0|0	0|0	0|0	0|0	0|0	0|0	0|0	0|0	0|0	0|0	0|0	0|0	0|0	0|0	0|0	0|0	0|0	0|0	0|0	0|0	0|0	0|0	0|0	0|0	0|0	0|0	0|0	0|0	0|0	0|0	0|0	0|0	0|0	0|0	0|0	0|0	0|0	0|0	0|0	0|0	0|0
Pt	111872	G	GATAAA	0|0	0|0	1|1	0|0	0|0	0|0	0|0	0|0	0|0	0|0	0|0	0|0	0|0	0|0	0|0	0|0	0|0	0|0	0|0	0|0	0|0	0|0	0|0	0|0	0|0	0|0	0|0	0|0	0|0	0|0	0|0	0|0	0|0	0|0	0|0	0|0	0|0	0|0	0|0	0|0	0|0	0|0	0|0	0|0	0|0	0|0
Pt	111976	A	T	1|1	1|1	0|0	0|0	0|0	0|0	0|0	0|0	0|0	0|0	0|0	0|0	0|0	0|0	0|0	0|0	0|0	0|0	0|0	0|0	0|0	0|0	0|0	0|0	0|0	0|0	0|0	0|0	0|0	0|0	0|0	0|0	0|0	0|0	0|0	0|0	0|0	0|0	0|0	0|0	0|0	0|0	0|0	0|0	0|0	0|0
Pt	112098	TATGGATA	T	1|1	1|1	0|0	0|0	0|0	0|0	0|0	0|0	0|0	0|0	0|0	0|0	0|0	0|0	0|0	0|0	0|0	0|0	0|0	0|0	0|0	0|0	0|0	0|0	0|0	0|0	0|0	0|0	0|0	0|0	0|0	0|0	0|0	0|0	0|0	0|0	0|0	0|0	0|0	0|0	0|0	0|0	0|0	0|0	0|0	0|0
Pt	112183	A	AG	1|1	1|1	0|0	0|0	0|0	0|0	0|0	0|0	0|0	0|0	0|0	0|0	0|0	0|0	0|0	0|0	0|0	0|0	0|0	0|0	0|0	0|0	0|0	0|0	0|0	0|0	0|0	0|0	0|0	0|0	0|0	0|0	0|0	0|0	0|0	0|0	0|0	0|0	0|0	0|0	0|0	0|0	0|0	0|0	0|0	0|0
Pt	112190	T	C	0|0	0|0	0|0	0|0	0|0	0|0	0|0	0|0	0|0	0|0	0|0	0|0	0|0	0|0	0|0	0|0	0|0	0|0	0|0	0|0	0|0	0|0	0|0	0|0	0|0	0|0	0|0	0|0	0|0	0|0	0|0	0|0	0|0	0|0	0|0	0|0	0|0	0|0	0|0	0|0	0|0	0|0	0|0	0|0	0|0	0|0
Pt	112453	GTAATA	G	.|.	1|1	0|0	0|0	0|0	0|0	0|0	0|0	0|0	0|0	0|0	0|0	0|0	0|0	0|0	0|0	0|0	0|0	0|0	0|0	0|0	0|0	0|0	0|0	0|0	0|0	0|0	0|0	0|0	0|0	0|0	0|0	0|0	0|0	0|0	0|0	0|0	0|0	0|0	0|0	0|0	0|0	0|0	0|0	0|0	0|0
Pt	112730	G	A	0|0	0|0	0|0	0|0	0|0	0|0	0|0	0|0	0|0	0|0	0|0	0|0	0|0	0|0	0|0	0|0	0|0	0|0	0|0	0|0	0|0	0|0	0|0	0|0	0|0	0|0	0|0	0|0	0|0	0|0	0|0	0|0	0|0	0|0	0|0	0|0	0|0	0|0	0|0	0|0	0|0	0|0	0|0	0|0	0|0	0|0
Pt	112752	A	C	1|1	1|1	0|0	0|0	0|0	0|0	0|0	0|0	0|0	0|0	0|0	0|0	0|0	0|0	0|0	0|0	0|0	0|0	0|0	0|0	0|0	0|0	0|0	0|0	0|0	0|0	0|0	0|0	0|0	0|0	0|0	0|0	0|0	0|0	0|0	0|0	0|0	0|0	0|0	0|0	0|0	0|0	0|0	0|0	0|0	0|0
Pt	112875	C	T	1|1	1|1	0|0	0|0	0|0	0|0	0|0	0|0	0|0	0|0	0|0	0|0	0|0	0|0	0|0	0|0	0|0	0|0	0|0	0|0	0|0	0|0	0|0	0|0	0|0	0|0	0|0	0|0	0|0	0|0	0|0	0|0	0|0	0|0	0|0	0|0	0|0	0|0	0|0	0|0	0|0	0|0	0|0	0|0	0|0	0|0
Pt	112893	A	C	0|0	0|0	0|0	0|0	0|0	0|0	0|0	0|0	0|0	0|0	0|0	0|0	0|0	0|0	0|0	0|0	0|0	0|0	0|0	0|0	0|0	0|0	0|0	0|0	0|0	0|0	0|0	0|0	0|0	0|0	0|0	0|0	0|0	0|0	0|0	0|0	0|0	0|0	0|0	0|0	0|0	0|0	0|0	0|0	0|0	0|0
Pt	113983	C	A	1|1	1|1	0|0	0|0	0|0	0|0	0|0	0|0	0|0	0|0	0|0	0|0	0|0	0|0	0|0	0|0	0|0	0|0	0|0	0|0	0|0	0|0	0|0	0|0	0|0	0|0	0|0	0|0	0|0	0|0	0|0	0|0	0|0	0|0	0|0	0|0	0|0	0|0	0|0	0|0	0|0	0|0	0|0	0|0	0|0	0|0
[truncated: 260 more columns]
