# Supplementary material for: Dispersed emergence and protracted domestication of polyploid wheat uncovered by mosaic ancestral haploblock inference
Source: Nat Commun. 2022 Jul 6;13:3891. doi: 10.1038/s41467-022-31581-0 (PMC9259585; doi:10.1038/s41467-022-31581-0)
Supplement: Supplementary file 8 — Supplementary Data 5 [file 41467_2022_31581_MOESM8_ESM.xlsx]

## Sheet: Sheet1
Supplementary Data 5. Windows with signature of selection detected in more than one evolutionary stages.
CHR	START	END	H(WE)	H(DO)	H(LR)	H(CV)	Signature of selection in
chr2B	35	40	3.16734	1.24553	0.645309	0	WE-DT,DT-LR,LR-CV
chr3B	155	160	2.96929	1.34647	0.659888	0.29617	WE-DT,DT-LR,LR-CV
chr4A	50	55	3.04787	1.2883	0.631536	0.246553	WE-DT,DT-LR,LR-CV
chr4A	60	65	3.29973	1.76859	0.641438	0.272114	WE-DT,DT-LR,LR-CV
chr4A	570	575	3.00268	1.24186	0.526732	0.170386	WE-DT,DT-LR,LR-CV
chr4B	50	55	3.22155	1.55937	0.348737	0	WE-DT,DT-LR,LR-CV
chr4B	75	80	2.69426	1.08843	0.31252	0	WE-DT,DT-LR,LR-CV
chr5A	630	635	3.16253	1.09491	0.402752	0	WE-DT,DT-LR,LR-CV
chr5A	645	650	3.07691	1.06622	0.350771	0	WE-DT,DT-LR,LR-CV
chr5A	650	655	3.20468	1.65448	0.430865	0	WE-DT,DT-LR,LR-CV
chr5B	375	380	3.09171	1.3877	0.775939	0.365724	WE-DT,DT-LR,LR-CV
chr5B	705	710	3.3862	1.7638	0.710319	0.39321	WE-DT,DT-LR,LR-CV
chr6A	590	595	3.59931	2.08455	0.799357	0.246553	WE-DT,DT-LR,LR-CV
chr7B	90	95	3.19882	1.52662	0.805855	0.33198	WE-DT,DT-LR,LR-CV
chr1A	55	60	2.96093	1.45915	0.842347	0.544534	WE-DT,DT-LR
chr1A	60	65	2.93894	1.14518	0.342131	0.218121	WE-DT,DT-LR
chr1A	95	100	2.85822	0.922809	0.199573	0.148687	WE-DT,DT-LR
chr1A	560	565	3.44467	1.20911	0.0426681	0.0621777	WE-DT,DT-LR
chr1B	120	125	2.94458	1.31465	0.527104	0.600838	WE-DT,DT-LR
chr1B	130	135	2.86493	1.32725	0.505193	0.38621	WE-DT,DT-LR
chr1B	270	275	2.53082	0.920222	0.262423	0.458809	WE-DT,DT-LR
chr1B	275	280	2.47753	0.9731	0.262423	0.458809	WE-DT,DT-LR
chr1B	660	665	3.34357	1.84226	1.16541	1.56926	WE-DT,DT-LR
chr2A	25	30	3.44467	1.56497	0.555128	0.354051	WE-DT,DT-LR
chr2A	35	40	3.39364	1.76209	0.0424147	0	WE-DT,DT-LR
chr2A	55	60	3.40666	1.60984	0.543205	0.761505	WE-DT,DT-LR
chr2A	60	65	3.05067	1.20036	0.537906	0.812779	WE-DT,DT-LR
chr2A	585	590	3.10612	1.39765	0.318729	0.50664	WE-DT,DT-LR
chr2A	590	595	3.09076	1.11832	0.0426681	0	WE-DT,DT-LR
chr2A	630	635	3.16734	1.42796	0.409869	0.308062	WE-DT,DT-LR
chr2A	645	650	2.87633	1.11819	0.295439	0.170386	WE-DT,DT-LR
chr2A	650	655	3.19977	1.32956	0.0852841	0.124225	WE-DT,DT-LR
chr2A	660	665	3.11104	0.954356	0.0426681	0.124225	WE-DT,DT-LR
chr2A	665	670	3.03175	0.847244	0.0426681	0.0621777	WE-DT,DT-LR
chr2A	670	675	3.21326	1.32589	0.282022	0.0627602	WE-DT,DT-LR
chr2A	720	725	3.15894	1.61939	0.862871	0.862973	WE-DT,DT-LR
chr2A	735	740	3.13577	1.63122	0.851906	0.611167	WE-DT,DT-LR
chr2B	50	55	3.35706	1.62426	0.923278	0.723681	WE-DT,DT-LR
chr2B	85	90	3.13046	1.27582	0.074876	0.330048	WE-DT,DT-LR
chr2B	470	475	2.56582	0.60999	0	0	WE-DT,DT-LR
chr2B	475	480	3.13376	1.28268	0	0.297445	WE-DT,DT-LR
chr2B	505	510	3.00543	0.666356	0	0	WE-DT,DT-LR
chr2B	510	515	3.18449	0.667554	0	0.216414	WE-DT,DT-LR
chr3A	25	30	3.55716	1.02181	0.257319	0.108471	WE-DT,DT-LR
chr3A	45	50	3.29002	1.18268	0.56641	0.624454	WE-DT,DT-LR
chr3A	470	475	2.64207	0.958416	0.129741	0	WE-DT,DT-LR
chr3A	575	580	3.11679	1.1429	0.413744	0.605956	WE-DT,DT-LR
chr3A	585	590	3.27286	0.988565	0	0.184907	WE-DT,DT-LR
chr3A	610	615	3.35075	1.40173	0.39851	0.474139	WE-DT,DT-LR
chr3A	635	640	3.20355	1.2222	0.364804	0.246553	WE-DT,DT-LR
chr3A	640	645	3.1942	1.40911	0.541718	0.355757	WE-DT,DT-LR
chr3A	670	675	3.28672	1.55757	0.727423	0.497923	WE-DT,DT-LR
chr3B	530	535	2.65482	0.787838	0.129741	0.0621777	WE-DT,DT-LR
chr3B	535	540	2.90306	0.948052	0.074876	0	WE-DT,DT-LR
chr3B	630	635	3.0257	0.942956	0.074876	0	WE-DT,DT-LR
chr3B	675	680	3.3549	1.5305	0.561936	0.384223	WE-DT,DT-LR
chr3B	680	685	3.1346	1.57267	0.565971	0.648842	WE-DT,DT-LR
chr3B	705	710	3.37092	1.58423	0.597318	0.917567	WE-DT,DT-LR
chr3B	715	720	3.2174	1.60358	0.953404	1.25629	WE-DT,DT-LR
chr4A	5	10	3.47484	0.915726	0	0	WE-DT,DT-LR
chr4A	20	25	3.54415	1.08657	0.171948	0.0621777	WE-DT,DT-LR
chr4A	550	555	2.88425	0.957712	0.293062	0.0621777	WE-DT,DT-LR
chr4A	575	580	3.38507	1.87712	0.847767	0.760843	WE-DT,DT-LR
chr4A	605	610	3.09472	1.53676	0.786734	0.581077	WE-DT,DT-LR
chr4A	615	620	3.09171	1.4351	0.509025	1.34579	WE-DT,DT-LR
chr4A	640	645	3.14366	0.99903	0.188014	0.124225	WE-DT,DT-LR
chr4A	680	685	3.08614	1.39414	0.2386	0	WE-DT,DT-LR
chr4B	25	30	3.42638	1.68378	0.0424147	0.0621777	WE-DT,DT-LR
chr4B	440	445	2.67209	0.78135	0.074876	0	WE-DT,DT-LR
chr4B	485	490	2.73044	1.14714	0.117188	0	WE-DT,DT-LR
chr4B	515	520	3.16507	1.3091	0.404714	0.109452	WE-DT,DT-LR
chr4B	575	580	3.33518	1.8032	0.948721	0.959439	WE-DT,DT-LR
chr4B	600	605	3.28973	1.72215	0.616454	0.861307	WE-DT,DT-LR
chr4B	605	610	3.18006	1.10171	0.145807	0.501797	WE-DT,DT-LR
chr5A	10	15	3.29786	1.56393	0.750898	0.697547	WE-DT,DT-LR
chr5A	35	40	3.49012	1.71207	0.91721	0.73637	WE-DT,DT-LR
chr5A	330	335	2.44404	0.874105	0	0.0621777	WE-DT,DT-LR
chr5A	355	360	2.33667	0.830961	0	0.0621777	WE-DT,DT-LR
chr5A	360	365	2.36728	0.777047	0	0.0621777	WE-DT,DT-LR
chr5A	430	435	3.11565	1.25415	0.510233	0.341001	WE-DT,DT-LR
chr5A	600	605	3.10672	1.55744	0.117874	0.108471	WE-DT,DT-LR
chr5A	620	625	2.986	1.24481	0.0753108	0.108471	WE-DT,DT-LR
chr5A	700	705	3.11235	0.990853	0.284108	0.73591	WE-DT,DT-LR
chr5B	355	360	2.78777	1.02686	0.366095	0.458809	WE-DT,DT-LR
chr5B	370	375	2.81977	1.10068	0.129741	0.0621777	WE-DT,DT-LR
chr6A	45	50	3.28371	1.68599	0.492675	0.654248	WE-DT,DT-LR
chr6A	485	490	2.78313	1.21148	0	0	WE-DT,DT-LR
chr6A	505	510	2.65835	1.08618	0.117188	0	WE-DT,DT-LR
chr6A	510	515	2.50083	0.97242	0.243808	0	WE-DT,DT-LR
chr6A	515	520	2.72252	1.11437	0.295811	0	WE-DT,DT-LR
chr6A	575	580	3.36435	1.58482	0.0913153	0.0639617	WE-DT,DT-LR
chr6B	50	55	3.47196	1.95853	0.859697	1.09704	WE-DT,DT-LR
chr6B	55	60	3.42575	1.06635	0.221535	0.0621777	WE-DT,DT-LR
chr6B	60	65	3.20324	1.27796	0.578405	0.516647	WE-DT,DT-LR
chr7A	60	65	3.24523	1.27898	0.570326	0.593745	WE-DT,DT-LR
chr7A	630	635	3.09058	1.44623	0.278273	0.0715848	WE-DT,DT-LR
chr7A	665	670	3.32803	1.56633	0.509108	0.246553	WE-DT,DT-LR
chr7A	715	720	3.23805	1.53802	0.477054	1.06935	WE-DT,DT-LR
chr7B	15	20	3.25872	1.45316	0.44151	0.744238	WE-DT,DT-LR
chr7B	20	25	3.2457	1.03526	0.340709	0.24891	WE-DT,DT-LR
chr7B	460	465	2.61675	0.692598	0.0424147	0.0633548	WE-DT,DT-LR
chr1A	320	325	2.69409	1.76574	1.05891	0.325247	DT-LR,LR-CV
chr1B	160	165	2.79522	1.58167	0.912811	0.58768	DT-LR,LR-CV
chr1B	185	190	2.13	1.11105	0.444603	0.139933	DT-LR,LR-CV
chr1B	295	300	3.08915	2.33498	1.65261	1.20103	DT-LR,LR-CV
chr1B	335	340	2.2456	2.0592	1.29222	0.792928	DT-LR,LR-CV
chr1B	350	355	2.90067	1.90433	0.549075	0.109452	DT-LR,LR-CV
chr1B	355	360	3.18167	2.10655	0.784845	0.210468	DT-LR,LR-CV
chr1B	440	445	2.9018	2.14084	1.22084	0.548118	DT-LR,LR-CV
chr1B	630	635	3.28284	3.09324	2.41581	1.9516	DT-LR,LR-CV
chr1B	645	650	3.39921	1.94152	1.02557	0.503405	DT-LR,LR-CV
chr1B	670	675	3.18837	2.39413	1.60782	1.26637	DT-LR,LR-CV
chr2A	135	140	2.82087	1.95756	1.08609	0.669483	DT-LR,LR-CV
chr2A	485	490	2.11079	1.76494	1.14354	0.790508	DT-LR,LR-CV
chr2A	620	625	3.15319	1.7767	0.574121	0.124225	DT-LR,LR-CV
chr2A	625	630	2.64721	1.4292	0.493917	0.18614	DT-LR,LR-CV
chr2B	200	205	2.19154	1.9284	1.28232	0.76407	DT-LR,LR-CV
chr2B	570	575	3.29002	1.81116	1.06219	0.697302	DT-LR,LR-CV
chr3A	75	80	2.7929	1.4489	0.490708	0.148687	DT-LR,LR-CV
chr3A	80	85	2.63706	1.51135	0.5918	0	DT-LR,LR-CV
chr3A	570	575	3.30256	2.20468	1.23441	0.87138	DT-LR,LR-CV
chr3A	685	690	3.41589	2.3443	1.5104	1.17072	DT-LR,LR-CV
chr3A	690	695	3.2357	2.25043	0.730211	0.24891	DT-LR,LR-CV
chr3A	700	705	3.0985	2.80715	1.36131	0.988934	DT-LR,LR-CV
chr3A	705	710	3.2074	1.72414	0.555795	0.210468	DT-LR,LR-CV
chr3A	745	750	3.12764	1.99043	1.36363	0.741271	DT-LR,LR-CV
chr3B	610	615	2.65467	1.38437	0.666557	0.108471	DT-LR,LR-CV
chr4A	10	15	3.53858	2.2731	1.61921	1.2	DT-LR,LR-CV
chr4A	80	85	3.25285	2.04529	1.04269	0.691659	DT-LR,LR-CV
chr4A	90	95	3.07944	1.93876	1.01361	0.27806	DT-LR,LR-CV
chr4A	95	100	3.0783	1.71742	0.723087	0.170386	DT-LR,LR-CV
chr4B	40	45	3.26286	1.97671	0.456129	0.125387	DT-LR,LR-CV
chr4B	55	60	2.78429	1.65057	0.610136	0	DT-LR,LR-CV
chr4B	185	190	1.36927	0.992349	0.342835	0	DT-LR,LR-CV
chr4B	235	240	1.27836	1.22842	0.364516	0	DT-LR,LR-CV
chr4B	640	645	3.58517	2.14317	1.40562	0.924034	DT-LR,LR-CV
chr5A	460	465	3.11679	2.30596	1.67593	1.35551	DT-LR,LR-CV
chr5A	540	545	3.13207	1.79751	0.856994	0.216414	DT-LR,LR-CV
chr5A	595	600	3.31	2.6011	1.27239	0.871026	DT-LR,LR-CV
chr5A	670	675	3.25729	2.74589	1.33967	0.702841	DT-LR,LR-CV
chr5B	5	10	3.19307	2.1528	1.20215	0.712958	DT-LR,LR-CV
chr5B	395	400	3.33217	2.88368	2.20909	1.76908	DT-LR,LR-CV
chr5B	405	410	3.3134	2.65754	1.77929	1.23654	DT-LR,LR-CV
chr6A	465	470	2.47972	1.53705	0.592681	0.0621777	DT-LR,LR-CV
chr6A	495	500	2.81673	2.35713	1.05528	0.740889	DT-LR,LR-CV
chr6B	35	40	3.4022	2.44537	1.00296	0.531881	DT-LR,LR-CV
chr6B	130	135	3.07996	1.76913	1.14667	0.641057	DT-LR,LR-CV
chr6B	620	625	2.83697	2.10456	1.41746	0.930132	DT-LR,LR-CV
chr6B	695	700	3.31802	2.51218	1.90991	1.46809	DT-LR,LR-CV
chr7A	45	50	3.16555	2.633	1.6295	1.09044	DT-LR,LR-CV
chr7A	85	90	3.10934	1.76738	0.958037	0.622288	DT-LR,LR-CV
chr7A	90	95	3.30303	2.70028	1.74287	0.841389	DT-LR,LR-CV
chr7A	95	100	2.89815	1.67486	0.857775	0.210468	DT-LR,LR-CV
chr7A	100	105	3.18167	2.07875	1.19063	0.210468	DT-LR,LR-CV
chr7A	105	110	2.97856	1.6686	0.559226	0.0621777	DT-LR,LR-CV
chr7A	120	125	3.07369	2.17218	0.911146	0.564104	DT-LR,LR-CV
chr7A	130	135	2.9851	2.28928	1.59281	0.37924	DT-LR,LR-CV
chr7A	165	170	3.0154	2.44959	1.57079	0.505965	DT-LR,LR-CV
chr7A	180	185	2.38889	1.60712	0.615184	0.232167	DT-LR,LR-CV
chr7A	190	195	2.52397	1.6192	0.573815	0.232167	DT-LR,LR-CV
chr7A	240	245	3.09934	2.08156	1.45369	0.961761	DT-LR,LR-CV
chr7A	530	535	2.20653	1.63484	0.973094	0.451791	DT-LR,LR-CV
chr7A	650	655	3.37762	1.95483	1.23852	0.519356	DT-LR,LR-CV
chr7A	655	660	3.1379	2.13673	0.938328	0.416846	DT-LR,LR-CV
chr7A	660	665	3.36904	2.0981	1.34753	0.69456	DT-LR,LR-CV
chr7B	70	75	3.26956	2.38098	1.48811	0.599239	DT-LR,LR-CV
chr7B	75	80	3.02079	1.54678	0.860299	0.148687	DT-LR,LR-CV
chr7B	190	195	2.34094	2.01901	1.15504	0.774958	DT-LR,LR-CV
chr7B	200	205	2.61607	2.01381	1.0664	0.454298	DT-LR,LR-CV
chr7B	385	390	2.09987	1.44494	0.702715	0.3236	DT-LR,LR-CV
chr7B	425	430	2.40326	1.52996	0.661304	0.3236	DT-LR,LR-CV
chr7B	465	470	2.31428	1.69014	0.675404	0.315546	DT-LR,LR-CV
chr7B	475	480	2.57903	1.30992	0.650543	0.315546	DT-LR,LR-CV
chr7B	480	485	2.84258	1.68292	0.515881	0.214268	DT-LR,LR-CV
chr7B	660	665	3.18082	2.19571	1.35961	0.852718	DT-LR,LR-CV
WE-DT: signautre of selection detected between WE(wild emmer wheat) and DT(domesticated tetraploid wheat).
DT-LR signautre of selection detected between DT(domesticated tetraploid wheat) and LR(hexaploid landrace wheat).
LR-CV: signautre of selection detected between LR(hexaploid landrace wheat) and CV(hexaploid cultivar wheat).
