# Supplementary material for: Dispersed emergence and protracted domestication of polyploid wheat uncovered by mosaic ancestral haploblock inference
Source: Nat Commun. 2022 Jul 6;13:3891. doi: 10.1038/s41467-022-31581-0 (PMC9259585; doi:10.1038/s41467-022-31581-0)
Supplement: Supplementary file 9 — Supplementary Data 6 [file 41467_2022_31581_MOESM9_ESM.xlsx]

## Sheet: Sheet2
Supplementary Data 6. Windows with signature of fixation detected.
CHROM	START (Mb)	END (Mb)	H(WE)	H(DT)	H(LR)	H(CV)	Known adaptive gene
chr3A	315	320	0.657929	0	0	0
chr3A	320	325	1.18342	0	0	0
chr3A	330	335	1.89191	0	0	0
chr3A	330	335	1.89191	0	0	0
chr3A	325	330	1.98281	0	0	0
chr3A	310	315	2.04061	0	0	0
chr3A	310	315	2.04061	0	0	0
chr3A	230	235	2.04694	0	0	0
chr3A	215	220	2.06091	0	0	0
chr3A	205	210	2.07529	0	0	0
chr3A	205	210	2.07529	0	0	0
chr3A	205	210	2.07529	0	0	0
chr3A	360	365	2.13563	0	0	0
chr3A	355	360	2.16257	0	0	0
chr3A	355	360	2.16257	0	0	0
chr3A	210	215	2.17137	0	0	0
chr3A	120	125	2.21286	0	0	0	TaFT2-3A
chr3A	350	355	2.22036	0	0	0
chr3A	350	355	2.22036	0	0	0
chr3A	350	355	2.22036	0	0	0
chr3A	350	355	2.22036	0	0	0
chr3A	350	355	2.22036	0	0	0
chr3A	350	355	2.22036	0	0	0
chr3A	350	355	2.22036	0	0	0
chr3A	350	355	2.22036	0	0	0
chr3A	350	355	2.22036	0	0	0
chr3A	350	355	2.22036	0	0	0
chr3A	350	355	2.22036	0	0	0
chr3A	350	355	2.22036	0	0	0
chr3A	350	355	2.22036	0	0.0424147	0
chr3A	225	230	2.23577	0	0	0
chr3A	125	130	2.23641	0	0	0
chr3A	285	290	2.25166	0	0	0
chr3A	285	290	2.25166	0	0	0
chr3A	285	290	2.25166	0	0.0424147	0
chr3A	220	225	2.26707	0	0	0
chr5B	110	115	2.27483	0	0	0
chr4B	470	475	2.5895	0	0	0
chr5B	105	110	2.60905	0	0	0
chr3B	85	90	2.65717	0	0.0426681	0	TaBrt1-3B
chr5B	100	105	2.67694	0	0.0424147	0
chr4B	475	480	2.71131	0	0	0
chr3A	115	120	2.84455	0	0	0
chr3A	580	585	2.95213	0	0	0	TaGAMyb-3A
chr4B	510	515	2.96124	0	0	0
chr4B	465	470	3.05605	0	0	0
chr4A	30	35	3.30387	0	0	0
chr7B	445	450	2.45198	0	0	0.0633548
chr5B	265	270	2.18027	0	0.256836	0
chr6A	135	140	1.38704	0.0569372	0	0
chr4A	480	485	1.56954	0.0569372	0	0
chr6A	140	145	1.67016	0.0569372	0	0
chr4A	475	480	1.86956	0.0569372	0	0
chr4A	470	475	1.95314	0.0569372	0	0
chr4A	485	490	2.01801	0.0569372	0	0
chr4A	165	170	2.24956	0.0569372	0	0
chr5B	360	365	2.44177	0.0569372	0	0
chr4A	520	525	2.44585	0.0569372	0	0
chr4A	515	520	2.56909	0.0569372	0	0
chr4B	505	510	2.78896	0.0569372	0	0
chr4A	525	530	2.79466	0.0569372	0	0
chr2A	680	685	2.87645	0.0569372	0	0
chr5A	375	380	2.60853	0.362716	0	0.0621777
chr6A	145	150	1.54179	0.483215	0	0
chr3A	405	410	2.00944	0.427983	0	0
chr4B	435	440	2.59713	0.441093	0	0
chr5A	300	305	1.39789	0.0569372	0	0.0621777
chr3A	400	405	2.1884	0.427983	0	0
chr6A	165	170	1.75414	0.727276	0	0
chr3A	390	395	2.02374	0.427983	0	0
chr4A	505	510	2.25645	0.257909	0.0424147	0
chr2B	340	345	1.51904	1.24752	0.0424147	0.110453
chr2B	340	345	1.51904	1.24752	0.0424147	0.110453
chr6A	125	130	2.28736	0.193482	0	0
chr6A	490	495	2.56143	1.44947	0.0424147	0
chr3A	425	430	2.51563	0.427983	0	0
chr4A	5	10	3.47484	0.915726	0	0
chr2A	35	40	3.39364	1.76209	0.0424147	0	TaPPD-2A
chr5A	315	320	1.96837	0.113769	0	0.0621777
chr6B	535	540	3.10726	0.113769	0	0
chr2B	340	345	1.51904	1.24752	0.0424147	0.110453
chr3B	650	655	3.2471	0.53546	0.0424147	0
chr3B	645	650	3.19798	0.212967	0.0424147	0
chr5A	350	355	2.25899	0.830961	0	0.0621777
chr2B	300	305	1.68538	1.24752	0.0424147	0.110453
chr2B	300	305	1.68538	1.24752	0.0424147	0.110453
chr3A	415	420	1.97425	0.427983	0	0
chr5B	90	95	2.72813	0	0.305391	0.170386
chr6B	65	70	3.17478	0.0569372	0	0.0621777
chr6A	175	180	1.55578	0.57916	0	0
chr3A	365	370	1.56953	0.427983	0	0
chr3A	390	395	2.02374	0.427983	0	0
chr5A	340	345	2.2012	0.590616	0	0.0621777
chr3A	585	590	3.27286	0.988565	0	0.184907
chr2B	250	255	1.87109	1.31242	0.0424147	0.110453
chr2B	375	380	1.98796	1.23164	0.0424147	0.110453
chr2B	470	475	2.56582	0.60999	0	0
chr2B	315	320	1.67012	1.24752	0.0424147	0.110453
chr7B	460	465	2.61675	0.692598	0.0424147	0.0633548
chr2A	605	610	3.19024	0.113769	0.0426681	0
chr6A	115	120	2.36591	0.362275	0	0
chr4A	495	500	2.05843	0.269294	0	0
chr3A	420	425	2.58429	0.427983	0	0
chr2B	340	345	1.51904	1.24752	0.0424147	0.110453
chr2B	345	350	0.629435	0.983928	0.0424147	0.110453
chr2B	300	305	1.68538	1.24752	0.0424147	0.110453
chr2B	340	345	1.51904	1.24752	0.0424147	0.110453
chr2B	365	370	1.59299	1.24752	0.0424147	0.110453
chr1A	65	70	2.33468	0.32905	0	0
chr2B	310	315	1.50101	1.24752	0.0424147	0.110453
chr5A	345	350	2.12745	0.924069	0	0.0627602
chr5A	365	370	2.22815	0.362716	0	0.0621777
chr2B	350	355	1.07462	1.24752	0.0424147	0.110453
chr5A	330	335	2.44404	0.874105	0	0.0621777	TaFT7-5A
chr2B	380	385	2.24333	1.42185	0.0424147	0.541293
chr6A	155	160	1.38586	0.483215	0	0
chr5A	135	140	1.28999	0.113769	0	0.0621777
chr6A	485	490	2.78313	1.21148	0	0
chr5A	335	340	2.287	0.807499	0	0.0621777
chr3A	370	375	1.81781	0.427983	0	0	TaLYCE-3A
chr6A	160	165	1.67577	0.727276	0	0
chr2B	300	305	1.68538	1.24752	0.0424147	0.110453
chr3A	100	105	2.98109	0.339322	0.0424147	0
chr1A	70	75	2.71102	0.44663	0.0426681	0
chr2B	360	365	1.76657	1.35252	0.0424147	0.110453
chr5A	360	365	2.36728	0.777047	0	0.0621777
chr3A	95	100	2.77703	0.338802	0	0
chr4B	500	505	2.60728	0.0996234	0	0
chr3A	395	400	2.21112	0.427983	0	0
chr2A	590	595	3.09076	1.11832	0.0426681	0
chr3A	375	380	1.86247	0.427983	0	0
chr2A	665	670	3.03175	0.847244	0.0426681	0.0621777
chr2B	255	260	1.94251	1.28265	0.0424147	0.110453
chr2B	370	375	2.06655	1.24752	0.0424147	0.110453
chr2A	600	605	3.23012	0.212967	0	0.0621777
chr3A	380	385	1.80091	0.427983	0	0	TaGS5-3A
chr2B	310	315	1.50101	1.24752	0.0424147	0.110453
chr2B	475	480	3.13376	1.28268	0	0.297445
chr6A	155	160	1.38586	0.483215	0	0
chr2B	505	510	3.00543	0.666356	0	0
chr5A	135	140	1.28999	0.113769	0	0.0621777
chr5B	95	100	2.41819	0	0.324151	0.170386
chr3A	60	65	3.27983	0.461345	0	0
chr5A	355	360	2.33667	0.830961	0	0.0621777
chr7A	550	555	2.42928	0.156349	0.0424147	0.0621777
chr5A	310	315	1.67209	0.113769	0	0.0621777
chr4B	430	435	2.31585	0.314198	0	0
chr2B	625	630	2.64522	0.437824	0	0
chr7A	685	690	3.44467	0.581284	0	0.0621777
chr2B	340	345	1.51904	1.24752	0.0424147	0.110453
chr2B	510	515	3.18449	0.667554	0	0.216414
chr5A	300	305	1.39789	0.0569372	0	0.0621777
chr2A	595	600	2.84289	0.421171	0	0
chr4B	490	495	2.31549	0.524177	0	0
chr5A	305	310	1.65373	0.0569372	0	0.0621777
chr1A	560	565	3.44467	1.20911	0.0426681	0.0621777
chr6A	120	125	2.33486	0.362275	0	0
chr2B	365	370	1.59299	1.24752	0.0424147	0.110453
chr2B	515	520	2.87633	0.227113	0	0.110453	TaFT9-2B
chr5A	370	375	2.45106	0.362716	0	0.0621777
chr3A	415	420	1.97425	0.427983	0	0
chr4B	25	30	3.42638	1.68378	0.0424147	0.0621777
chr6A	130	135	2.16336	0.193482	0	0
chr6A	175	180	1.55578	0.57916	0	0
chr6B	325	330	0.694164	0.445045	0	0
chr4A	500	505	2.27804	0.257909	0	0
chr2B	340	345	1.51904	1.24752	0.0424147	0.110453
chr4A	490	495	1.87349	0.193482	0	0
chr2B	365	370	1.59299	1.24752	0.0424147	0.110453
chr2A	660	665	3.11104	0.954356	0.0426681	0.124225
chr4A	510	515	2.49925	0.257909	0	0
chr3A	105	110	3.09776	0.17053	0	0
chr4B	485	490	2.73044	1.14714	0.117188	0
chr2B	80	85	2.85474	0.454052	0.074876	0
chr4B	185	190	1.36927	0.992349	0.342835	0
chr5B	340	345	2.51056	1.22007	0.145807	0
chr7A	465	470	2.62492	0.637748	0.561768	0
chr4B	55	60	2.78429	1.65057	0.610136	0
chr3B	425	430	2.98556	0.584281	0.171948	0
chr4B	355	360	1.26695	0.818542	0.322422	0
chr4B	365	370	1.27836	0.818542	0.307957	0
chr7A	470	475	2.88905	0.6607	0.592044	0
chr6A	510	515	2.50083	0.97242	0.243808	0
chr4B	365	370	1.27836	0.818542	0.322422	0
chr3B	630	635	3.0257	0.942956	0.074876	0
chr5A	640	645	3.08292	0.618481	0.324151	0
chr7A	480	485	2.62608	0.571978	0.923414	0
chr4B	355	360	1.26695	0.818542	0.322422	0
chr4B	355	360	1.26695	0.818542	0.322422	0
chr4B	290	295	1.27836	0.821537	0.32767	0
chr5B	250	255	2.21577	0.198822	0.228429	0
chr4B	365	370	1.27836	0.818542	0.372288	0
chr5A	630	635	3.16253	1.09491	0.402752	0
chr4A	555	560	2.70448	0.555989	0.272653	0
chr4B	75	80	2.69426	1.08843	0.31252	0
chr5B	285	290	2.23245	0.272761	0.2386	0
chr5A	635	640	3.13603	0.572352	0.809835	0
chr4B	365	370	1.27836	0.818542	0.3259	0
chr4B	330	335	1.22343	0.818542	0.322422	0
chr4B	365	370	1.27836	0.818542	0.3259	0
chr2B	35	40	3.16734	1.24553	0.645309	0	TaTg-2B
chr4B	330	335	1.22343	0.818542	0.324151	0
chr3A	80	85	2.63706	1.51135	0.5918	0	TaGI-3A
chr4B	290	295	1.27836	0.821537	0.32767	0
chr3A	90	95	2.49909	1.33856	0.171948	0
chr6A	515	520	2.72252	1.11437	0.295811	0
chr4B	370	375	1.3528	0.897935	0.322422	0
chr3A	110	115	2.52651	0.676183	0.129741	0
chr6A	40	45	2.71275	0.579292	0.0852841	0
chr4B	365	370	1.27836	0.818542	0.322422	0
chr6A	505	510	2.65835	1.08618	0.117188	0
chr4B	365	370	1.27836	0.818542	0.324151	0
chr5B	335	340	2.11343	0.942704	0.248727	0
chr5B	260	265	2.0385	0.0996234	0.228429	0
chr7A	475	480	2.76798	0.571978	0.883558	0
chr4B	225	230	1.40404	0.818542	0.322422	0
chr4B	440	445	2.67209	0.78135	0.074876	0
chr4B	315	320	0.779368	0.818542	0.324151	0
chr6A	470	475	2.17507	0.709873	0.103548	0
chr4B	290	295	1.27836	0.821537	0.329462	0
chr4B	365	370	1.27836	0.818542	0.322422	0
chr5A	645	650	3.07691	1.06622	0.350771	0	TaNAC2-5A
chr4B	365	370	1.27836	0.818542	0.3259	0
chr4B	365	370	1.27836	0.818542	0.304608	0
chr7A	460	465	2.72139	0.902222	0.670545	0
chr4B	625	630	3.21579	1.73064	0.074876	0
chr4A	680	685	3.08614	1.39414	0.2386	0	TaTFL2-4A
chr4B	290	295	1.27836	0.821537	0.32767	0
chr4B	290	295	1.27836	0.821537	0.329462	0
chr3A	465	470	2.67942	1.23604	0.129741	0	TaFUSCA3-3A
chr3B	90	95	2.38079	0.329544	0.199573	0
chr6B	500	505	2.77989	0.567419	0.84695	0
chr4B	365	370	1.27836	0.818542	0.3259	0
chr3B	535	540	2.90306	0.948052	0.074876	0
chr5B	270	275	2.14081	0.0569372	0.314591	0
chr4B	365	370	1.27836	0.818542	0.322422	0
chr3A	460	465	1.96911	0.790856	0.129741	0
chr4B	225	230	1.40404	0.818542	0.334969	0
chr2A	170	175	2.97581	0.614915	0.197326	0
chr6B	495	500	2.76413	0.28344	0.458144	0
chr5B	255	260	2.08282	0.0996234	0.228429	0
chr4B	330	335	1.22343	0.818542	0.322422	0
chr4B	50	55	3.22155	1.55937	0.348737	0
chr5B	245	250	2.2385	0.212967	0.228429	0
chr4B	365	370	1.27836	0.818542	0.322422	0
chr3A	470	475	2.64207	0.958416	0.129741	0
chr4B	235	240	1.27836	1.22842	0.364516	0
chr3A	85	90	2.27297	0.744128	0.154076	0
chr5A	250	255	0.0996234	0.381913	0.235122	0
chr4B	365	370	1.27836	0.818542	0.322422	0
chr5A	650	655	3.20468	1.65448	0.430865	0	TaQ-5A
chr4B	365	370	1.27836	0.818542	0.406023	0
chr6B	505	510	2.87029	0.567419	0.806489	0
chr6B	510	515	3.00664	0.567419	0.84684	0
chr4B	365	370	1.27836	0.818542	0.3259	0
