# Supplementary material for: Dispersed emergence and protracted domestication of polyploid wheat uncovered by mosaic ancestral haploblock inference
Source: Nat Commun. 2022 Jul 6;13:3891. doi: 10.1038/s41467-022-31581-0 (PMC9259585; doi:10.1038/s41467-022-31581-0)
Supplement: Supplementary file 10 — Supplementary Data 7 [file 41467_2022_31581_MOESM10_ESM.xlsx]

## Sheet: Sheet1
Supplementary Data 7. Frequency of presence in four taxonomic groups for 46 CEB.
CHR	START (Mb)	END (Mb)	Frequency of presence
			WE	DT	LR	CV
chr7B	295	300	0.0491803	0.836735	0.0503597	0.0561798
chr1B	0	5	0.901639	0.132653	0.438849	0.640449
chr2A	10	15	0.819672	0.846939	0.0863309	0.0898876
chr5A	470	475	0	0.734694	0.230216	0.303371
chr4A	265	270	0.754098	0.0204082	0.402878	0.134831
chr7B	695	700	0.786885	0.77551	0.0647482	0.280899
chr1B	320	325	0.311475	1	0.94964	0.977528
chr1A	0	5	0.983607	0.295918	0.136691	0.258427
chr2A	765	770	0.885246	0.22449	0.683453	0.516854
chr1B	305	310	0.196721	0.77551	0.115108	0.359551
chr5B	530	535	0.934426	0.295918	0.0359712	0.292135
chr2B	630	635	0.672131	0.0612245	0	0.0224719
chr6B	270	275	0.852459	0.969388	0.381295	0.426966
chr6B	265	270	0.852459	0.969388	0.388489	0.426966
chr7A	0	5	0.95082	0.785714	0.208633	0.247191
chr4A	650	655	0.655738	0.0816327	0.107914	0.157303
chr6A	0	5	0.0327869	0.602041	0.251799	0.269663
chr1B	125	130	0.967213	0.704082	0.143885	0.280899
chr3A	5	10	0.0983607	0.0612245	0.165468	0.719101
chr6A	25	30	0.852459	0.306122	0.697842	0.292135
chr2B	20	25	0.606557	0.0714286	0.028777	0.0337079
chr6A	20	25	0.95082	0.428571	0.589928	0.438202
chr2A	15	20	1	0.989796	0.467626	0.247191
chr6A	35	40	0.590164	0.173469	0.690647	0.483146
chr5B	385	390	0	0.510204	0.338129	0.449438
chr3B	220	225	0.229508	0.27551	0.280576	0.786517
chr3B	805	810	0.180328	0.561224	0.057554	0.0786517
chr6A	15	20	0.983607	0.489796	0.489209	0.337079
chr2B	205	210	0	0.0102041	0.503597	0.325843
chr3B	830	835	0.0491803	0.540816	0.834532	0.853933
chr6B	710	715	0.508197	0.581633	0.0935252	0.0898876
chr1B	35	40	0.0327869	0.489796	0.0791367	0.146067
chr1A	5	10	0.0655738	0.520408	0.172662	0.258427
chr5B	500	505	0	0	0.0791367	0.52809
chr5B	505	510	0	0	0.0791367	0.52809
chr6A	30	35	0.934426	0.489796	0.81295	0.674157
chr2B	75	80	0.0163934	0.459184	0.0431655	0.168539
chr5A	465	470	0	0.438776	0.194245	0.325843
chr5B	510	515	0	0	0.0935252	0.52809
chr6A	10	15	0	0.428571	0.18705	0.516854
chr1B	315	320	0.0819672	0.510204	0.258993	0.595506
chr7B	390	395	0.803279	0.44898	0.028777	0.0674157
chr3A	750	755	1	0.653061	0.23741	0.0898876
chr6A	610	615	0.95082	0.693878	0.460432	0.0449438
chr6B	0	5	0.836066	0.795918	0.388489	0.752809
chr1B	650	655	0.213115	0.612245	0.230216	0.606742
