# Supplementary material for: Dispersed emergence and protracted domestication of polyploid wheat uncovered by mosaic ancestral haploblock inference
Source: Nat Commun. 2022 Jul 6;13:3891. doi: 10.1038/s41467-022-31581-0 (PMC9259585; doi:10.1038/s41467-022-31581-0)
Supplement: Supplementary file 11 — Supplementary Data 8 [file 41467_2022_31581_MOESM11_ESM.xlsx]

## Sheet: Sheet1
Supplementary Data 8. Presence and absence of the predominant AHG type around domestication-related and adaptation-related genes.
Group	Accession	TaBtr1-3B	TaBtr1-3A	TaGS5-3A	TaTg1-2B	1A-1 CEB	TaQ-5A	TaPPD1-2A	6A-615 CEB
WE	B024	A	A	A	A	A	A	A	A
WE	B025	A	A	A	A	A	A	A	A
WE	B026	A	A	A	A	A	A	A	A
WE	B027	A	A	A	A	A	A	A	A
WE	B028	A	A	A	A	A	A	A	A
WE	B029	A	A	A	A	A	A	A	A
WE	B030	A	A	A	A	A	A	A	A
WE	B031	A	A	A	A	A	A	A	A
WE	B032	A	A	A	A	A	A	A	A
WE	B033	A	A	A	A	A	A	A	A
WE	B034	A	A	A	A	A	A	A	A
WE	B035	A	A	A	A	A	A	A	A
WE	B036	A	A	A	A	A	A	A	A
WE	B037	A	A	A	A	A	A	A	A
WE	B039	A	A	A	A	A	A	A	A
WE	B041	A	A	A	A	A	A	A	A
WE	B042	A	A	A	A	A	A	A	A
WE	B044	A	A	A	A	A	A	A	A
WE	B045	A	A	A	A	A	A	A	A
WE	B047	A	A	A	A	A	A	A	A
WE	B048	A	A	A	A	A	A	A	A
WE	B049	A	A	A	A	A	A	A	A
WE	B050	A	A	A	A	A	A	A	A
WE	B052	A	A	A	A	A	A	A	A
WE	GT001	A	A	A	A	A	A	A	A
WE	GT002	A	A	A	A	A	A	A	A
WE	GT003	A	A	A	A	A	A	A	A
WE	GT006	A	A	A	A	A	A	A	A
WE	GT012	A	A	A	A	A	A	A	A
WE	GT013	A	A	A	A	A	A	A	A
WE	GT014	A	A	A	A	A	A	A	A
WE	GT015	A	A	A	A	A	A	A	A
WE	GT017	A	A	A	A	A	A	A	A
WE	GT019	A	A	A	A	A	A	A	A
WE	GT020	A	A	A	A	A	A	A	A
WE	GT021	A	A	A	A	A	A	A	A
WE	GT022	A	A	A	A	A	A	A	A
WE	GT024	A	A	A	A	A	A	A	A
WE	GT025	A	A	A	A	A	A	A	A
WE	GT026	A	A	A	A	A	A	A	A
WE	GT027	A	A	A	A	A	A	A	A
WE	GT029	A	A	A	A	A	A	A	A
WE	GT030	A	A	A	A	A	A	A	A
WE	GT031	A	A	A	A	A	A	A	A
WE	GT448	A	A	A	A	A	A	A	A
WE	GT449	A	A	A	A	A	A	A	A
WE	GT450	A	A	A	A	A	A	A	A
WE	GT451	A	A	A	A	A	A	A	A
WE	GT452	A	A	A	A	A	A	A	A
WE	GT453	A	A	A	A	A	A	A	A
WE	B023	A	A	A	A	A	A	P	A
WE	B038	A	A	A	A	A	A	A	P
WE	B046	A	P	A	A	A	A	A	A
WE	GT023	A	P	A	A	A	A	A	A
WE	B040	A	P	A	A	A	A	A	P
WE	GT004	P	A	A	A	A	A	A	P
WE	GT016	A	P	P	A	A	A	A	A
WE	GT018	A	P	P	A	A	A	A	A
WE	GT028	A	A	A	A	P	P	A	A
WE	GT442	A	P	P	A	A	A	A	A
WE	GT005	P	P	A	P	A	A	A	A
DE	B064	P	P	A	A	A	A	A	A
DE	B078	P	P	A	A	A	A	A	A
DE	GT009	P	P	A	A	A	A	A	A
DE	B063	P	P	A	A	P	A	A	A
DE	B065	P	P	A	A	P	A	A	A
DE	B066	P	P	A	A	P	A	A	A
DE	B067	P	P	A	A	P	A	A	A
DE	B068	P	P	A	A	P	A	A	A
DE	B069	P	P	A	A	P	A	A	A
DE	B070	P	P	A	A	P	A	A	A
DE	B071	P	P	A	A	P	A	A	A
DE	B073	P	P	A	P	A	A	A	A
DE	B075	P	P	A	A	P	A	A	A
DE	B076	P	P	A	P	A	A	A	A
DE	B077	P	P	A	A	P	A	A	A
DE	B079	P	P	A	A	P	A	A	A
DE	B080	P	P	A	A	P	A	A	A
DE	B081	P	P	A	P	A	A	A	A
DE	B082	P	P	A	A	P	A	A	A
DE	B083	P	P	A	A	A	A	A	P
DE	B084	P	P	A	P	A	A	A	A
DE	B085	P	P	A	A	A	A	A	P
DE	B086	P	P	A	P	A	A	A	A
DE	B088	P	P	A	A	P	A	A	A
DE	B089	P	P	A	P	A	A	A	A
DE	B090	P	P	A	A	A	A	A	P
DE	B091	P	P	A	P	A	A	A	A
DE	GT007	P	P	A	P	A	A	A	A
DE	GT011	P	P	A	A	A	A	A	P
DE	B072	P	P	A	P	A	A	P	A
DE	B087	P	P	P	P	A	A	A	A
DE	GT010	P	P	A	A	P	A	A	P
DE	B074	P	P	P	P	P	A	A	A
DE	GT008	P	P	P	P	P	P	A	A
FT	B094	P	P	P	A	A	A	P	A
FT	B096	P	P	P	A	A	A	P	A
FT	B097	P	P	P	A	A	A	P	A
FT	B099	P	P	P	A	A	A	P	A
FT	B101	P	P	P	A	A	A	P	A
FT	B102	P	P	P	A	A	A	P	A
FT	B001	P	P	A	A	P	P	P	A
FT	B002	P	P	A	P	A	A	P	P
FT	B005	P	P	P	P	P	A	A	A
FT	B006	P	P	P	P	P	A	A	A
FT	B017	P	P	P	P	A	P	A	A
FT	B098	P	P	P	A	P	A	P	A
FT	B100	P	P	P	A	P	A	P	A
FT	B004	P	P	A	P	P	A	P	P
FT	B008	P	P	A	P	P	A	P	P
FT	B009	P	P	A	P	P	A	P	P
FT	B011	P	P	P	P	P	A	A	P
FT	B013	P	P	P	P	P	P	A	A
FT	B019	P	P	P	P	P	P	A	A
FT	B055	P	P	P	P	A	P	P	A
FT	B062	P	P	P	P	P	A	P	A
FT	B093	P	P	P	P	P	P	A	A
FT	B003	P	P	P	P	P	P	P	A
FT	B007	P	P	P	P	A	P	P	P
FT	B012	P	P	P	P	P	P	P	A
FT	B014	P	P	P	P	P	P	A	P
FT	B015	P	P	P	P	P	P	P	A
FT	B018	P	P	P	P	P	P	P	A
FT	B020	P	P	P	P	P	P	P	A
FT	B053	P	P	P	P	P	P	P	A
FT	B054	P	P	P	P	P	P	P	A
FT	B057	P	P	P	P	P	P	P	A
FT	B058	P	P	P	P	P	P	P	A
FT	B059	P	P	P	P	P	P	P	A
FT	GT447	P	P	P	P	P	P	P	A
FT	B010	P	P	P	P	P	P	P	P
FT	B016	P	P	P	P	P	P	P	P
FT	B021	P	P	P	P	P	P	P	P
FT	B022	P	P	P	P	P	P	P	P
FT	B056	P	P	P	P	P	P	P	P
FT	B061	P	P	P	P	P	P	P	P
DU	B113	P	P	A	P	A	P	P	A
DU	B117	P	P	P	P	P	A	P	A
DU	GT099	P	P	P	P	P	P	A	A
DU	GT101	P	P	P	P	P	A	A	P
DU	GT443	P	P	P	P	P	P	A	A
DU	B115	P	P	P	P	P	P	P	A
DU	B118	P	P	P	P	A	P	P	P
DU	B120	P	P	P	P	P	P	A	P
DU	B121	P	P	P	P	P	P	P	A
DU	GT098	P	P	P	P	P	P	P	A
DU	GT102	P	P	P	P	P	P	P	A
DU	GT103	P	P	P	P	P	P	P	A
DU	GT104	P	P	P	P	P	P	P	A
DU	GT105	P	P	P	P	P	P	A	P
DU	B114	P	P	P	P	P	P	P	P
DU	B116	P	P	P	P	P	P	P	P
DU	B119	P	P	P	P	P	P	P	P
DU	B122	P	P	P	P	P	P	P	P
DU	B123	P	P	P	P	P	P	P	P
DU	B124	P	P	P	P	P	P	P	P
DU	B125	P	P	P	P	P	P	P	P
DU	GT100	P	P	P	P	P	P	P	P
LR	GH204	P	P	A	A	A	A	P	P
LR	GH301	P	P	A	A	P	A	P	A
LR	GH305	P	P	A	A	P	A	P	A
LR	GH203	P	P	A	A	P	A	P	P
LR	GH205	P	P	P	A	A	A	P	P
LR	GH299	P	P	A	A	P	A	P	P
LR	GH302	P	P	A	A	P	A	P	P
LR	GH303	P	P	A	A	P	A	P	P
LR	GH304	P	P	A	A	P	A	P	P
LR	Spelt	P	P	A	A	P	A	P	P
LR	GH135	P	P	P	P	A	P	P	A
LR	GH142	P	P	P	P	A	P	P	A
LR	GH144	P	P	P	P	A	P	P	A
LR	GH154	P	P	P	A	P	P	P	A
LR	GH158	P	P	P	P	A	P	P	A
LR	GH159	P	P	P	P	A	P	P	A
LR	GH171	A	P	P	P	P	A	P	P
LR	GH202	P	P	P	P	P	A	P	A
LR	GH239	P	P	P	P	A	P	P	A
LR	GH243	P	P	P	A	P	P	P	A
LR	GH249	P	P	P	P	P	A	P	A
LR	GH250	P	P	P	P	P	A	P	A
LR	GH300	P	P	A	P	P	A	P	P
LR	GH308	A	P	P	P	P	P	P	A
LR	GH317	P	P	P	A	P	P	P	A
LR	GH318	P	P	P	A	P	P	P	A
LR	GH140	P	P	P	P	A	P	P	P
LR	GH141	P	P	P	P	A	P	P	P
LR	GH155	P	P	P	A	P	P	P	P
LR	GH157	P	P	P	A	P	P	P	P
LR	GH160	P	P	P	P	A	P	P	P
LR	GH161	P	P	P	A	P	P	P	P
LR	GH162	P	P	P	A	P	P	P	P
LR	GH163	P	P	P	P	P	P	P	A
LR	GH164	P	P	P	P	P	P	P	A
LR	GH168	P	P	P	P	P	P	P	A
LR	GH169	P	P	A	P	P	P	P	P
LR	GH170	P	P	P	P	A	P	P	P
LR	GH174	P	P	P	P	A	P	P	P
LR	GH197	P	P	P	P	P	P	P	A
LR	GH207	P	P	P	P	P	P	P	A
LR	GH217	P	P	P	P	P	P	P	A
LR	GH251	P	P	P	P	A	P	P	P
LR	GH252	P	P	P	P	A	P	P	P
LR	GH264	P	P	P	P	P	P	P	A
LR	GH266	P	P	P	P	P	P	P	A
LR	GH275	P	P	P	P	P	P	P	A
LR	GH276	P	P	P	P	P	P	P	A
LR	GH280	P	P	P	P	A	P	P	P
LR	GH282	P	P	P	P	A	P	P	P
LR	GH285	P	P	P	P	P	P	A	P
LR	GH286	P	P	P	P	P	P	P	A
LR	GH287	P	P	P	P	P	P	P	A
LR	GH290	P	P	P	P	P	P	P	A
LR	GH292	P	P	P	P	P	P	P	A
LR	GH293	P	P	P	P	P	P	P	A
LR	GH294	P	P	P	P	P	P	P	A
LR	GH295	P	P	P	P	P	P	P	A
LR	GH296	P	P	P	P	P	P	P	A
LR	GH297	P	P	P	P	P	P	P	A
LR	GH298	P	P	P	P	P	P	P	A
LR	GH306	P	P	P	P	P	P	P	A
LR	GH307	P	P	P	P	P	P	P	A
LR	GH309	P	P	P	P	A	P	P	P
LR	GH311	P	P	P	P	P	P	P	A
LR	GH312	P	P	P	P	P	P	P	A
LR	GH313	P	P	P	P	P	P	P	A
LR	GH314	P	P	P	P	P	P	P	A
LR	GH329	P	P	P	P	P	P	P	A
LR	GH343	P	P	P	P	P	P	P	A
LR	GH352	P	P	P	P	P	P	P	A
LR	GH354	P	P	P	A	P	P	P	P
LR	GH356	P	P	P	A	P	P	P	P
LR	GH358	P	P	P	P	P	P	P	A
LR	GH359	P	P	P	P	P	P	P	A
LR	GH360	P	P	P	P	P	P	P	A
LR	GH361	P	P	P	P	P	P	P	A
LR	GH362	P	P	P	P	P	P	P	A
LR	GH363	P	P	P	P	P	P	P	A
LR	GH364	P	P	P	P	P	P	P	A
LR	GH366	P	P	P	P	P	P	P	A
LR	GH368	P	P	P	P	P	P	P	A
LR	GH369	P	P	P	P	P	P	P	A
LR	GH371	P	P	P	P	P	P	P	A
LR	GH373	P	P	P	A	P	P	P	P
LR	GH407	P	P	P	P	P	P	P	A
LR	GH408	P	P	P	P	P	P	P	A
LR	GH412	P	P	P	P	P	P	P	A
LR	GH415	P	P	P	P	A	P	P	P
LR	GH416	P	P	P	P	P	P	P	A
LR	GH417	P	P	P	P	P	P	P	A
LR	GH418	P	P	P	P	P	P	P	A
LR	GH419	P	P	P	A	P	P	P	P
LR	GH420	P	P	P	P	P	P	P	A
LR	GH441	P	P	P	P	P	P	P	A
LR	TW025	P	P	P	P	P	P	P	P
LR	TW026	P	P	P	P	P	P	P	P
LR	TW027	P	P	P	P	P	P	P	P
LR	TW028	P	P	P	P	P	P	P	P
LR	TW029	P	P	P	P	P	P	P	P
LR	GH134	P	P	P	P	P	P	P	P
LR	GH136	P	P	P	P	P	P	P	P
LR	GH137	P	P	P	P	P	P	P	P
LR	GH138	P	P	P	P	P	P	P	P
LR	GH139	P	P	P	P	P	P	P	P
LR	GH143	P	P	P	P	P	P	P	P
LR	GH167	P	P	P	P	P	P	P	P
LR	GH172	P	P	P	P	P	P	P	P
LR	GH173	P	P	P	P	P	P	P	P
LR	GH206	P	P	P	P	P	P	P	P
LR	GH211	P	P	P	P	P	P	P	P
LR	GH238	P	P	P	P	P	P	P	P
LR	GH253	P	P	P	P	P	P	P	P
LR	GH254	P	P	P	P	P	P	P	P
LR	GH255	P	P	P	P	P	P	P	P
LR	GH278	P	P	P	P	P	P	P	P
LR	GH279	P	P	P	P	P	P	P	P
LR	GH281	P	P	P	P	P	P	P	P
LR	GH283	P	P	P	P	P	P	P	P
LR	GH284	P	P	P	P	P	P	P	P
LR	GH288	P	P	P	P	P	P	P	P
LR	GH289	P	P	P	P	P	P	P	P
LR	GH291	P	P	P	P	P	P	P	P
LR	GH310	P	P	P	P	P	P	P	P
LR	GH315	P	P	P	P	P	P	P	P
LR	GH316	P	P	P	P	P	P	P	P
LR	GH353	P	P	P	P	P	P	P	P
LR	GH355	P	P	P	P	P	P	P	P
LR	GH357	P	P	P	P	P	P	P	P
LR	GH365	P	P	P	P	P	P	P	P
LR	GH367	P	P	P	P	P	P	P	P
LR	GH370	P	P	P	P	P	P	P	P
LR	GH372	P	P	P	P	P	P	P	P
LR	GH374	P	P	P	P	P	P	P	P
LR	GH375	P	P	P	P	P	P	P	P
LR	GH376	P	P	P	P	P	P	P	P
LR	GH406	P	P	P	P	P	P	P	P
LR	GH444	P	P	P	P	P	P	P	P
LR	GH445	P	P	P	P	P	P	P	P
LR	GH446	P	P	P	P	P	P	P	P
CV	GH398	P	P	A	P	A	P	P	P
CV	ArinaLrFor	P	P	P	P	A	P	P	P
CV	CDC_Landmark	P	P	A	P	P	P	P	P
CV	GH149	P	P	P	P	A	P	P	P
CV	GH153	P	P	P	P	A	P	P	P
CV	GH156	P	P	P	P	A	P	P	P
CV	GH165	P	P	P	P	A	P	P	P
CV	GH175	P	P	P	P	A	P	P	P
CV	GH180	P	P	P	P	A	P	P	P
CV	GH181	P	P	P	P	A	P	P	P
CV	GH183	P	P	A	P	P	P	P	P
CV	GH187	P	P	P	P	A	P	P	P
CV	GH191	P	P	P	P	A	P	P	P
CV	GH194	P	P	P	P	A	P	P	P
CV	GH208	P	P	P	P	A	P	P	P
CV	GH389	P	P	P	P	A	P	P	P
CV	GH392	P	P	P	P	P	P	P	A
CV	GH394	P	P	P	P	A	P	P	P
CV	GH395	P	P	P	P	P	P	P	A
CV	GH396	P	P	P	P	A	P	P	P
CV	GH399	P	P	P	P	A	P	P	P
CV	GH401	P	P	P	P	A	P	P	P
CV	GH403	P	P	P	P	A	P	P	P
CV	GH404	P	P	P	P	A	P	P	P
CV	GH434	P	P	P	P	A	P	P	P
CV	GH435	P	P	P	P	P	P	P	A
CV	GH437	P	P	P	P	P	P	P	A
CV	Norin61	P	P	P	P	A	P	P	P
CV	SY_Mattis	P	P	P	P	A	P	P	P
CV	CDC_Stanley	P	P	P	P	P	P	P	P
CV	GH145	P	P	P	P	P	P	P	P
CV	GH146	P	P	P	P	P	P	P	P
CV	GH147	P	P	P	P	P	P	P	P
CV	GH148	P	P	P	P	P	P	P	P
CV	GH150	P	P	P	P	P	P	P	P
CV	GH151	P	P	P	P	P	P	P	P
CV	GH152	P	P	P	P	P	P	P	P
CV	GH166	P	P	P	P	P	P	P	P
CV	GH176	P	P	P	P	P	P	P	P
CV	GH177	P	P	P	P	P	P	P	P
CV	GH178	P	P	P	P	P	P	P	P
CV	GH179	P	P	P	P	P	P	P	P
CV	GH182	P	P	P	P	P	P	P	P
CV	GH184	P	P	P	P	P	P	P	P
CV	GH185	P	P	P	P	P	P	P	P
CV	GH186	P	P	P	P	P	P	P	P
CV	GH188	P	P	P	P	P	P	P	P
CV	GH189	P	P	P	P	P	P	P	P
CV	GH190	P	P	P	P	P	P	P	P
CV	GH192	P	P	P	P	P	P	P	P
CV	GH193	P	P	P	P	P	P	P	P
CV	GH195	P	P	P	P	P	P	P	P
CV	GH196	P	P	P	P	P	P	P	P
CV	GH209	P	P	P	P	P	P	P	P
CV	GH256	P	P	P	P	P	P	P	P
CV	GH257	P	P	P	P	P	P	P	P
CV	GH319	P	P	P	P	P	P	P	P
CV	GH320	P	P	P	P	P	P	P	P
CV	GH321	P	P	P	P	P	P	P	P
CV	GH322	P	P	P	P	P	P	P	P
CV	GH323	P	P	P	P	P	P	P	P
CV	GH324	P	P	P	P	P	P	P	P
CV	GH377	P	P	P	P	P	P	P	P
CV	GH378	P	P	P	P	P	P	P	P
CV	GH379	P	P	P	P	P	P	P	P
CV	GH380	P	P	P	P	P	P	P	P
CV	GH381	P	P	P	P	P	P	P	P
CV	GH382	P	P	P	P	P	P	P	P
CV	GH383	P	P	P	P	P	P	P	P
CV	GH384	P	P	P	P	P	P	P	P
CV	GH385	P	P	P	P	P	P	P	P
CV	GH386	P	P	P	P	P	P	P	P
CV	GH387	P	P	P	P	P	P	P	P
CV	GH388	P	P	P	P	P	P	P	P
CV	GH390	P	P	P	P	P	P	P	P
CV	GH391	P	P	P	P	P	P	P	P
CV	GH393	P	P	P	P	P	P	P	P
CV	GH397	P	P	P	P	P	P	P	P
CV	GH400	P	P	P	P	P	P	P	P
CV	GH402	P	P	P	P	P	P	P	P
CV	GH405	P	P	P	P	P	P	P	P
CV	GH436	P	P	P	P	P	P	P	P
CV	GH438	P	P	P	P	P	P	P	P
CV	GH439	P	P	P	P	P	P	P	P
CV	GH440	P	P	P	P	P	P	P	P
CV	Jagger	P	P	P	P	P	P	P	P
CV	Lancer	P	P	P	P	P	P	P	P
CV	Mace	P	P	P	P	P	P	P	P
P: presence
A: absence
