# Supplementary material for: Dispersed emergence and protracted domestication of polyploid wheat uncovered by mosaic ancestral haploblock inference
Source: Nat Commun. 2022 Jul 6;13:3891. doi: 10.1038/s41467-022-31581-0 (PMC9259585; doi:10.1038/s41467-022-31581-0)
Supplement: Supplementary file 12 — Supplementary Data 9 [file 41467_2022_31581_MOESM12_ESM.xlsx]

## Sheet: Sheet1
Supplementary Data 9. centAHG type of 386 accessions for 14 A&B chromosomes.
Sample	chr1A	chr2A	chr3A	chr4A	chr5A	chr6A	chr7A	chr1B	chr2B	chr3B	chr4B	chr5B	chr6B	chr7B
ArinaLrFor	1	2	1	1	1	1	1	1	1	1	1	1	1	1
CDC_Landmark	1	2	1	1	1	1	1	1	1	1	1	1	1	1
GH183	1	2	1	1	1	1	1	1	1	1	1	1	1	1
GH152	1	1	1	1	1	1	1	1	1	1	1	1	2	1
GH166	1	1	1	2	1	1	1	1	1	1	1	1	1	1
GH403	1	2	1	1	1	1	1	1	1	1	1	1	1	1
GH148	1	2	1	1	1	1	1	1	1	1	1	1	2	1
GH193	1	1	1	1	1	2	2	1	1	1	1	1	1	1
GH194	1	1	1	1	2	2	1	1	1	1	1	1	1	1
GH192	1	2	1	1	1	1	1	1	1	1	1	2	1	1
GH387	1	1	1	1	1	3	1	1	1	1	1	1	1	1
GH398	2	2	1	1	1	1	1	1	1	1	1	1	1	1
GH394	1	2	1	1	1	1	1	1	1	1	1	1	1	2
GH160	1	1	1	2	1	1	1	1	1	1	1	2	1	1
GH136	1	2	1	2	1	1	1	1	1	1	1	1	1	1
GH376	1	2	1	1	1	1	1	1	1	1	1	2	1	1
GH374	1	1	1	1	1	1	1	1	1	1	1	2	2	1
GH291	1	1	1	1	1	1	1	1	1	3	1	2	1	1
GH288	1	1	1	1	1	1	1	1	1	3	1	2	1	1
GH416	1	1	1	1	1	1	1	1	1	3	1	1	2	1
GH206	1	1	1	1	1	1	1	1	1	2	1	1	1	1
TW025	1	1	1	1	1	1	1	1	1	1	1	2	1	2
TW027	1	1	1	1	1	1	1	1	1	1	1	2	1	2
TW028	1	1	1	1	1	1	1	1	1	1	1	2	1	2
TW029	1	1	1	1	1	1	1	1	1	1	1	2	1	2
GH361	1	1	1	1	1	1	1	1	1	1	1	2	2	1
GH300	2	2	1	1	1	1	1	1	1	1	1	1	1	1
GH444	1	1	1	1	1	1	1	1	1	3	1	1	1	2
GH445	1	1	1	1	1	1	1	1	1	1	2	1	1	2
GH446	1	1	1	1	1	1	1	1	1	1	2	1	1	2
GH145	1	2	1	1	1	1	1	1	1	1	1	1	3	1
GH147	1	2	1	1	1	1	1	1	1	1	1	1	3	1
GH151	1	2	1	1	1	1	1	1	1	1	1	1	3	1
GH190	1	2	1	1	1	3	1	1	1	1	1	1	1	1
GH186	1	1	1	1	1	3	1	1	1	1	1	1	1	2
GH187	1	2	1	1	1	1	1	1	1	1	1	1	3	1
GH189	1	1	1	1	1	2	2	1	1	1	1	2	1	1
GH405	1	2	1	1	1	1	1	1	1	1	1	1	3	1
GH175	1	2	1	1	1	3	1	1	1	1	1	1	1	1
GH379	1	2	1	1	1	3	1	1	1	1	1	1	1	1
GH401	1	2	1	1	1	1	1	1	1	1	1	1	3	1
GH397	1	2	1	1	1	1	1	1	1	1	1	1	3	1
Jagger	1	1	1	2	1	3	1	1	1	1	1	1	1	1
GH161	1	1	1	2	1	1	1	1	1	3	1	2	1	1
GH306	1	1	1	2	1	1	1	1	1	3	1	2	1	1
GH373	1	1	1	2	1	1	1	1	1	3	1	2	1	1
GH157	1	1	1	2	1	1	1	1	1	3	1	2	1	1
GH309	1	1	1	1	1	1	1	4	1	1	1	1	1	1
GH375	1	1	1	1	1	1	1	1	1	1	1	2	2	2
GH289	1	1	1	2	1	1	1	1	1	3	1	2	1	1
GH168	1	1	1	1	1	1	1	1	1	1	1	2	3	1
TW026	1	1	1	1	1	1	1	1	1	1	1	2	2	2
GH316	1	2	1	2	1	1	1	1	1	1	1	2	1	1
GH297	1	1	1	2	1	1	1	1	1	3	1	2	1	1
GH295	1	1	1	1	1	1	1	1	1	3	1	2	1	2
GH255	1	1	1	1	1	1	1	1	1	2	1	1	2	1
GH369	1	1	1	1	1	1	1	1	1	1	1	2	3	1
GH211	1	1	1	1	1	1	1	1	1	2	1	2	1	1
GH364	1	1	1	1	1	1	1	1	1	2	1	2	1	1
GH310	1	1	1	1	1	1	1	1	1	1	1	2	3	1
GH311	1	1	1	2	1	1	1	1	1	3	1	2	1	1
GH371	1	2	1	2	1	1	1	1	1	1	1	1	1	2
GH317	1	1	1	2	1	1	1	1	1	3	1	2	1	1
GH163	1	1	1	2	1	1	1	1	1	3	1	2	1	1
GH419	1	1	1	2	1	1	1	1	1	3	1	2	1	1
GH353	1	1	1	2	1	1	1	1	1	3	1	2	1	1
GH354	1	1	1	2	1	1	1	1	1	3	1	2	1	1
GH355	1	1	1	2	1	1	1	1	1	3	1	2	1	1
GH356	1	1	1	2	1	1	1	1	1	3	1	2	1	1
Mace	1	2	1	1	1	1	2	1	1	1	1	2	1	1
B001	1	1	1	1	1	1	1	2	1	3	1	1	1	2
GH266	1	1	1	1	1	1	1	1	1	1	1	2	2	2
GH243	1	1	1	1	1	1	1	1	1	1	1	2	2	2
GH217	1	1	1	1	1	1	1	1	1	1	1	2	2	2
CDC_Stanley	1	2	1	1	1	1	1	1	4	1	1	1	1	1
GH146	1	2	1	1	1	1	1	1	1	1	1	2	3	1
GH149	1	1	1	1	1	3	1	1	1	1	1	1	3	1
GH150	2	2	1	1	1	1	1	1	1	1	1	1	3	1
GH153	1	1	1	1	1	3	1	1	1	1	1	1	3	1
GH191	1	2	1	1	1	1	1	1	1	1	1	2	3	1
GH182	1	2	1	1	1	1	1	1	4	1	1	1	1	1
GH177	1	1	1	1	1	3	1	1	1	1	1	1	3	1
GH382	1	1	1	1	1	1	1	1	1	2	1	2	2	1
GH437	1	2	1	1	1	1	1	1	1	2	1	2	1	1
GH209	1	2	1	1	1	3	1	1	1	1	1	2	1	1
GH324	1	1	1	2	1	3	1	1	1	1	1	2	1	1
GH385	1	1	1	1	1	3	1	1	1	1	1	1	3	1
B117	2	2	1	1	1	1	2	1	1	1	1	1	1	2
GH207	1	1	1	1	1	1	1	1	1	2	1	2	2	1
GH312	1	2	1	2	1	1	1	1	1	3	1	2	1	1
GH313	1	2	1	2	1	1	1	1	1	3	1	2	1	1
GH290	1	1	1	2	1	1	1	1	1	3	1	2	2	1
GH286	1	1	1	1	1	1	1	1	1	3	1	2	2	2
GH417	1	1	1	2	1	1	1	1	1	3	1	2	2	1
GH253	1	1	1	1	1	1	1	1	1	2	1	2	2	1
GH292	1	1	1	1	1	1	1	1	1	3	1	2	2	2
GH293	1	1	1	1	1	1	1	1	1	3	1	2	2	2
GH298	1	2	1	1	1	1	1	1	1	3	1	2	2	1
GH296	1	1	1	2	1	1	1	1	1	3	1	2	2	1
GH294	1	1	1	1	1	1	1	1	1	3	1	2	2	2
GH314	1	2	1	2	1	1	1	1	1	3	1	2	1	1
GH284	1	1	1	1	1	1	1	1	1	2	1	2	2	1
GH408	1	1	1	1	1	3	1	1	1	1	1	2	2	1
GH368	1	1	1	1	1	1	1	1	1	2	1	2	2	1
GH370	1	1	1	1	1	1	1	1	1	2	1	2	2	1
GH141	2	2	1	1	1	1	1	1	1	1	1	1	3	1
GH363	1	1	1	1	1	1	1	1	1	2	1	2	2	1
GH418	1	2	1	2	1	1	1	1	1	3	1	2	1	1
GH352	1	1	1	1	1	1	1	1	1	2	1	2	2	1
GH249	1	1	1	2	1	2	1	1	1	1	1	1	2	2
B013	2	2	1	1	1	1	1	1	1	1	1	2	1	2
B019	2	2	1	1	1	1	1	1	1	1	1	2	1	2
B011	2	2	1	1	1	1	2	1	1	1	1	1	1	2
GH275	1	1	1	1	1	1	1	1	1	3	1	2	2	2
GH264	1	1	1	1	1	1	1	1	1	3	1	2	2	2
GH329	1	1	1	1	1	3	1	1	1	1	1	2	2	1
GH195	1	1	1	1	1	3	1	1	1	1	1	2	3	1
GH196	1	2	1	1	1	3	2	1	1	1	1	2	1	1
GH188	2	2	1	1	1	2	1	1	1	1	1	1	3	1
GH391	1	2	1	1	1	3	1	1	1	1	1	1	3	1
GH399	2	2	1	1	1	1	1	1	1	1	1	2	3	1
GH436	1	2	1	1	1	3	1	1	1	1	1	1	3	1
GH383	2	2	1	1	1	3	1	1	1	1	1	2	1	1
GH434	1	2	1	1	1	3	1	1	1	2	1	1	1	1
GH404	1	2	1	1	1	1	1	1	1	2	1	2	2	1
GH438	1	2	1	2	1	3	1	1	1	1	1	2	1	1
GH400	1	2	1	1	1	3	1	1	1	1	1	1	3	1
GH140	2	2	1	2	1	1	1	1	1	1	1	1	3	1
GH154	1	2	1	1	1	1	1	1	1	3	1	2	3	1
GH137	1	2	1	2	1	1	1	4	1	1	1	1	1	1
GH318	1	2	1	2	1	1	1	1	1	4	1	1	1	1
GH138	2	2	1	2	1	1	1	1	1	1	1	1	3	1
GH287	1	2	1	2	1	1	1	1	1	3	1	2	2	1
GH254	1	1	1	1	1	1	1	1	1	2	1	2	2	2
GH167	1	2	1	2	1	1	2	1	1	3	1	2	1	1
GH415	1	1	1	1	1	3	1	1	1	1	1	2	2	2
GH365	1	1	1	1	1	3	1	1	1	2	1	2	1	1
GH307	1	2	1	1	1	1	1	4	1	1	1	2	1	1
GH357	1	1	1	1	1	3	1	4	1	1	1	1	1	1
GH359	1	1	1	1	1	3	1	1	1	1	1	2	2	2
GH360	1	1	1	1	1	3	1	1	1	1	1	2	2	2
GH202	1	1	1	1	1	3	1	1	1	1	2	1	2	2
B017	2	2	1	1	1	1	1	2	1	1	1	2	1	2
B020	2	2	1	1	1	2	1	1	1	1	2	1	1	2
GH303	2	1	1	2	3	1	1	1	1	1	1	1	1	2
GH305	2	1	1	2	3	1	1	1	1	1	1	1	1	2
SY_Mattis	1	2	1	1	1	3	1	1	1	1	1	1	3	1
GH276	1	1	1	1	1	3	1	1	1	1	1	2	2	2
GH180	1	1	1	1	1	3	1	5	1	1	1	1	1	1
GH440	1	2	1	1	1	1	1	5	1	1	1	2	1	1
GH380	1	2	1	1	1	1	1	5	1	1	1	2	1	1
GH321	1	2	1	1	1	3	1	1	1	1	1	2	3	1
GH393	1	2	1	1	1	3	2	1	1	2	1	1	1	1
GH378	1	2	1	1	1	3	1	1	1	2	1	1	2	1
GH320	2	2	1	1	1	3	1	1	1	1	1	1	3	1
B115	2	2	1	1	1	2	1	2	1	1	2	1	1	2
B116	2	2	1	1	1	2	1	2	1	1	2	1	1	2
B118	2	2	1	1	1	2	1	2	1	1	2	1	1	2
B121	2	1	1	1	1	2	1	2	1	3	2	1	1	2
B123	2	2	1	1	1	2	1	2	1	1	2	1	1	2
GT103	2	2	1	1	1	2	2	2	1	1	1	1	1	2
B113	2	2	1	1	1	2	1	2	1	1	2	1	1	2
B124	2	2	1	1	1	2	1	2	1	1	2	1	1	2
B053	2	2	1	1	1	2	1	2	1	1	2	1	1	2
B054	2	2	1	1	1	2	1	2	1	1	2	1	1	2
B057	2	2	1	1	1	2	1	2	1	1	2	1	1	2
B058	2	2	1	1	1	2	1	2	1	1	2	1	1	2
B059	2	2	1	1	1	2	1	2	1	1	2	1	1	2
B062	2	1	1	1	1	2	1	2	1	3	2	1	1	2
GH162	1	5	1	1	1	1	1	1	1	3	1	2	1	1
GH172	1	1	1	1	1	3	1	1	1	2	1	2	2	1
GH134	1	1	1	1	1	3	1	1	1	2	1	2	2	1
GH142	2	2	1	2	1	1	2	1	1	1	2	1	1	2
GH159	1	2	1	2	1	1	1	2	1	1	2	1	3	1
GH143	2	2	1	2	1	1	2	1	1	1	1	1	3	1
GH285	1	1	1	1	1	3	1	1	1	2	1	2	2	1
GH366	1	1	1	1	1	3	1	1	1	2	1	2	2	1
GH252	1	1	1	1	1	1	2	1	1	2	1	2	3	1
B014	2	2	1	1	1	2	1	2	1	1	2	1	1	2
GT447	2	2	1	1	1	2	1	2	1	1	2	1	1	2
B003	2	2	1	1	1	2	1	2	1	1	2	1	1	2
B005	2	2	1	1	1	2	2	1	1	1	2	1	1	2
B006	2	2	1	1	1	2	2	1	1	1	2	1	1	2
B007	2	2	1	1	1	2	1	2	1	1	2	1	1	2
B010	2	2	1	1	1	2	1	2	1	1	2	1	1	2
GH205	2	1	1	1	1	1	1	5	1	1	1	1	1	2
GH441	1	1	1	1	1	3	1	1	1	2	1	1	3	1
GH392	1	2	1	1	1	3	1	1	1	2	1	1	3	1
GH381	1	2	1	1	1	3	1	1	1	2	1	1	3	1
GH323	1	2	1	2	1	1	1	5	1	1	1	2	1	1
GH390	1	1	1	1	1	3	1	4	1	1	1	1	3	1
GT099	2	2	1	1	1	2	2	2	1	1	2	1	1	2
GT105	2	2	1	1	1	2	2	2	1	1	2	1	1	2
B119	2	2	1	1	1	2	2	2	1	1	2	1	1	2
B120	2	2	1	1	1	2	2	2	1	1	2	1	1	2
B122	2	2	1	1	1	2	2	2	1	1	2	1	1	2
B125	2	2	1	1	1	2	2	2	1	1	2	1	1	2
GT443	2	2	1	1	1	2	2	2	1	1	2	1	1	2
B114	2	2	1	1	1	2	2	2	1	1	2	1	1	2
B055	2	2	1	1	1	2	2	2	1	1	2	1	1	2
GH158	2	2	1	2	1	1	1	2	1	1	2	1	3	1
GH308	2	2	1	1	1	1	1	4	1	1	2	1	1	2
GH280	1	1	1	2	1	3	1	1	1	2	1	2	2	1
GH282	1	1	1	2	1	3	1	1	1	2	1	2	2	1
GH412	1	1	1	2	1	3	1	1	1	2	1	2	2	1
GH362	1	1	1	1	1	3	1	1	1	2	1	2	2	2
GH358	2	1	1	1	1	3	1	1	1	1	2	2	2	2
GH250	2	1	1	1	1	3	1	1	1	1	2	2	2	2
Norin61	1	1	1	2	1	3	1	1	1	2	1	2	2	1
B015	2	2	1	1	1	2	2	2	1	1	2	1	1	2
B018	2	2	1	1	1	2	2	2	1	1	2	1	1	2
B022	2	2	1	1	1	2	2	2	1	1	2	1	1	2
B021	2	2	1	1	1	2	2	2	1	1	2	1	1	2
B008	2	2	1	1	1	2	2	1	3	1	1	1	1	2
B004	2	2	1	1	1	2	2	1	3	1	1	1	1	2
B009	2	2	1	1	1	2	2	1	3	1	1	1	1	2
GH181	2	1	1	1	1	3	1	4	1	1	1	1	3	1
GH384	1	2	1	1	1	3	1	4	1	1	1	1	3	1
GH208	1	2	1	1	1	3	1	4	1	1	1	1	3	1
GH435	1	2	1	1	1	1	1	5	1	1	1	2	3	1
GH439	1	1	1	2	1	3	1	5	1	1	1	2	1	1
B093	2	2	1	1	1	1	1	1	3	1	1	2	3	2
B097	2	2	1	1	1	1	1	1	3	3	1	2	1	3
B098	2	2	1	1	1	1	1	1	3	3	1	2	1	3
B100	2	2	1	1	1	1	1	1	3	3	1	2	1	3
B102	2	2	1	1	1	1	1	1	3	3	1	2	1	3
B094	2	2	1	1	1	1	1	1	3	3	1	2	1	3
B096	2	2	1	1	1	1	1	1	3	3	1	2	1	3
B101	2	2	1	1	1	1	1	1	3	3	1	2	1	3
B002	2	2	1	1	1	2	2	1	3	1	2	1	1	2
GH299	2	1	1	2	3	1	1	4	1	1	1	1	1	2
GH239	1	5	1	1	1	3	1	1	1	1	1	1	3	1
GH343	1	5	1	1	1	3	1	1	1	1	1	1	2	2
GH176	1	2	1	1	1	2	1	5	1	1	1	2	3	1
GH179	2	2	1	1	1	2	1	2	1	2	1	2	3	1
GH402	2	2	1	1	1	3	1	4	1	1	1	1	3	1
GH386	2	2	1	1	1	3	1	4	1	1	1	1	3	1
GH322	2	2	1	1	1	3	1	4	1	1	1	1	3	1
GH319	1	2	1	1	1	2	1	5	1	1	1	2	3	1
B064	2	1	1	1	4	2	2	1	3	1	1	1	1	2
B076	2	1	1	1	4	2	2	1	3	1	1	1	1	2
GH144	2	2	1	2	1	2	1	1	3	1	1	1	3	2
GH420	1	5	1	1	1	3	1	1	1	1	1	2	2	2
B012	2	3	1	1	3	1	1	2	1	1	1	1	3	2
GH185	1	2	1	1	1	3	1	1	6	1	1	2	1	2
GH377	1	2	1	1	1	1	1	5	1	2	1	2	3	1
GH257	1	1	1	2	1	3	1	5	1	1	1	2	3	1
GH281	1	5	1	1	1	3	1	1	1	2	1	2	2	1
GH279	1	5	1	1	1	3	1	1	1	2	1	2	2	1
GH283	1	5	1	1	1	3	1	1	1	2	1	2	2	1
B099	2	2	1	1	1	1	1	1	3	3	1	2	3	3
GH395	1	10	1	1	1	1	1	1	1	1	1	1	2	2
GT009	2	1	1	1	1	2	3	2	4	4	1	1	1	1
GH278	1	5	1	2	1	3	1	1	1	2	1	2	2	1
GH204	2	1	1	2	3	1	1	7	1	1	1	1	1	2
GH203	2	1	1	2	3	1	1	7	1	1	1	1	1	2
GH301	1	1	1	2	3	2	1	7	1	1	1	1	1	2
GH304	2	1	1	2	3	1	1	7	1	1	1	1	1	2
B078	4	1	1	1	4	2	3	1	1	4	1	1	1	1
B090	4	1	1	1	4	2	3	1	4	1	1	1	1	1
GT007	4	1	1	1	4	2	3	1	4	1	1	1	1	1
B081	4	1	1	1	4	2	3	1	4	1	1	1	1	1
B089	4	1	1	1	4	2	3	1	4	1	1	1	1	1
B091	4	1	1	1	4	2	3	1	1	4	1	1	1	1
B084	4	1	1	1	4	2	3	1	1	4	1	1	1	1
B085	4	1	1	1	4	2	3	1	1	4	1	1	1	1
B086	4	1	1	1	4	2	3	1	1	4	1	1	1	1
GT102	2	2	1	1	1	2	2	2	1	1	2	1	6	2
GT098	2	2	1	1	1	2	2	2	1	1	2	1	6	2
GT104	2	2	1	1	1	2	2	2	1	1	2	1	6	2
B050	2	1	1	5	1	2	3	1	1	4	1	1	2	1
GH184	2	1	1	1	1	1	2	1	1	1	1	2	3	9
GH396	2	1	1	1	1	3	1	1	1	1	1	1	3	9
B087	4	1	1	1	4	2	2	1	1	4	2	1	1	2
GH238	1	2	1	1	1	3	1	1	1	1	1	8	3	2
GH256	1	5	1	1	1	3	1	5	1	2	1	1	3	1
B068	3	3	1	1	1	1	3	1	4	1	2	1	4	2
B074	3	3	1	1	1	1	1	1	5	4	2	2	1	2
B067	3	3	1	1	1	1	3	1	4	1	2	1	4	2
B080	3	3	1	1	1	1	3	1	4	1	2	1	4	2
B056	2	2	1	1	1	2	2	2	3	1	2	1	6	2
B061	2	2	1	1	1	2	2	2	3	1	2	1	6	2
GH367	1	1	1	1	1	5	1	1	1	2	1	8	2	1
GH315	1	2	1	1	1	1	1	1	1	11	1	2	3	1
GH302	2	1	1	2	3	1	2	7	1	1	1	1	3	2
GH155	1	unique	1	1	1	1	1	1	1	1	1	2	1	1
GH178	1	1	1	1	1	3	1	1	1	2	1	11	3	1
GH156	1	1	1	1	1	1	1	1	1	1	1	2	unique	2
B072	1	1	1	1	1	2	3	4	4	4	1	1	1	5
GH173	1	2	1	1	1	5	1	1	1	11	1	1	2	1
GH171	1	1	1	1	1	2	1	1	1	unique	1	2	2	1
GH174	1	2	1	unique	1	1	1	1	1	1	1	1	3	1
GH197	1	1	1	1	1	1	1	1	1	unique	1	2	2	2
B066	3	3	1	1	1	1	3	1	4	4	2	2	4	2
GH251	1	2	1	1	1	1	1	1	1	unique	1	2	3	1
B063	3	3	1	1	1	1	3	1	5	4	2	2	4	2
B065	3	3	1	1	1	1	3	1	5	4	2	2	4	2
B069	3	3	1	1	1	1	3	1	5	4	2	2	4	2
B070	3	3	1	1	1	1	3	1	5	4	2	2	4	2
B071	3	3	1	1	1	1	3	1	5	4	2	2	4	2
B075	3	3	1	1	1	1	3	1	5	4	2	2	4	2
B077	3	3	1	1	1	1	3	1	5	4	2	2	4	2
B079	3	3	1	1	1	1	3	1	5	4	2	2	4	2
B082	3	3	1	1	1	1	3	1	5	4	2	2	4	2
B088	3	3	1	1	1	1	3	1	5	4	2	2	4	2
B083	1	1	1	1	1	2	3	7	4	4	1	1	1	5
GH135	unique	2	1	2	1	1	1	4	1	1	1	1	1	1
GH407	1	2	1	1	1	1	1	1	1	2	1	2	2	unique
B032	2	1	1	5	1	2	3	8	1	4	1	1	2	1
B033	2	1	1	5	1	2	3	8	1	4	1	1	2	1
B045	2	1	1	5	1	2	3	8	1	4	1	1	2	1
Spelt	2	1	1	2	3	2	1	unique	1	1	1	1	1	2
GT023	2	1	1	5	1	2	3	6	4	4	1	1	2	1
B023	2	1	1	5	1	1	1	8	4	4	1	1	2	3
GT011	2	1	1	1	3	2	2	7	1	1	1	11	1	2
GT005	1	1	1	1	3	2	3	1	2	12	1	1	1	6
Lancer	1	2	1	1	1	3	1	1	6	1	unique	1	1	2
GH170	1	unique	1	1	1	1	1	1	1	2	1	8	2	1
B038	2	1	1	5	1	2	3	8	4	1	2	1	2	5
B041	2	1	1	5	1	2	3	8	2	8	1	1	2	1
GT010	6	1	1	4	3	2	6	7	3	1	1	1	1	2
GH388	1	unique	1	1	1	3	11	1	1	1	1	1	1	1
GH169	1	10	1	unique	1	4	1	1	1	1	1	2	1	1
B016	2	2	1	1	1	1	1	1	1	1	unique	12	1	2
B026	1	4	6	3	2	1	4	3	2	5	3	4	4	1
GT101	3	3	1	1	1	1	11	1	unique	1	2	1	1	2
GT002	1	7	2	3	2	1	5	2	2	5	3	3	7	1
B024	1	7	2	3	2	1	5	2	2	5	3	3	7	1
B049	1	7	2	3	2	1	5	2	2	5	3	3	7	1
B073	4	1	1	1	1	2	3	1	5	4	unique	2	4	1
B046	2	1	1	5	1	2	13	1	1	12	1	1	4	1
GT013	1	4	5	4	1	1	4	3	4	7	3	4	5	1
GT017	1	4	5	4	1	1	4	3	4	7	3	4	5	1
B036	1	4	5	4	1	1	4	3	4	7	3	4	5	1
B048	1	4	5	4	1	1	4	3	4	7	3	4	5	1
GT004	6	4	3	1	9	6	2	3	3	1	1	1	1	6
GH389	1	2	1	1	1	3	1	5	1	unique	1	12	3	1
B028	1	9	3	3	2	1	9	2	2	5	3	3	4	1
GT001	1	unique	2	3	2	1	4	2	2	5	3	3	5	1
GT453	1	4	2	4	1	1	7	3	2	6	3	10	4	1
GT452	1	4	2	4	1	1	7	3	2	6	3	10	4	1
GT449	1	4	6	3	6	1	1	6	2	6	3	5	4	1
B052	1	7	2	3	10	1	5	2	2	5	3	3	4	1
GT021	1	4	7	3	5	1	7	3	2	6	3	4	4	1
GT015	1	4	4	4	2	1	5	3	8	7	3	3	5	1
GH406	1	5	1	1	1	5	1	1	1	unique	1	unique	3	1
B030	1	7	2	3	10	1	5	2	2	5	3	3	7	1
GH372	9	2	1	unique	1	1	1	1	1	1	unique	1	3	1
GH164	unique	1	1	unique	1	1	1	1	1	11	1	2	1	1
GT100	2	unique	1	1	1	4	1	2	unique	1	2	1	6	2
GT014	7	8	5	3	2	1	7	2	2	5	3	3	5	1
B025	1	4	4	4	6	1	7	2	2	6	3	3	5	7
B039	1	4	4	4	6	1	7	2	2	6	3	3	5	7
GT006	1	7	2	3	10	1	5	2	2	5	3	3	4	7
GH165	1	10	1	unique	1	1	11	1	1	1	1	8	3	1
B044	1	4	4	4	1	1	7	9	4	7	5	3	5	1
B027	1	9	4	3	2	1	12	1	2	10	3	4	5	1
B031	3	6	3	3	5	1	6	3	2	8	4	5	9	1
B034	3	6	3	3	5	1	6	3	2	8	4	5	9	1
B035	3	6	3	3	5	1	6	3	2	8	4	5	9	1
B047	8	4	7	3	5	1	1	6	2	5	3	9	5	1
GT448	1	4	6	3	6	1	10	6	2	7	3	5	4	2
GT450	7	8	2	3	8	1	10	2	2	5	3	3	4	2
GT451	7	8	2	3	8	1	10	2	2	5	3	3	4	2
GT024	unique	1	1	5	1	2	3	8	1	4	unique	1	2	1
B029	1	8	4	4	2	1	7	6	2	unique	3	3	5	1
GH139	9	2	1	unique	1	1	1	1	1	1	unique	1	3	unique
GT020	8	6	4	3	1	1	4	unique	8	5	3	3	5	1
B042	3	6	3	3	5	6	6	3	2	8	4	7	10	1
GT003	3	6	3	4	8	1	6	3	2	5	4	13	10	10
GT019	1	4	3	4	9	1	6	10	7	unique	4	6	5	4
B040	5	11	7	3	7	1	8	6	3	9	3	9	4	4
GT008	1	unique	1	1	2	6	2	2	4	1	unique	1	unique	unique
GT025	1	9	unique	3	unique	1	9	2	2	5	3	3	unique	1
GT016	5	3	9	2	7	7	8	9	3	9	5	6	8	4
GT018	5	3	9	2	7	7	8	9	3	9	5	6	8	4
GT442	5	3	9	2	7	7	8	9	3	9	5	6	8	4
GT029	6	9	8	3	11	9	9	3	2	10	3	7	5	8
GT012	6	6	2	4	9	unique	12	10	7	6	4	4	5	6
B037	3	unique	8	5	unique	1	13	1	5	8	3	unique	5	5
GT027	3	4	unique	4	unique	8	6	3	unique	unique	4	7	5	6
GT030	unique	unique	8	3	11	9	12	3	2	10	3	7	5	8
GT026	unique	11	7	unique	2	8	unique	6	2	unique	3	9	4	1
GT031	unique	6	3	unique	unique	4	1	unique	2	13	4	13	10	10
GT028	2	unique	6	unique	5	1	4	6	unique	13	3	unique	unique	unique
GT022	unique	unique	unique	3	unique	8	5	2	unique	unique	unique	unique	7	unique
Each number represent one centAHG type.
unique: centAHG type preserved in only one accession.
