# Supplementary material for: Dispersed emergence and protracted domestication of polyploid wheat uncovered by mosaic ancestral haploblock inference
Source: Nat Commun. 2022 Jul 6;13:3891. doi: 10.1038/s41467-022-31581-0 (PMC9259585; doi:10.1038/s41467-022-31581-0)
Supplement: Supplementary file 13 — Supplementary Data 10 [file 41467_2022_31581_MOESM13_ESM.xlsx]

## Sheet: Sheet1
Supplementary Data 10. Inferred centAHG-3B type of additional 240 hexaploid landrace accessions.
Accession	3B-Cent-H type	Source
ExomeCapture-WATKINS-007246	3B-Cent-H1	He et al., Nature Genetics, 2019
ExomeCapture-DAS5-002862	3B-Cent-H1	He et al., Nature Genetics, 2019
ExomeCapture-DAS5-002864	3B-Cent-H1	He et al., Nature Genetics, 2019
ExomeCapture-DAS5-002877	3B-Cent-H1	He et al., Nature Genetics, 2019
ExomeCapture-DAS5-002943	3B-Cent-H1	He et al., Nature Genetics, 2019
ExomeCapture-DAS5-002945	3B-Cent-H1	He et al., Nature Genetics, 2019
ExomeCapture-WATKINS-007033	3B-Cent-H1	He et al., Nature Genetics, 2019
ExomeCapture-WATKINS-007170	3B-Cent-H1	He et al., Nature Genetics, 2019
ExomeCapture-WATKINS-007218	3B-Cent-H1	He et al., Nature Genetics, 2019
ExomeCapture-WATKINS-007290	3B-Cent-H1	He et al., Nature Genetics, 2019
ExomeCapture-WATKINS-007292	3B-Cent-H1	He et al., Nature Genetics, 2019
ExomeCapture-WATKINS-007325	3B-Cent-H1	He et al., Nature Genetics, 2019
ExomeCapture-WATKINS-007339	3B-Cent-H1	He et al., Nature Genetics, 2019
ExomeCapture-WATKINS-007452	3B-Cent-H1	He et al., Nature Genetics, 2019
ExomeCapture-WATKINS-007454	3B-Cent-H1	He et al., Nature Genetics, 2019
ExomeCapture-WATKINS-007536	3B-Cent-H1	He et al., Nature Genetics, 2019
ExomeCapture-WATKINS-007565	3B-Cent-H1	He et al., Nature Genetics, 2019
ExomeCapture-WATKINS-007697	3B-Cent-H1	He et al., Nature Genetics, 2019
ExomeCapture-WATKINS-007702	3B-Cent-H1	He et al., Nature Genetics, 2019
ExomeCapture-WATKINS-007745	3B-Cent-H1	He et al., Nature Genetics, 2019
ExomeCapture-WATKINS-007769	3B-Cent-H1	He et al., Nature Genetics, 2019
ExomeCapture-DAS5-002811	3B-Cent-H1	He et al., Nature Genetics, 2019
ExomeCapture-DAS5-002863	3B-Cent-H1	He et al., Nature Genetics, 2019
ExomeCapture-DAS5-002868	3B-Cent-H1	He et al., Nature Genetics, 2019
ExomeCapture-DAS5-002869	3B-Cent-H1	He et al., Nature Genetics, 2019
ExomeCapture-DAS5-002946	3B-Cent-H1	He et al., Nature Genetics, 2019
ExomeCapture-DAS5-003162	3B-Cent-H1	He et al., Nature Genetics, 2019
ExomeCapture-DAS5-003163	3B-Cent-H1	He et al., Nature Genetics, 2019
ExomeCapture-DAS5-003174	3B-Cent-H1	He et al., Nature Genetics, 2019
ExomeCapture-DAS5-003205	3B-Cent-H1	He et al., Nature Genetics, 2019
ExomeCapture-WATKINS-007009	3B-Cent-H1	He et al., Nature Genetics, 2019
ExomeCapture-WATKINS-007295	3B-Cent-H1	He et al., Nature Genetics, 2019
ExomeCapture-WATKINS-007500	3B-Cent-H1	He et al., Nature Genetics, 2019
ExomeCapture-WATKINS-007548	3B-Cent-H1	He et al., Nature Genetics, 2019
ExomeCapture-WATKINS-007604	3B-Cent-H1	He et al., Nature Genetics, 2019
ExomeCapture-WATKINS-007643	3B-Cent-H1	He et al., Nature Genetics, 2019
ExomeCapture-WATKINS-007763	3B-Cent-H1	He et al., Nature Genetics, 2019
ExomeCapture-DAS5-002494	3B-Cent-H1	He et al., Nature Genetics, 2019
ExomeCapture-DAS5-002876	3B-Cent-H1	He et al., Nature Genetics, 2019
ExomeCapture-DAS5-002878	3B-Cent-H1	He et al., Nature Genetics, 2019
ExomeCapture-WATKINS-007014	3B-Cent-H1	He et al., Nature Genetics, 2019
ExomeCapture-WATKINS-007077	3B-Cent-H1	He et al., Nature Genetics, 2019
ExomeCapture-WATKINS-007079	3B-Cent-H1	He et al., Nature Genetics, 2019
ExomeCapture-WATKINS-007108	3B-Cent-H1	He et al., Nature Genetics, 2019
ExomeCapture-WATKINS-007174	3B-Cent-H1	He et al., Nature Genetics, 2019
ExomeCapture-WATKINS-007191	3B-Cent-H1	He et al., Nature Genetics, 2019
ExomeCapture-WATKINS-007202	3B-Cent-H1	He et al., Nature Genetics, 2019
ExomeCapture-WATKINS-007209	3B-Cent-H1	He et al., Nature Genetics, 2019
ExomeCapture-WATKINS-007248	3B-Cent-H1	He et al., Nature Genetics, 2019
ExomeCapture-WATKINS-007274	3B-Cent-H1	He et al., Nature Genetics, 2019
ExomeCapture-WATKINS-007276	3B-Cent-H1	He et al., Nature Genetics, 2019
ExomeCapture-WATKINS-007395	3B-Cent-H1	He et al., Nature Genetics, 2019
ExomeCapture-WATKINS-007423	3B-Cent-H1	He et al., Nature Genetics, 2019
ExomeCapture-WATKINS-007515	3B-Cent-H2	He et al., Nature Genetics, 2019
ExomeCapture-WATKINS-007520	3B-Cent-H1	He et al., Nature Genetics, 2019
ExomeCapture-WATKINS-007523	3B-Cent-H1	He et al., Nature Genetics, 2019
ExomeCapture-WATKINS-007563	3B-Cent-H1	He et al., Nature Genetics, 2019
ExomeCapture-WATKINS-007585	3B-Cent-H1	He et al., Nature Genetics, 2019
ExomeCapture-WATKINS-007651	3B-Cent-H1	He et al., Nature Genetics, 2019
ExomeCapture-WATKINS-007677	3B-Cent-H1	He et al., Nature Genetics, 2019
ExomeCapture-WATKINS-007691	3B-Cent-H1	He et al., Nature Genetics, 2019
ExomeCapture-WATKINS-007756	3B-Cent-H1	He et al., Nature Genetics, 2019
ExomeCapture-WATKINS-007766	3B-Cent-H1	He et al., Nature Genetics, 2019
ExomeCapture-DAS5-002870	3B-Cent-H1	He et al., Nature Genetics, 2019
ExomeCapture-DAS5-003172	3B-Cent-H1	He et al., Nature Genetics, 2019
ExomeCapture-DAS5-003176	3B-Cent-H1	He et al., Nature Genetics, 2019
ExomeCapture-DAS5-003244	3B-Cent-H1	He et al., Nature Genetics, 2019
ExomeCapture-WATKINS-007002	3B-Cent-H1	He et al., Nature Genetics, 2019
ExomeCapture-WATKINS-007048	3B-Cent-H1	He et al., Nature Genetics, 2019
ExomeCapture-WATKINS-007061	3B-Cent-H1	He et al., Nature Genetics, 2019
ExomeCapture-WATKINS-007088	3B-Cent-H1	He et al., Nature Genetics, 2019
ExomeCapture-WATKINS-007127	3B-Cent-H1	He et al., Nature Genetics, 2019
ExomeCapture-WATKINS-007188	3B-Cent-H1	He et al., Nature Genetics, 2019
ExomeCapture-WATKINS-007190	3B-Cent-H1	He et al., Nature Genetics, 2019
ExomeCapture-WATKINS-007192	3B-Cent-H1	He et al., Nature Genetics, 2019
ExomeCapture-WATKINS-007210	3B-Cent-H2	He et al., Nature Genetics, 2019
ExomeCapture-WATKINS-007250	3B-Cent-H1	He et al., Nature Genetics, 2019
ExomeCapture-WATKINS-007263	3B-Cent-H2	He et al., Nature Genetics, 2019
ExomeCapture-WATKINS-007316	3B-Cent-H1	He et al., Nature Genetics, 2019
ExomeCapture-WATKINS-007350	3B-Cent-H1	He et al., Nature Genetics, 2019
ExomeCapture-WATKINS-007383	3B-Cent-H1	He et al., Nature Genetics, 2019
ExomeCapture-WATKINS-007398	3B-Cent-H1	He et al., Nature Genetics, 2019
ExomeCapture-WATKINS-007445	3B-Cent-H1	He et al., Nature Genetics, 2019
ExomeCapture-WATKINS-007494	3B-Cent-H1	He et al., Nature Genetics, 2019
ExomeCapture-WATKINS-007497	3B-Cent-H1	He et al., Nature Genetics, 2019
ExomeCapture-WATKINS-007510	3B-Cent-H2	He et al., Nature Genetics, 2019
ExomeCapture-WATKINS-007606	3B-Cent-H1	He et al., Nature Genetics, 2019
ExomeCapture-WATKINS-007641	3B-Cent-H1	He et al., Nature Genetics, 2019
ExomeCapture-WATKINS-007770	3B-Cent-H1	He et al., Nature Genetics, 2019
ExomeCapture-DAS5-002165	3B-Cent-H1	He et al., Nature Genetics, 2019
ExomeCapture-DAS5-002871	3B-Cent-H1	He et al., Nature Genetics, 2019
ExomeCapture-WATKINS-007001	3B-Cent-H1	He et al., Nature Genetics, 2019
ExomeCapture-WATKINS-007030	3B-Cent-H1	He et al., Nature Genetics, 2019
ExomeCapture-WATKINS-007093	3B-Cent-H1	He et al., Nature Genetics, 2019
ExomeCapture-WATKINS-007187	3B-Cent-H1	He et al., Nature Genetics, 2019
ExomeCapture-WATKINS-007244	3B-Cent-H1	He et al., Nature Genetics, 2019
ExomeCapture-WATKINS-007401	3B-Cent-H1	He et al., Nature Genetics, 2019
ExomeCapture-WATKINS-007449	3B-Cent-H1	He et al., Nature Genetics, 2019
ExomeCapture-WATKINS-007558	3B-Cent-H1	He et al., Nature Genetics, 2019
ExomeCapture-WATKINS-007572	3B-Cent-H1	He et al., Nature Genetics, 2019
ExomeCapture-WATKINS-007640	3B-Cent-H1	He et al., Nature Genetics, 2019
ExomeCapture-WATKINS-007684	3B-Cent-H1	He et al., Nature Genetics, 2019
ExomeCapture-WATKINS-007800	3B-Cent-H1	He et al., Nature Genetics, 2019
ExomeCapture-WATKINS-007117	3B-Cent-H1	He et al., Nature Genetics, 2019
ExomeCapture-WATKINS-007122	3B-Cent-H1	He et al., Nature Genetics, 2019
ExomeCapture-WATKINS-007430	3B-Cent-H1	He et al., Nature Genetics, 2019
ExomeCapture-WATKINS-007443	3B-Cent-H1	He et al., Nature Genetics, 2019
ExomeCapture-WATKINS-007455	3B-Cent-H1	He et al., Nature Genetics, 2019
ExomeCapture-WATKINS-007638	3B-Cent-H1	He et al., Nature Genetics, 2019
ExomeCapture-WATKINS-007212	3B-Cent-H1	He et al., Nature Genetics, 2019
ExomeCapture-WATKINS-007256	3B-Cent-H2	He et al., Nature Genetics, 2019
ExomeCapture-WATKINS-007260	3B-Cent-H2	He et al., Nature Genetics, 2019
ExomeCapture-WATKINS-007388	3B-Cent-H1	He et al., Nature Genetics, 2019
ExomeCapture-WATKINS-007435	3B-Cent-H1	He et al., Nature Genetics, 2019
ExomeCapture-WATKINS-007451	3B-Cent-H1	He et al., Nature Genetics, 2019
ExomeCapture-WATKINS-007518	3B-Cent-H1	He et al., Nature Genetics, 2019
ExomeCapture-WATKINS-007738	3B-Cent-H1	He et al., Nature Genetics, 2019
ExomeCapture-WATKINS-007090	3B-Cent-H1	He et al., Nature Genetics, 2019
ExomeCapture-WATKINS-007272	3B-Cent-H2	He et al., Nature Genetics, 2019
ExomeCapture-WATKINS-007542	3B-Cent-H1	He et al., Nature Genetics, 2019
ExomeCapture-WATKINS-007803	3B-Cent-H1	He et al., Nature Genetics, 2019
ExomeCapture-WATKINS-007784	3B-Cent-H1	He et al., Nature Genetics, 2019
ExomeCapture-WATKINS-007220	3B-Cent-H2	He et al., Nature Genetics, 2019
ExomeCapture-WATKINS-007715	3B-Cent-H1	He et al., Nature Genetics, 2019
ExomeCapture-WATKINS-007261	3B-Cent-H1	He et al., Nature Genetics, 2019
Yanda 1817	3B-Cent-H2	Hao et al., ﻿Molecular Plant, 2020
Jiangdongmen	3B-Cent-H2	Hao et al., ﻿Molecular Plant, 2020
Youzimai	3B-Cent-H2	Hao et al., ﻿Molecular Plant, 2020
Mazhamai	3B-Cent-H2	Hao et al., ﻿Molecular Plant, 2020
Chengduguangtou	3B-Cent-H2	Hao et al., ﻿Molecular Plant, 2020
Chinses Spring	3B-Cent-H2	Hao et al., ﻿Molecular Plant, 2020
Fumai	3B-Cent-H2	Hao et al., ﻿Molecular Plant, 2020
Qiangweimai	3B-Cent-H2	Hao et al., ﻿Molecular Plant, 2020
Gatuo	3B-Cent-H1	Hao et al., ﻿Molecular Plant, 2020
Baishanmai	3B-Cent-H2	Hao et al., ﻿Molecular Plant, 2020
Youzitou	3B-Cent-H2	Hao et al., ﻿Molecular Plant, 2020
Hezhoudamai	3B-Cent-H3	Hao et al., ﻿Molecular Plant, 2020
Guangtoubaishenmai	3B-Cent-H2	Hao et al., ﻿Molecular Plant, 2020
Chanbuzhi	3B-Cent-H2	Hao et al., ﻿Molecular Plant, 2020
Zaoxiaomai	3B-Cent-H2	Hao et al., ﻿Molecular Plant, 2020
Paozimai	3B-Cent-H1	Hao et al., ﻿Molecular Plant, 2020
Sanyuehuang	3B-Cent-H1	Hao et al., ﻿Molecular Plant, 2020
Zijiehong	3B-Cent-H1	Hao et al., ﻿Molecular Plant, 2020
Galaohan	3B-Cent-H3	Hao et al., ﻿Molecular Plant, 2020
Huoliyan	3B-Cent-H3	Hao et al., ﻿Molecular Plant, 2020
Baimazha	3B-Cent-H2	Hao et al., ﻿Molecular Plant, 2020
Baihuamai	3B-Cent-H2	Hao et al., ﻿Molecular Plant, 2020
Zhushimai	3B-Cent-H1	Hao et al., ﻿Molecular Plant, 2020
HUN-L1	3B-Cent-H1	Zhou et al., Nature Genetics, 2020
ITA-L1	3B-Cent-H1	Zhou et al., Nature Genetics, 2020
KAZ-L1	3B-Cent-H1	Zhou et al., Nature Genetics, 2020
MKD-L1	3B-Cent-H1	Zhou et al., Nature Genetics, 2020
NLD-L1	3B-Cent-H1	Zhou et al., Nature Genetics, 2020
XHP	3B-Cent-H3	Zhou et al., Nature Genetics, 2020
AUT-L1	3B-Cent-H1	Zhou et al., Nature Genetics, 2020
DEU-L1	3B-Cent-H1	Zhou et al., Nature Genetics, 2020
DHM	3B-Cent-H1	Zhou et al., Nature Genetics, 2020
DXHKYM	3B-Cent-H1	Zhou et al., Nature Genetics, 2020
GEO-L1	3B-Cent-H1	Zhou et al., Nature Genetics, 2020
HRV-L1	3B-Cent-H1	Zhou et al., Nature Genetics, 2020
HTZ	3B-Cent-H3	Zhou et al., Nature Genetics, 2020
IND-L1	3B-Cent-H1	Zhou et al., Nature Genetics, 2020
IND-L2	3B-Cent-H1	Zhou et al., Nature Genetics, 2020
IRN-L2	3B-Cent-H1	Zhou et al., Nature Genetics, 2020
JinHM	3B-Cent-H3	Zhou et al., Nature Genetics, 2020
PAK-L2	3B-Cent-H1	Zhou et al., Nature Genetics, 2020
AFG-L1	3B-Cent-H3	Zhou et al., Nature Genetics, 2020
AFG-L2	3B-Cent-H1	Zhou et al., Nature Genetics, 2020
AFG-L3	3B-Cent-H3	Zhou et al., Nature Genetics, 2020
BIH-L1	3B-Cent-H1	Zhou et al., Nature Genetics, 2020
CHE-L1	3B-Cent-H1	Zhou et al., Nature Genetics, 2020
CSB	3B-Cent-H1	Zhou et al., Nature Genetics, 2020
ESP-L1	3B-Cent-H1	Zhou et al., Nature Genetics, 2020
FIN-L1	3B-Cent-H3	Zhou et al., Nature Genetics, 2020
GBR-L1	3B-Cent-H1	Zhou et al., Nature Genetics, 2020
HLM	3B-Cent-H1	Zhou et al., Nature Genetics, 2020
IRN-L1	3B-Cent-H3	Zhou et al., Nature Genetics, 2020
IRN-L3	3B-Cent-H3	Zhou et al., Nature Genetics, 2020
IRQ-L3	3B-Cent-H1	Zhou et al., Nature Genetics, 2020
ITA-L2	3B-Cent-H1	Zhou et al., Nature Genetics, 2020
KSBP	3B-Cent-H3	Zhou et al., Nature Genetics, 2020
PAK-L1	3B-Cent-H3	Zhou et al., Nature Genetics, 2020
PAK-L3	3B-Cent-H1	Zhou et al., Nature Genetics, 2020
QCM	3B-Cent-H2	Zhou et al., Nature Genetics, 2020
SM	3B-Cent-H3	Zhou et al., Nature Genetics, 2020
SWE-L1	3B-Cent-H1	Zhou et al., Nature Genetics, 2020
TUR-L1	3B-Cent-H1	Zhou et al., Nature Genetics, 2020
TUR-L3	3B-Cent-H1	Zhou et al., Nature Genetics, 2020
TUR-L4	3B-Cent-H1	Zhou et al., Nature Genetics, 2020
TW051	3B-Cent-H1	Zhou et al., Nature Genetics, 2020
TW054	3B-Cent-H3	Zhou et al., Nature Genetics, 2020
UKR-L1	3B-Cent-H3	Zhou et al., Nature Genetics, 2020
ZJH	3B-Cent-H1	Zhou et al., Nature Genetics, 2020
BDHHM	3B-Cent-H1	Zhou et al., Nature Genetics, 2020
DKM	3B-Cent-H2	Zhou et al., Nature Genetics, 2020
HM	3B-Cent-H2	Zhou et al., Nature Genetics, 2020
IRN-L4	3B-Cent-H3	Zhou et al., Nature Genetics, 2020
IRQ-L1	3B-Cent-H3	Zhou et al., Nature Genetics, 2020
IRQ-L2	3B-Cent-H3	Zhou et al., Nature Genetics, 2020
IRQ-L4	3B-Cent-H3	Zhou et al., Nature Genetics, 2020
LLX	3B-Cent-H2	Zhou et al., Nature Genetics, 2020
ROM-L1	3B-Cent-H1	Zhou et al., Nature Genetics, 2020
SRB-L1	3B-Cent-H1	Zhou et al., Nature Genetics, 2020
SYR-L2	3B-Cent-H3	Zhou et al., Nature Genetics, 2020
TJK-L1	3B-Cent-H3	Zhou et al., Nature Genetics, 2020
TUR-L2	3B-Cent-H3	Zhou et al., Nature Genetics, 2020
UKR-L2	3B-Cent-H1	Zhou et al., Nature Genetics, 2020
BQM	3B-Cent-H2	Zhou et al., Nature Genetics, 2020
DYH	3B-Cent-H2	Zhou et al., Nature Genetics, 2020
HCM	3B-Cent-H1	Zhou et al., Nature Genetics, 2020
HZB	3B-Cent-H2	Zhou et al., Nature Genetics, 2020
JiaHM	3B-Cent-H2	Zhou et al., Nature Genetics, 2020
LTT	3B-Cent-H2	Zhou et al., Nature Genetics, 2020
LZT	3B-Cent-H2	Zhou et al., Nature Genetics, 2020
RUS-L1	3B-Cent-H3	Zhou et al., Nature Genetics, 2020
SLZ	3B-Cent-H2	Zhou et al., Nature Genetics, 2020
SYR-L1	3B-Cent-H1	Zhou et al., Nature Genetics, 2020
TJBXM	3B-Cent-H2	Zhou et al., Nature Genetics, 2020
TMM	3B-Cent-H2	Zhou et al., Nature Genetics, 2020
YMBF	3B-Cent-H2	Zhou et al., Nature Genetics, 2020
YZM	3B-Cent-H2	Zhou et al., Nature Genetics, 2020
BMZ	3B-Cent-H2	Zhou et al., Nature Genetics, 2020
CYHM	3B-Cent-H2	Zhou et al., Nature Genetics, 2020
GRC-L1	3B-Cent-H1	Zhou et al., Nature Genetics, 2020
LXZXM	3B-Cent-H2	Zhou et al., Nature Genetics, 2020
MXM	3B-Cent-H2	Zhou et al., Nature Genetics, 2020
TW052	3B-Cent-H1	Zhou et al., Nature Genetics, 2020
UZB-L1	3B-Cent-H1	Zhou et al., Nature Genetics, 2020
XFS	3B-Cent-H2	Zhou et al., Nature Genetics, 2020
YM	3B-Cent-H1	Zhou et al., Nature Genetics, 2020
ZP	3B-Cent-H2	Zhou et al., Nature Genetics, 2020
BYM	3B-Cent-H1	Zhou et al., Nature Genetics, 2020
LGD	3B-Cent-H2	Zhou et al., Nature Genetics, 2020
PRT-L1	3B-Cent-H1	Zhou et al., Nature Genetics, 2020
SRM4H	3B-Cent-H2	Zhou et al., Nature Genetics, 2020
WYM	3B-Cent-H2	Zhou et al., Nature Genetics, 2020
ZWT	3B-Cent-H2	Zhou et al., Nature Genetics, 2020
HMM	3B-Cent-H1	Zhou et al., Nature Genetics, 2020
JM	3B-Cent-H2	Zhou et al., Nature Genetics, 2020
LM	3B-Cent-H2	Zhou et al., Nature Genetics, 2020
