# Supplementary material for: Dispersed emergence and protracted domestication of polyploid wheat uncovered by mosaic ancestral haploblock inference
Source: Nat Commun. 2022 Jul 6;13:3891. doi: 10.1038/s41467-022-31581-0 (PMC9259585; doi:10.1038/s41467-022-31581-0)
Supplement: Supplementary file 15 — Source Data [file 41467_2022_31581_MOESM15_ESM.xlsx]

## Sheet: Fig.1a
Chr	Start	End	Norin61_vs_ArinaLrFor (per Mb)	Norin61_vs_Svevo (per Mb)	Svevo_vs_Zavitan (per Mb)
chr3A	0	5000000	1819	627	1106
chr3A	5000000	10000000	1357	2823	2596
chr3A	10000000	15000000	1695	4306	4232
chr3A	15000000	20000000	1808	2174	3100
chr3A	20000000	25000000	1996	2067	2934
chr3A	25000000	30000000	441	875	1077
chr3A	30000000	35000000	197	1617	1736
chr3A	35000000	40000000	1004	2742	3167
chr3A	40000000	45000000	184	1119	2825
chr3A	45000000	50000000	273	3234	3906
chr3A	50000000	55000000	133	3674	3820
chr3A	55000000	60000000	2453	3002	2941
chr3A	60000000	65000000	896	589	2562
chr3A	65000000	70000000	998	887	2447
chr3A	70000000	75000000	281	5289	1167
chr3A	75000000	80000000	206	4951	337
chr3A	80000000	85000000	217	3581	2877
chr3A	85000000	90000000	240	6580	597
chr3A	90000000	95000000	208	1815	4044
chr3A	95000000	100000000	232	275	4514
chr3A	100000000	105000000	278	296	4505
chr3A	105000000	110000000	171	377	2615
chr3A	110000000	115000000	178	430	681
chr3A	115000000	120000000	191	486	798
chr3A	120000000	125000000	194	272	756
chr3A	125000000	130000000	217	322	782
chr3A	130000000	135000000	3559	294	3893
chr3A	135000000	140000000	5798	274	6029
chr3A	140000000	145000000	3895	1344	4176
chr3A	145000000	150000000	201	241	693
chr3A	150000000	155000000	219	277	739
chr3A	155000000	160000000	223	256	734
chr3A	160000000	165000000	236	290	756
chr3A	165000000	170000000	220	274	763
chr3A	170000000	175000000	295	275	715
chr3A	175000000	180000000	206	269	718
chr3A	180000000	185000000	241	283	755
chr3A	185000000	190000000	251	290	816
chr3A	190000000	195000000	236	290	766
chr3A	195000000	200000000	227	268	4730
chr3A	200000000	205000000	223	286	5205
chr3A	205000000	210000000	227	270	5575
chr3A	210000000	215000000	230	262	5690
chr3A	215000000	220000000	225	279	6241
chr3A	220000000	225000000	237	302	6546
chr3A	225000000	230000000	261	310	6823
chr3A	230000000	235000000	249	284	6771
chr3A	235000000	240000000	249	276	6874
chr3A	240000000	245000000	251	294	7059
chr3A	245000000	250000000	266	297	7318
chr3A	250000000	255000000	255	299	7371
chr3A	255000000	260000000	248	294	6860
chr3A	260000000	265000000	242	293	6792
chr3A	265000000	270000000	241	287	6634
chr3A	270000000	275000000	249	300	7370
chr3A	275000000	280000000	251	288	6884
chr3A	280000000	285000000	261	314	7731
chr3A	285000000	290000000	272	317	7539
chr3A	290000000	295000000	255	313	7153
chr3A	295000000	300000000	258	293	7178
chr3A	300000000	305000000	257	296	7315
chr3A	305000000	310000000	257	285	6895
chr3A	310000000	315000000	237	266	6544
chr3A	315000000	320000000	141	170	3702
chr3A	320000000	325000000	173	217	4749
chr3A	325000000	330000000	219	282	6621
chr3A	330000000	335000000	227	285	6684
chr3A	335000000	340000000	245	294	7069
chr3A	340000000	345000000	266	298	6906
chr3A	345000000	350000000	256	294	7044
chr3A	350000000	355000000	251	295	7046
chr3A	355000000	360000000	253	300	6633
chr3A	360000000	365000000	209	272	6202
chr3A	365000000	370000000	231	292	6243
chr3A	370000000	375000000	247	315	6529
chr3A	375000000	380000000	240	285	6277
chr3A	380000000	385000000	237	280	6152
chr3A	385000000	390000000	228	288	6449
chr3A	390000000	395000000	235	282	5866
chr3A	395000000	400000000	238	274	4551
chr3A	400000000	405000000	237	298	4476
chr3A	405000000	410000000	266	361	4822
chr3A	410000000	415000000	227	331	4675
chr3A	415000000	420000000	232	339	4592
chr3A	420000000	425000000	208	280	4627
chr3A	425000000	430000000	214	294	5462
chr3A	430000000	435000000	198	4202	4000
chr3A	435000000	440000000	201	3049	4858
chr3A	440000000	445000000	206	3118	5750
chr3A	445000000	450000000	233	3632	6143
chr3A	450000000	455000000	226	3686	5871
chr3A	455000000	460000000	241	3814	4722
chr3A	460000000	465000000	224	4825	4702
chr3A	465000000	470000000	191	4428	3596
chr3A	470000000	475000000	189	5569	4662
chr3A	475000000	480000000	511	3676	3964
chr3A	480000000	485000000	502	3859	4048
chr3A	485000000	490000000	1542	2175	3054
chr3A	490000000	495000000	210	267	4231
chr3A	495000000	500000000	233	276	2853
chr3A	500000000	505000000	2272	2322	3850
chr3A	505000000	510000000	2041	1510	4314
chr3A	510000000	515000000	2746	2711	4442
chr3A	515000000	520000000	3447	3158	4215
chr3A	520000000	525000000	3805	1389	4094
chr3A	525000000	530000000	4280	4329	644
chr3A	530000000	535000000	3657	3944	803
chr3A	535000000	540000000	5424	377	3049
chr3A	540000000	545000000	5068	3926	3928
chr3A	545000000	550000000	3380	506	5550
chr3A	550000000	555000000	2485	1347	3452
chr3A	555000000	560000000	3262	3577	1056
chr3A	560000000	565000000	3668	4019	1119
chr3A	565000000	570000000	1437	2812	2337
chr3A	570000000	575000000	178	1102	2169
chr3A	575000000	580000000	33	197	4438
chr3A	580000000	585000000	46	191	5155
chr3A	585000000	590000000	68	167	3799
chr3A	590000000	595000000	30	219	3777
chr3A	595000000	600000000	56	2315	3809
chr3A	600000000	605000000	95	200	4276
chr3A	605000000	610000000	62	611	2291
chr3A	610000000	615000000	96	1580	3473
chr3A	615000000	620000000	3224	200	4246
chr3A	620000000	625000000	2075	1474	4684
chr3A	625000000	630000000	2111	365	3690
chr3A	630000000	635000000	283	404	4372
chr3A	635000000	640000000	2385	884	3963
chr3A	640000000	645000000	1954	194	3560
chr3A	645000000	650000000	55	239	2616
chr3A	650000000	655000000	879	2259	2821
chr3A	655000000	660000000	756	1514	2950
chr3A	660000000	665000000	1844	1988	4115
chr3A	665000000	670000000	1208	1419	4406
chr3A	670000000	675000000	200	1223	4127
chr3A	675000000	680000000	126	430	590
chr3A	680000000	685000000	1604	1706	4071
chr3A	685000000	690000000	1202	1947	3170
chr3A	690000000	695000000	168	5462	5715
chr3A	695000000	700000000	1761	2478	3772
chr3A	700000000	705000000	2701	2456	2822
chr3A	705000000	710000000	889	3288	3099
chr3A	710000000	715000000	889	2817	2776
chr3A	715000000	720000000	1294	1397	3009
chr3A	720000000	725000000	1353	1806	2909
chr3A	725000000	730000000	580	1343	3078
chr3A	730000000	735000000	2414	2425	3087
chr3A	735000000	740000000	1645	819	3441
chr3A	740000000	745000000	1730	1569	2597
chr3A	745000000	750000000	449	388	2125
chr3A	750000000	750843639	493	442	5230

## Sheet: Fig.1b
	Hexaploid DD			Hexaploid AABB			Domesticated emmer AABB
Density (per Mb)	Lower	Mean	Upper	Lower	Mean	Upper	Lower	Mean	Upper
10	0	0.01	0.24	0	0.06	0.86	0	0	0.08
12.59	0	0.02	0.3	0	0.21	2.07	0	0.01	0.14
15.85	0	0.03	0.51	0	0.69	3.75	0	0.04	0.32
19.95	0	0.14	1.69	0	2.72	10.21	0	0.2	1.42
25.12	0	0.26	2.94	0	5.2	16.09	0	0.58	3.28
31.62	0	0.7	6.44	0	10.95	30.14	0	2.02	7.88
39.81	0	1.47	9.5	0	19.14	48.82	0	4.63	14.74
50.12	0	2.4	12.59	0	23.47	55.91	0	7.05	19.56
63.1	0	3.04	13.15	0	33.23	70.36	0	12.37	29.69
79.43	0	4.79	16.01	7.42	46.12	84.83	0	21.82	46.34
100	0	10.95	30.3	22.77	71.23	119.69	6.1	39.8	73.5
125.89	0	26.8	61.65	54.47	127.24	200.01	24.01	70.82	117.63
158.49	23.1	110.63	198.16	85.62	154.3	222.98	50.54	103.33	156.12
199.53	185.87	318.07	450.28	113.34	168.62	223.89	57.74	123.75	189.75
251.19	44.29	141.36	238.44	115.41	183	250.59	41.65	111.3	180.94
316.23	0	48.81	118.63	36.49	120.04	203.59	32.13	79.47	126.82
398.11	0	38.17	136.79	0	69.97	141.88	28.17	51.47	74.77
501.19	0	14.92	44.12	13.85	51.33	88.81	25.02	40.32	55.62
630.96	0	7.73	17.48	33.06	46.98	60.91	31.05	46.65	62.24
794.33	0	7.73	20.09	45.72	57.67	69.63	39.77	55.75	71.73
1000	2.01	6.48	10.95	51.5	65.89	80.27	63.81	82.47	101.13
1258.93	2.91	5.66	8.4	62.33	84.15	105.97	85.15	110.06	134.98
1584.89	2.93	5.98	9.03	80.65	103.63	126.6	112.77	154.67	196.56
1995.26	2.39	5.81	9.23	93.99	120.49	146.98	136.78	190.46	244.14
2511.89	0.84	5.24	9.63	106.74	133.59	160.44	162.06	238.26	314.46
3162.28	0.55	3.66	6.77	86.43	115.72	145.01	136.13	211.06	285.99
3981.07	0	1.84	4.04	60.47	84.51	108.55	79.88	122.1	164.31
5011.87	0	1.25	3.46	15.37	33.62	51.88	23.55	43.38	63.2
6309.57	0	0.89	4.34	1.15	3.88	6.6	0.63	9.57	18.51
7943.28	0	0.4	2.51	0	0.38	0.95	0	0	0.03
10000	0	0.27	2.23	0	0	0	0	0	0

## Sheet: Fig.1e
Chr	Start	End	CS	GH174	Zavitan	Svevo	Zang1817	CDC_Landmark	B032	B072	B121	Jagger	Lancer
chr2A	0	5000000	4	4	1	3	4	4	2	4	5	0	11
chr2A	5000000	10000000	6	6	1	3	8	8	2	2	3	0	6
chr2A	10000000	15000000	6	6	0	0	0	6	0	0	0	0	6
chr2A	15000000	20000000	6	6	0	0	0	6	0	0	0	0	6
chr2A	20000000	25000000	3	3	1	3	3	3	2	1	3	0	3
chr2A	25000000	30000000	6	6	1	3	6	6	2	4	3	6	6
chr2A	30000000	35000000	6	6	1	3	6	6	2	4	3	6	6
chr2A	35000000	40000000	4	4	1	3	4	4	2	4	4	4	4
chr2A	40000000	45000000	9	6	1	2	8	6	2	4	2	6	6
chr2A	45000000	50000000	7	6	1	2	5	6	2	4	5	7	6
chr2A	50000000	55000000	3	3	1	3	8	3	2	3	3	3	3
chr2A	55000000	60000000	3	3	1	3	8	3	2	4	3	3	11
chr2A	60000000	65000000	2	4	1	2	2	2	2	4	4	4	2
chr2A	65000000	70000000	2	3	1	3	2	3	2	2	3	3	3
chr2A	70000000	75000000	8	6	1	3	8	10	2	1	3	7	6
chr2A	75000000	80000000	7	6	1	3	8	10	2	3	5	7	6
chr2A	80000000	85000000	8	6	1	3	8	4	2	4	5	4	6
chr2A	85000000	90000000	1	6	1	3	1	4	1	4	1	4	6
chr2A	90000000	95000000	4	1	1	1	4	4	2	4	1	7	1
chr2A	95000000	100000000	4	1	1	1	4	4	2	4	1	7	1
chr2A	100000000	105000000	8	1	1	1	8	4	2	4	5	1	1
chr2A	105000000	110000000	1	6	1	1	1	6	2	1	1	6	6
chr2A	110000000	115000000	1	1	1	1	1	1	2	1	1	1	1
chr2A	115000000	120000000	8	6	1	1	8	6	2	4	5	6	6
chr2A	120000000	125000000	2	4	1	1	2	4	2	4	2	4	4
chr2A	125000000	130000000	8	4	1	1	8	4	2	4	4	4	4
chr2A	130000000	135000000	8	4	1	1	8	4	2	4	5	4	4
chr2A	135000000	140000000	5	4	1	1	5	4	2	4	5	4	4
chr2A	140000000	145000000	5	6	1	1	5	6	2	4	5	6	6
chr2A	145000000	150000000	5	1	1	1	5	1	2	4	5	1	1
chr2A	150000000	155000000	5	1	1	1	5	1	2	4	5	1	1
chr2A	155000000	160000000	8	1	1	1	8	1	2	4	5	1	1
chr2A	160000000	165000000	1	1	1	1	1	1	2	4	5	1	1
chr2A	165000000	170000000	4	1	1	1	4	1	2	4	1	4	1
chr2A	170000000	175000000	1	1	1	1	1	1	2	1	1	1	1
chr2A	175000000	180000000	7	1	1	1	7	1	2	1	1	7	1
chr2A	180000000	185000000	2	1	1	1	2	1	2	1	1	2	1
chr2A	185000000	190000000	7	1	1	1	7	1	2	1	1	7	1
chr2A	190000000	195000000	7	1	1	1	7	1	2	1	1	7	1
chr2A	195000000	200000000	7	3	1	3	7	3	2	3	3	7	3
chr2A	200000000	205000000	7	3	1	3	7	3	2	4	5	7	3
chr2A	205000000	210000000	5	3	1	3	5	3	2	2	5	5	3
chr2A	210000000	215000000	2	3	1	3	2	3	2	2	2	2	3
chr2A	215000000	220000000	2	3	1	3	2	3	2	2	2	2	3
chr2A	220000000	225000000	2	3	1	3	2	3	2	2	2	2	3
chr2A	225000000	230000000	2	3	1	3	2	3	2	2	2	2	3
chr2A	230000000	235000000	2	3	1	3	2	3	2	2	2	2	3
chr2A	235000000	240000000	2	3	1	3	2	3	2	2	2	2	3
chr2A	240000000	245000000	2	3	1	3	2	3	2	2	2	2	3
chr2A	245000000	250000000	2	3	1	3	2	3	2	2	2	2	3
chr2A	250000000	255000000	2	3	1	3	2	3	2	2	2	2	3
chr2A	255000000	260000000	2	3	1	3	2	3	2	2	2	2	3
chr2A	260000000	265000000	2	3	1	3	2	3	2	2	2	2	3
chr2A	265000000	270000000	2	3	1	3	2	3	2	2	2	2	3
chr2A	270000000	275000000	2	3	1	3	2	3	2	2	0	2	3
chr2A	275000000	280000000	2	3	1	3	2	3	2	2	2	2	3
chr2A	280000000	285000000	2	3	1	3	2	3	2	2	2	2	3
chr2A	285000000	290000000	2	3	1	3	2	3	2	2	2	2	3
chr2A	290000000	295000000	2	3	1	3	2	3	2	2	2	2	3
chr2A	295000000	300000000	2	3	1	3	2	3	2	2	2	2	3
chr2A	300000000	305000000	2	3	1	3	2	3	2	2	2	2	3
chr2A	305000000	310000000	2	3	1	3	2	3	2	2	2	2	3
chr2A	310000000	315000000	2	3	1	3	2	3	2	2	2	2	3
chr2A	315000000	320000000	2	3	1	3	2	3	2	2	2	2	3
chr2A	320000000	325000000	2	3	1	3	2	3	2	2	2	2	3
chr2A	325000000	330000000	2	3	1	3	2	3	2	2	2	2	3
chr2A	330000000	335000000	2	3	1	3	2	3	2	2	2	2	3
chr2A	335000000	340000000	2	3	1	3	2	3	2	2	2	2	3
chr2A	340000000	345000000	2	3	1	3	2	3	2	2	2	2	3
chr2A	345000000	350000000	2	3	1	3	2	3	2	2	2	2	3
chr2A	350000000	355000000	2	3	1	3	2	3	2	2	2	2	3
chr2A	355000000	360000000	2	3	1	3	2	3	2	2	2	2	3
chr2A	360000000	365000000	2	3	1	3	2	3	2	2	2	2	3
chr2A	365000000	370000000	2	3	1	3	2	3	2	2	2	2	3
chr2A	370000000	375000000	2	3	1	3	2	3	2	2	2	2	3
chr2A	375000000	380000000	2	3	1	3	2	3	2	2	2	2	3
chr2A	380000000	385000000	2	3	1	3	2	3	2	2	2	2	3
chr2A	385000000	390000000	2	3	1	3	2	3	2	2	2	2	3
chr2A	390000000	395000000	4	3	1	3	4	3	2	4	4	4	3
chr2A	395000000	400000000	4	3	1	3	4	3	0	4	4	4	3
chr2A	400000000	405000000	4	3	1	3	4	3	0	4	4	4	3
chr2A	405000000	410000000	4	3	1	3	4	3	2	4	4	4	3
chr2A	410000000	415000000	4	3	1	3	4	3	2	4	4	4	3
chr2A	415000000	420000000	4	3	1	3	4	3	2	4	4	4	3
chr2A	420000000	425000000	4	3	1	3	4	3	2	4	4	4	3
chr2A	425000000	430000000	2	3	1	3	2	3	2	2	2	2	3
chr2A	430000000	435000000	2	3	1	3	2	3	2	2	2	2	3
chr2A	435000000	440000000	2	3	1	3	2	3	2	2	2	2	3
chr2A	440000000	445000000	2	3	1	3	2	3	2	2	2	2	3
chr2A	445000000	450000000	2	3	1	3	2	3	2	2	2	2	3
chr2A	450000000	455000000	2	3	1	3	2	3	2	2	2	2	3
chr2A	455000000	460000000	2	3	1	3	2	3	2	2	2	2	3
chr2A	460000000	465000000	2	3	1	3	2	3	2	2	2	2	3
chr2A	465000000	470000000	2	3	1	3	2	3	2	2	2	2	3
chr2A	470000000	475000000	2	3	1	3	2	3	2	2	2	7	3
chr2A	475000000	480000000	5	3	1	3	5	3	2	2	5	3	3
chr2A	480000000	485000000	5	3	1	3	5	3	2	2	5	3	3
chr2A	485000000	490000000	5	3	1	3	5	3	2	2	5	3	3
chr2A	490000000	495000000	3	3	1	3	3	3	2	4	3	3	3
chr2A	495000000	500000000	5	6	1	3	5	6	2	4	5	3	6
chr2A	500000000	505000000	5	6	1	3	5	6	2	4	5	7	6
chr2A	505000000	510000000	4	3	1	3	4	3	2	4	4	7	3
chr2A	510000000	515000000	8	3	1	3	8	3	2	4	4	7	3
chr2A	515000000	520000000	4	3	1	3	4	3	2	4	3	3	3
chr2A	520000000	525000000	4	3	1	3	4	3	2	4	3	3	3
chr2A	525000000	530000000	8	3	1	3	8	3	2	4	3	3	3
chr2A	530000000	535000000	8	3	1	3	8	3	2	4	3	3	3
chr2A	535000000	540000000	8	3	1	3	8	3	2	4	3	3	3
chr2A	540000000	545000000	8	3	1	3	8	3	2	4	3	3	3
chr2A	545000000	550000000	3	3	1	3	3	3	2	4	3	3	3
chr2A	550000000	555000000	1	1	1	3	1	1	2	4	3	1	1
chr2A	555000000	560000000	1	5	1	1	1	1	2	4	5	7	5
chr2A	560000000	565000000	3	5	1	3	3	3	2	4	5	7	5
chr2A	565000000	570000000	3	3	1	3	3	3	2	4	3	3	3
chr2A	570000000	575000000	3	3	1	3	3	3	2	4	3	3	3
chr2A	575000000	580000000	3	3	1	3	3	3	2	4	3	3	3
chr2A	580000000	585000000	3	3	1	3	3	3	2	4	5	3	3
chr2A	585000000	590000000	3	3	1	3	3	3	2	4	3	3	3
chr2A	590000000	595000000	3	3	1	3	3	3	2	4	3	3	3
chr2A	595000000	600000000	2	2	1	2	2	2	2	2	2	2	2
chr2A	600000000	605000000	2	2	1	2	2	2	2	2	2	2	2
chr2A	605000000	610000000	2	2	1	2	2	2	2	2	2	2	2
chr2A	610000000	615000000	2	2	1	2	2	2	2	2	2	2	2
chr2A	615000000	620000000	9	2	1	2	8	2	2	2	2	2	2
chr2A	620000000	625000000	3	6	1	3	3	3	2	4	3	3	3
chr2A	625000000	630000000	3	3	1	3	3	3	2	4	3	3	3
chr2A	630000000	635000000	3	3	1	3	3	3	2	4	5	3	3
chr2A	635000000	640000000	8	3	1	3	8	3	2	4	4	3	3
chr2A	640000000	645000000	8	3	1	3	8	3	2	4	5	3	3
chr2A	645000000	650000000	3	3	1	3	3	3	2	2	5	3	3
chr2A	650000000	655000000	3	3	1	3	3	3	2	4	3	3	3
chr2A	655000000	660000000	4	4	1	3	4	4	2	4	4	4	4
chr2A	660000000	665000000	3	3	1	3	3	3	2	3	3	3	3
chr2A	665000000	670000000	3	3	1	3	3	3	2	3	3	3	3
chr2A	670000000	675000000	3	3	1	3	3	3	2	4	3	3	3
chr2A	675000000	680000000	3	4	1	3	3	4	2	4	3	3	3
chr2A	680000000	685000000	2	2	1	2	2	2	2	2	2	2	2
chr2A	685000000	690000000	2	2	1	2	2	2	2	2	2	2	2
chr2A	690000000	695000000	5	3	1	3	8	10	2	4	5	7	7
chr2A	695000000	700000000	6	6	1	3	6	10	2	4	5	7	7
chr2A	700000000	705000000	3	6	1	3	3	10	2	4	3	3	3
chr2A	705000000	710000000	8	6	1	3	8	6	2	4	5	6	8
chr2A	710000000	715000000	8	2	1	1	8	2	2	1	1	2	8
chr2A	715000000	720000000	9	6	1	3	8	7	2	4	5	7	7
chr2A	720000000	725000000	2	2	1	3	2	2	2	4	2	2	2
chr2A	725000000	730000000	3	3	1	3	3	3	2	4	3	3	3
chr2A	730000000	735000000	3	3	1	3	3	3	2	3	3	3	3
chr2A	735000000	740000000	6	6	1	3	6	10	2	2	5	6	6
chr2A	740000000	745000000	9	6	1	2	8	2	2	2	2	6	6
chr2A	745000000	750000000	9	6	1	3	8	10	2	4	5	7	6
chr2A	750000000	755000000	8	6	1	3	8	10	2	4	4	7	6
chr2A	755000000	760000000	3	6	1	3	8	10	2	4	5	7	6
chr2A	760000000	765000000	5	0	1	3	8	5	2	4	5	7	11
chr2A	765000000	770000000	9	3	0	3	7	5	0	3	5	7	11
chr2A	770000000	775000000	7	6	1	3	8	10	2	4	5	7	0
chr2A	775000000	780000000	9	6	1	3	6	0	2	3	3	6	6
chr2A	780000000	780798557	0	6	1	0	8	10	2	0	5	6	6
*0: CNV block

## Sheet: Fig.1f
Chr	Start	End	CS	GH174	Zavitan	Svevo	Zang1817	CDC_Landmark	B032	B072	B121	Jagger	Lancer
chr2A	0	5000000	1	1	10	7	1	1	11	1	9	0	6
chr2A	5000000	10000000	1	1	10	7	2	2	8	8	7	0	1
chr2A	10000000	15000000	1	1	0	0	0	1	0	0	0	0	1
chr2A	15000000	20000000	1	1	0	0	0	1	0	0	0	0	1
chr2A	20000000	25000000	1	1	8	1	1	1	11	8	1	0	1
chr2A	25000000	30000000	1	1	10	7	1	1	11	8	7	1	1
chr2A	30000000	35000000	1	1	10	7	1	1	11	8	7	1	1
chr2A	35000000	40000000	1	1	10	7	1	1	11	1	1	1	1
chr2A	40000000	45000000	5	1	10	7	2	1	7	8	7	1	1
chr2A	45000000	50000000	3	1	10	7	2	1	7	8	2	3	1
chr2A	50000000	55000000	1	1	10	1	2	1	11	1	1	1	1
chr2A	55000000	60000000	1	1	10	1	2	1	11	8	1	1	6
chr2A	60000000	65000000	2	1	10	2	2	2	2	1	1	1	2
chr2A	65000000	70000000	2	1	10	1	2	1	2	2	1	1	1
chr2A	70000000	75000000	2	1	8	7	2	4	11	8	7	3	1
chr2A	75000000	80000000	3	1	10	7	2	4	11	7	9	3	1
chr2A	80000000	85000000	2	1	10	7	2	3	11	3	9	3	1
chr2A	85000000	90000000	2	1	2	7	2	3	2	3	2	3	1
chr2A	90000000	95000000	2	1	1	1	2	2	11	2	1	3	1
chr2A	95000000	100000000	2	1	1	1	2	2	11	2	1	3	1
chr2A	100000000	105000000	2	1	1	1	2	4	11	4	9	1	1
chr2A	105000000	110000000	2	1	2	2	2	1	11	2	2	1	1
chr2A	110000000	115000000	1	1	1	1	1	1	11	1	1	1	1
chr2A	115000000	120000000	2	1	7	7	2	1	11	8	9	1	1
chr2A	120000000	125000000	2	1	7	7	2	1	2	1	2	1	1
chr2A	125000000	130000000	2	1	7	7	2	1	11	1	1	1	1
chr2A	130000000	135000000	2	1	7	7	2	1	11	1	9	1	1
chr2A	135000000	140000000	2	1	7	7	2	1	11	1	2	1	1
chr2A	140000000	145000000	2	1	7	7	2	1	11	8	2	1	1
chr2A	145000000	150000000	2	1	1	1	2	1	11	8	2	1	1
chr2A	150000000	155000000	2	1	1	1	2	1	11	8	2	1	1
chr2A	155000000	160000000	2	1	1	1	2	1	11	8	9	1	1
chr2A	160000000	165000000	1	1	1	1	1	1	11	8	9	1	1
chr2A	165000000	170000000	2	1	1	1	2	1	11	2	1	2	1
chr2A	170000000	175000000	1	1	1	1	1	1	11	1	1	1	1
chr2A	175000000	180000000	2	1	1	1	2	1	11	1	1	2	1
chr2A	180000000	185000000	2	1	1	1	2	1	2	1	1	2	1
chr2A	185000000	190000000	2	1	1	1	2	1	11	1	1	2	1
chr2A	190000000	195000000	2	1	1	1	2	1	11	1	1	2	1
chr2A	195000000	200000000	2	1	10	1	2	1	11	1	1	2	1
chr2A	200000000	205000000	2	1	10	1	2	1	11	8	9	2	1
chr2A	205000000	210000000	2	1	10	1	2	1	8	8	2	2	1
chr2A	210000000	215000000	2	1	10	1	2	1	2	2	2	2	1
chr2A	215000000	220000000	2	1	10	1	2	1	2	2	2	2	1
chr2A	220000000	225000000	2	1	10	1	2	1	2	2	2	2	1
chr2A	225000000	230000000	2	1	10	1	2	1	2	2	2	2	1
chr2A	230000000	235000000	2	1	10	1	2	1	2	2	2	2	1
chr2A	235000000	240000000	2	1	10	1	2	1	2	2	2	2	1
chr2A	240000000	245000000	2	1	10	1	2	1	2	2	2	2	1
chr2A	245000000	250000000	2	1	10	1	2	1	2	2	2	2	1
chr2A	250000000	255000000	2	1	10	1	2	1	2	2	2	2	1
chr2A	255000000	260000000	2	1	10	1	2	1	2	2	2	2	1
chr2A	260000000	265000000	2	1	10	1	2	1	2	2	2	2	1
chr2A	265000000	270000000	2	1	10	1	2	1	2	2	2	2	1
chr2A	270000000	275000000	2	1	10	1	2	1	2	2	0	2	1
chr2A	275000000	280000000	2	1	10	1	2	1	2	2	2	2	1
chr2A	280000000	285000000	2	1	10	1	2	1	2	2	2	2	1
chr2A	285000000	290000000	2	1	10	1	2	1	2	2	2	2	1
chr2A	290000000	295000000	2	1	10	1	2	1	2	2	2	2	1
chr2A	295000000	300000000	2	1	10	1	2	1	2	2	2	2	1
chr2A	300000000	305000000	2	1	10	1	2	1	2	2	2	2	1
chr2A	305000000	310000000	2	1	10	1	2	1	2	2	2	2	1
chr2A	310000000	315000000	2	1	10	1	2	1	2	2	2	2	1
chr2A	315000000	320000000	2	1	10	1	2	1	2	2	2	2	1
chr2A	320000000	325000000	2	1	10	1	2	1	2	2	2	2	1
chr2A	325000000	330000000	2	1	10	1	2	1	2	2	2	2	1
chr2A	330000000	335000000	2	1	10	1	2	1	2	2	2	2	1
chr2A	335000000	340000000	2	1	10	1	2	1	2	2	2	2	1
chr2A	340000000	345000000	2	1	10	1	2	1	2	2	2	2	1
chr2A	345000000	350000000	2	1	10	1	2	1	2	2	2	2	1
chr2A	350000000	355000000	2	1	10	1	2	1	2	2	2	2	1
chr2A	355000000	360000000	2	1	10	1	2	1	2	2	2	2	1
chr2A	360000000	365000000	2	1	10	1	2	1	2	2	2	2	1
chr2A	365000000	370000000	2	1	10	1	2	1	2	2	2	2	1
chr2A	370000000	375000000	2	1	10	1	2	1	2	2	2	2	1
chr2A	375000000	380000000	2	1	10	1	2	1	2	2	2	2	1
chr2A	380000000	385000000	2	1	10	1	2	1	2	2	2	2	1
chr2A	385000000	390000000	2	1	10	1	2	1	2	2	2	2	1
chr2A	390000000	395000000	2	1	10	1	2	1	11	2	2	2	1
chr2A	395000000	400000000	2	1	10	1	2	1	0	2	2	2	1
chr2A	400000000	405000000	2	1	10	1	2	1	0	2	2	2	1
chr2A	405000000	410000000	2	1	10	1	2	1	11	2	2	2	1
chr2A	410000000	415000000	2	1	10	1	2	1	11	2	2	2	1
chr2A	415000000	420000000	2	1	10	1	2	1	11	2	2	2	1
chr2A	420000000	425000000	2	1	10	1	2	1	11	2	2	2	1
chr2A	425000000	430000000	2	1	10	1	2	1	2	2	2	2	1
chr2A	430000000	435000000	2	1	10	1	2	1	2	2	2	2	1
chr2A	435000000	440000000	2	1	10	1	2	1	2	2	2	2	1
chr2A	440000000	445000000	2	1	10	1	2	1	2	2	2	2	1
chr2A	445000000	450000000	2	1	10	1	2	1	2	2	2	2	1
chr2A	450000000	455000000	2	1	10	1	2	1	2	2	2	2	1
chr2A	455000000	460000000	2	1	10	1	2	1	2	2	2	2	1
chr2A	460000000	465000000	2	1	10	1	2	1	2	2	2	2	1
chr2A	465000000	470000000	2	1	10	1	2	1	2	2	2	2	1
chr2A	470000000	475000000	2	1	10	1	2	1	2	2	2	3	1
chr2A	475000000	480000000	2	1	10	1	2	1	8	8	2	1	1
chr2A	480000000	485000000	2	1	10	1	2	1	8	8	2	1	1
chr2A	485000000	490000000	2	1	10	1	2	1	8	8	2	1	1
chr2A	490000000	495000000	1	1	10	1	1	1	11	8	1	1	1
chr2A	495000000	500000000	2	1	10	3	2	1	11	8	2	3	1
chr2A	500000000	505000000	2	1	10	7	2	1	11	8	2	3	1
chr2A	505000000	510000000	2	1	10	1	2	1	11	2	2	3	1
chr2A	510000000	515000000	2	1	10	1	2	1	11	8	8	3	1
chr2A	515000000	520000000	2	1	10	1	2	1	11	2	1	1	1
chr2A	520000000	525000000	2	1	10	1	2	1	11	2	1	1	1
chr2A	525000000	530000000	2	1	10	1	2	1	11	8	1	1	1
chr2A	530000000	535000000	2	1	10	1	2	1	11	8	1	1	1
chr2A	535000000	540000000	2	1	10	1	2	1	11	8	1	1	1
chr2A	540000000	545000000	2	1	10	1	2	1	11	8	1	1	1
chr2A	545000000	550000000	1	1	10	1	1	1	11	8	1	1	1
chr2A	550000000	555000000	1	1	1	7	1	1	11	8	7	1	1
chr2A	555000000	560000000	2	1	2	2	2	2	11	8	1	3	1
chr2A	560000000	565000000	2	1	10	2	2	2	11	8	1	3	1
chr2A	565000000	570000000	1	1	10	1	1	1	11	8	1	1	1
chr2A	570000000	575000000	1	1	10	1	1	1	11	8	1	1	1
chr2A	575000000	580000000	1	1	10	1	1	1	11	8	1	1	1
chr2A	580000000	585000000	1	1	10	1	1	1	11	8	9	1	1
chr2A	585000000	590000000	1	1	10	1	1	1	11	8	1	1	1
chr2A	590000000	595000000	1	1	10	1	1	1	11	8	1	1	1
chr2A	595000000	600000000	1	1	10	1	1	1	1	1	1	1	1
chr2A	600000000	605000000	1	1	10	1	1	1	1	1	1	1	1
chr2A	605000000	610000000	1	1	10	1	1	1	1	1	1	1	1
chr2A	610000000	615000000	1	1	10	1	1	1	1	1	1	1	1
chr2A	615000000	620000000	5	1	10	1	2	1	1	1	1	1	1
chr2A	620000000	625000000	2	1	10	2	2	2	11	8	2	2	2
chr2A	625000000	630000000	1	1	10	1	1	1	11	8	1	1	1
chr2A	630000000	635000000	1	1	10	1	1	1	11	8	9	1	1
chr2A	635000000	640000000	2	1	10	1	2	1	11	8	8	1	1
chr2A	640000000	645000000	2	1	10	1	2	1	11	8	9	1	1
chr2A	645000000	650000000	1	1	10	1	1	1	8	8	9	1	1
chr2A	650000000	655000000	1	1	10	1	1	1	11	8	1	1	1
chr2A	655000000	660000000	1	1	10	7	1	1	11	1	1	1	1
chr2A	660000000	665000000	1	1	10	1	1	1	11	1	1	1	1
chr2A	665000000	670000000	1	1	10	1	1	1	11	1	1	1	1
chr2A	670000000	675000000	1	1	10	1	1	1	11	8	1	1	1
chr2A	675000000	680000000	2	1	10	2	2	1	11	1	2	2	2
chr2A	680000000	685000000	1	1	10	1	1	1	1	1	1	1	1
chr2A	685000000	690000000	1	1	10	1	1	1	1	1	1	1	1
chr2A	690000000	695000000	5	1	10	1	2	4	11	8	5	3	3
chr2A	695000000	700000000	1	1	10	7	1	4	11	8	9	3	3
chr2A	700000000	705000000	2	1	10	2	2	4	11	8	2	2	2
chr2A	705000000	710000000	2	1	10	7	2	1	11	8	9	1	2
chr2A	710000000	715000000	2	1	7	7	2	1	1	7	7	1	2
chr2A	715000000	720000000	5	1	10	7	2	3	11	8	9	3	3
chr2A	720000000	725000000	1	1	10	7	1	1	1	8	1	1	1
chr2A	725000000	730000000	1	1	10	1	1	1	11	8	1	1	1
chr2A	730000000	735000000	1	1	10	1	1	1	11	1	1	1	1
chr2A	735000000	740000000	1	1	10	7	1	4	8	8	9	1	1
chr2A	740000000	745000000	5	1	10	4	2	4	4	4	4	1	1
chr2A	745000000	750000000	5	1	10	7	2	4	11	8	9	3	1
chr2A	750000000	755000000	2	1	10	7	2	4	11	8	8	3	1
chr2A	755000000	760000000	5	1	10	5	2	4	11	8	9	3	1
chr2A	760000000	765000000	4	0	10	7	2	4	11	8	4	3	6
chr2A	765000000	770000000	5	1	0	1	2	4	0	1	4	2	6
chr2A	770000000	775000000	3	1	10	7	2	4	11	8	9	3	0
chr2A	775000000	780000000	5	1	10	7	1	0	11	7	7	1	1
chr2A	780000000	780798557	0	1	10	0	2	4	11	0	9	1	1
*0: CNV block

## Sheet: Fig.2a
Accession	X	Y
GH134	0.19	-0.17
GH135	0.11	0.01
GH136	0.12	-0.02
GH137	0.11	-0.02
GH138	0.11	0.04
GH139	0.05	0.02
GH140	0.11	0.03
GH141	0.13	0.04
GH142	0.02	0.19
GH143	0.06	0.08
GH144	0.02	0.18
GH145	0.14	0.01
GH146	0.16	-0.03
GH147	0.14	0.01
GH148	0.15	-0.02
GH149	0.16	-0.01
GH150	0.12	0.06
GH151	0.14	0.02
GH152	0.15	-0.05
GH153	0.17	-0.03
GH154	0.17	-0.12
GH155	0.15	-0.1
GH156	0.15	-0.06
GH157	0.16	-0.18
GH158	0.05	0.1
GH159	0.06	0.05
GH160	0.14	-0.15
GH161	0.16	-0.2
GH162	0.15	-0.14
GH163	0.16	-0.19
GH164	0.13	-0.19
GH165	0.09	-0.11
GH166	0.14	-0.08
GH167	0.14	-0.1
GH168	0.17	-0.15
GH169	0.14	-0.14
GH170	0.15	-0.13
GH171	0.18	-0.13
GH172	0.19	-0.17
GH173	0.14	-0.06
GH174	0.14	-0.06
GH175	0.16	0.02
GH176	0.17	0.01
GH177	0.17	-0.04
GH178	0.18	-0.08
GH179	0.14	0.04
GH180	0.17	-0.02
GH181	0.17	0.01
GH182	0.09	0.05
GH183	0.11	0.06
GH184	0.12	0.01
GH185	0.15	0.05
GH186	0.15	0.06
GH187	0.14	0
GH188	0.15	0.08
GH189	0.15	0.02
GH190	0.16	0.03
GH191	0.15	-0.03
GH192	0.16	-0.03
GH193	0.15	0.04
GH194	0.07	0.04
GH195	0.16	-0.03
GH196	0.15	0.03
GH197	0.17	-0.15
GH202	0.14	-0.04
GH203	-0.01	0.07
GH204	-0.02	0.07
GH205	0.1	0.06
GH206	0.16	-0.11
GH207	0.19	-0.19
GH208	0.15	0.04
GH209	0.18	-0.06
GH211	0.17	-0.15
GH217	0.17	-0.14
GH238	0.15	-0.08
GH239	0.17	-0.07
GH243	0.17	-0.15
GH249	0.14	-0.06
GH250	0.14	-0.03
GH251	0.14	-0.04
GH252	0.11	-0.04
GH253	0.18	-0.19
GH254	0.17	-0.16
GH255	0.17	-0.14
GH256	0.16	-0.06
GH257	0.17	-0.09
GH264	0.17	-0.17
GH266	0.18	-0.16
GH275	0.17	-0.17
GH276	0.19	-0.14
GH278	0.18	-0.19
GH279	0.18	-0.16
GH280	0.19	-0.2
GH281	0.19	-0.16
GH282	0.19	-0.2
GH283	0.19	-0.15
GH284	0.16	-0.16
GH285	0.18	-0.17
GH286	0.17	-0.15
GH287	0.17	-0.2
GH288	0.17	-0.16
GH289	0.16	-0.19
GH290	0.18	-0.22
GH291	0.17	-0.16
GH292	0.17	-0.16
GH293	0.16	-0.16
GH294	0.17	-0.16
GH295	0.16	-0.14
GH296	0.17	-0.22
GH297	0.17	-0.2
GH298	0.18	-0.16
GH299	0	0.07
GH300	0.1	0.08
GH301	0.01	0.07
GH302	-0.02	0.06
GH303	0	0.07
GH304	-0.02	0.08
GH305	-0.01	0.07
GH306	0.16	-0.19
GH307	0.16	-0.06
GH308	0.03	0.19
GH309	0.12	-0.03
GH310	0.14	-0.08
GH311	0.14	-0.15
GH312	0.16	-0.13
GH313	0.15	-0.11
GH314	0.15	-0.11
GH315	0.13	-0.08
GH316	0.15	-0.1
GH317	0.16	-0.2
GH318	0.14	-0.08
GH319	0.17	0.01
GH320	0.16	0.05
GH321	0.18	-0.02
GH322	0.16	0.04
GH323	0.16	-0.05
GH324	0.18	-0.08
GH329	0.19	-0.16
GH343	0.17	-0.07
GH352	0.18	-0.19
GH353	0.17	-0.21
GH354	0.17	-0.21
GH355	0.17	-0.2
GH356	0.17	-0.2
GH357	0.16	-0.01
GH358	0.15	-0.03
GH359	0.19	-0.12
GH360	0.19	-0.13
GH361	0.17	-0.18
GH362	0.19	-0.15
GH363	0.18	-0.19
GH364	0.18	-0.16
GH365	0.19	-0.15
GH366	0.18	-0.16
GH367	0.16	-0.17
GH368	0.18	-0.16
GH369	0.16	-0.11
GH370	0.17	-0.19
GH371	0.14	-0.02
GH372	0.06	-0.01
GH373	0.16	-0.18
GH374	0.17	-0.16
GH375	0.17	-0.14
GH376	0.15	-0.03
GH377	0.16	-0.07
GH378	0.18	-0.06
GH379	0.15	0.04
GH380	0.15	-0.01
GH381	0.19	-0.06
GH382	0.16	-0.17
GH383	0.18	0.03
GH384	0.17	-0.01
GH385	0.17	-0.04
GH386	0.15	0.04
GH387	0.17	-0.02
GH388	0.15	-0.02
GH389	0.15	-0.05
GH390	0.17	-0.03
GH391	0.16	-0.01
GH392	0.19	-0.04
GH393	0.17	-0.01
GH394	0.11	0.07
GH395	0.15	-0.06
GH396	0.17	0.02
GH397	0.11	0.01
GH398	0.1	0.08
GH399	0.14	0.01
GH400	0.16	0.02
GH401	0.13	0.02
GH402	0.15	0.05
GH403	0.14	0.01
GH404	0.18	-0.11
GH405	0.14	0.01
GH406	0.16	-0.14
GH407	0.18	-0.14
GH408	0.2	-0.17
GH412	0.19	-0.21
GH415	0.19	-0.12
GH416	0.17	-0.17
GH417	0.17	-0.23
GH418	0.16	-0.13
GH419	0.17	-0.2
GH420	0.19	-0.12
GH434	0.18	-0.03
GH435	0.17	-0.04
GH436	0.17	0
GH437	0.17	-0.05
GH438	0.18	-0.05
GH439	0.17	-0.07
GH440	0.16	-0.02
GH444	0.11	0
GH445	0.03	0.14
GH446	0.03	0.14
GT001	-0.53	-0.23
GT002	-0.54	-0.24
GT003	-0.44	-0.13
GT004	-0.24	0.08
GT005	-0.14	0.09
GT006	-0.55	-0.22
GT007	-0.08	0.12
GT008	-0.25	0.16
GT009	-0.11	0.14
GT010	-0.16	0.15
GT011	-0.07	0.23
GT012	-0.45	-0.15
GT013	-0.5	-0.23
GT014	-0.55	-0.21
GT015	-0.55	-0.25
GT016	-0.39	-0.05
GT017	-0.5	-0.23
GT018	-0.39	-0.05
GT019	-0.47	-0.18
GT020	-0.51	-0.2
GT021	-0.53	-0.24
GT022	-0.44	-0.11
GT023	-0.17	0
GT024	-0.19	-0.03
GT025	-0.48	-0.19
GT026	-0.48	-0.14
GT027	-0.48	-0.13
GT028	-0.44	-0.04
GT029	-0.5	-0.14
GT030	-0.47	-0.14
GT031	-0.38	-0.08
GT098	-0.07	0.38
GT099	-0.08	0.38
GT100	-0.1	0.31
GT101	-0.17	0.24
GT102	-0.08	0.39
GT103	-0.03	0.34
GT104	-0.08	0.38
GT105	-0.07	0.38
GT442	-0.39	-0.05
GT443	-0.06	0.38
GT447	-0.06	0.38
GT448	-0.53	-0.19
GT449	-0.49	-0.22
GT450	-0.54	-0.17
GT451	-0.54	-0.17
GT452	-0.51	-0.23
GT453	-0.51	-0.23
GH441	0.19	-0.12
ArinaLrFor	0.14	0.02
CDC_Landmark	0.11	0.06
CDC_Stanley	0.1	0.04
B001	0.03	0.01
B002	-0.06	0.34
B003	-0.06	0.37
B004	-0.03	0.28
B005	-0.04	0.32
B006	-0.04	0.32
B007	-0.06	0.38
B008	-0.03	0.31
B009	-0.04	0.3
B010	-0.05	0.36
B011	-0.03	0.28
B012	-0.06	0.25
B013	0.02	0.15
B014	-0.04	0.35
B015	-0.07	0.38
B016	-0.03	0.2
B017	0.01	0.17
B018	-0.07	0.38
B019	0.02	0.15
B020	-0.03	0.34
B021	-0.07	0.38
B022	-0.07	0.38
B023	-0.11	-0.03
B024	-0.55	-0.24
B025	-0.54	-0.22
B026	-0.54	-0.23
B027	-0.48	-0.24
B028	-0.52	-0.23
B029	-0.53	-0.24
B030	-0.53	-0.23
B031	-0.5	-0.18
B032	-0.14	-0.01
B033	-0.14	-0.01
B034	-0.5	-0.18
B035	-0.5	-0.18
B036	-0.5	-0.23
B037	-0.42	-0.14
B038	-0.23	0.06
B039	-0.53	-0.22
B040	-0.49	-0.13
B041	-0.17	-0.02
B042	-0.5	-0.16
B044	-0.49	-0.21
B045	-0.14	-0.01
B046	-0.17	-0.01
B047	-0.53	-0.22
B048	-0.5	-0.23
B049	-0.55	-0.24
B050	-0.14	0.01
B052	-0.54	-0.24
B053	-0.06	0.36
B054	-0.05	0.36
B055	-0.06	0.37
B056	-0.08	0.38
B057	-0.06	0.36
B058	-0.06	0.36
B059	-0.06	0.36
B061	-0.08	0.38
B062	-0.02	0.25
B063	-0.21	0.17
B064	-0.08	0.23
B065	-0.21	0.17
B066	-0.21	0.17
B067	-0.21	0.17
B068	-0.2	0.18
B069	-0.2	0.17
B070	-0.2	0.17
B071	-0.2	0.17
B072	-0.09	0.12
B073	-0.17	0.13
B074	-0.12	0.16
B075	-0.2	0.17
B076	-0.07	0.23
B077	-0.2	0.17
B078	-0.07	0.12
B079	-0.2	0.17
B080	-0.21	0.18
B081	-0.08	0.13
B082	-0.2	0.17
B083	-0.11	0.12
B084	-0.07	0.12
B085	-0.06	0.12
B086	-0.06	0.12
B087	-0.09	0.28
B088	-0.21	0.17
B089	-0.08	0.13
B090	-0.08	0.12
B091	-0.07	0.12
B093	0.02	0.15
B094	0.06	0.02
B096	0.07	0.01
B097	0.07	0.02
B098	0.06	0.02
B099	0.08	0
B100	0.06	0.03
B101	0.07	0.01
B102	0.07	0.02
B113	-0.06	0.38
B114	-0.07	0.4
B115	-0.05	0.37
B116	-0.05	0.37
B117	-0.03	0.28
B118	-0.06	0.38
B119	-0.07	0.38
B120	-0.08	0.39
B121	-0.02	0.25
B122	-0.08	0.4
B123	-0.06	0.37
B124	-0.05	0.36
B125	-0.06	0.38
TW025	0.15	-0.09
TW026	0.15	-0.12
TW027	0.15	-0.08
TW028	0.15	-0.09
TW029	0.16	-0.09
Jagger	0.17	-0.05
Lancer	0.14	0.09
Mace	0.13	0.02
Norin61	0.19	-0.21
Spelt	0.01	0.11
SY_Mattis	0.16	0.03

## Sheet: Fig.2b
Region	Lower_WE	Lower_DT	Lower_LR	Lower_CV	Mean_WE	Mean_DT	Mean_LR	Mean_CV	Upper_WE	Upper_DT	Upper_LR	Upper_CV
1	12.211	6.30124	7.41567	4.47994	23.6667	13.1905	15.2381	9.95238	35.1224	20.0798	23.0605	15.4248
2	26.041	10.7862	9.05567	5.97986	32.3462	18.5385	17.4231	11.5385	38.6514	26.2908	25.7905	17.0971
3	27.0898	11.7413	8.79552	5.79544	33.4286	19.9286	18.2857	12.1786	39.7674	28.1159	27.7759	18.5618
4	19.4255	8.26909	6.86786	4.97558	30.4286	17.8929	16.7143	10.4286	41.4317	27.5167	26.5607	15.8816
5	18.7167	7.31951	6.36891	4.62526	30.84	15.16	14.8	8.96	42.9633	23.0005	23.2311	13.2947
6	20.9353	5.8435	6.06981	4.2159	30.9048	14.0952	13.5238	8.38095	40.8743	22.3469	20.9778	12.546
7	21.9061	7.34266	4.4481	2.65989	31.08	14.28	12.16	6.84	40.2539	21.2173	19.8719	11.0201
8	24.0812	7.13088	4.52603	2.96699	31.7857	12.7143	11.2857	6.21429	39.4902	18.2977	18.0454	9.46159
9	25.8121	6.96983	4.06938	2.29097	31.6	12.04	10.12	5.52	37.3879	17.1102	16.1706	8.74903
10	28.0231	6.45587	3.29004	1.9634	33	11.2222	8.2963	4.66667	37.9769	15.9885	13.3026	7.36994
11	29.7499	5.28791	3.55018	2.53461	33.5357	10.8571	8.10714	4.67857	37.3215	16.4263	12.6641	6.82253
12	26.0925	4.1553	3.7763	1.7858	31.3846	9.53846	7.65385	4.34615	36.6767	14.9216	11.5314	6.9065
13	22.6275	3.48731	3.44965	1.27254	28.5833	7.375	6.83333	3.79167	34.5391	11.2627	10.217	6.3108
14	19.8285	2.84097	2.26352	1.0094	25.72	6.4	5.44	3.04	31.6115	9.95903	8.61648	5.0706
15	19.8402	2.85007	3.11912	1.84064	25.52	8.88	7.04	4.44	31.1998	14.9099	10.9609	7.03936
16	20.6516	2.71199	4.00127	2.9227	25.6296	9.11111	8.2963	5.40741	30.6076	15.5102	12.5913	7.89212
17	19.0165	2.24482	2.54818	2.17199	25.0417	8.20833	7.875	4.375	31.0669	14.1718	13.2018	6.57801
18	19.3408	2.30304	2.31738	1.97211	25.1852	8.59259	7.92593	4.77778	31.0296	14.8821	13.5345	7.58345
19	19.7319	3.08152	2.87164	2.27868	25.32	7.6	7.16	4.4	30.9081	12.1185	11.4484	6.52132
20	18.8218	3.30991	3.30854	2.17927	24.24	7.96	7.6	4.2	29.6582	12.6101	11.8915	6.22073
21	17.9539	3.94525	3.66712	2.13732	24.04	8.6	8.6	4.92	30.126	13.2547	13.5329	7.70268
22	17.0456	4.30074	3.83321	2.3941	23.625	8.58333	8.66667	5.45833	30.2044	12.8659	13.5001	8.52256
23	17.0023	4.27605	3.41559	2.38926	23.7037	8.33333	8.37037	5.22222	30.4051	12.3906	13.3252	8.05518
24	16.6885	3.45168	2.87492	1.94928	23.32	7.88	7.44	4.64	29.9515	12.3083	12.0051	7.33072
25	15.1511	2.60983	1.84744	1.80301	22.32	8.2	7.16	4.84	29.4889	13.7902	12.4726	7.87699
26	14.2303	2.17003	1.11305	1.51771	21.3462	8.03846	6.57692	4.65385	28.462	13.9069	12.0408	7.78999
27	12.4026	-0.09592	-1.54507	-0.71639	20.6522	7.43478	7.30435	5.17391	28.9018	14.9655	16.1538	11.0642
28	11.9886	0.2986	-0.64075	-0.36251	20	7.34783	7.13043	4.69565	28.0114	14.3971	14.9016	9.75381
29	13.3382	3.35798	2.54576	1.89152	20.1111	6.62963	6.14815	4.07407	26.884	9.90128	9.75054	6.25662
30	13.1114	2.99485	2.34155	1.83244	18.96	6.52	6.12	4.04	24.8087	10.0451	9.89845	6.24756
31	13.1179	2.92429	2.38925	1.9419	20	7.17391	6.56522	4.21739	26.8821	11.4235	10.7412	6.49288
32	12.3273	3.06373	2.06417	1.52054	18.7308	7.03846	6.19231	3.96154	25.1343	11.0132	10.3205	6.40254
33	11.3019	3.00307	1.74388	1.50084	18.2	6.8	6.04	4.12	25.0981	10.5969	10.3361	6.73916
34	10.2008	3.03543	1.35066	1.65301	17.1923	6.92308	6.19231	4.26923	24.1838	10.8107	11.034	6.88545
35	11.0385	2.83815	0.7499	1.48339	17.52	7.08	6.08	4	24.0015	11.3219	11.4101	6.51661
36	9.78852	2.76078	1.10573	1.52697	16.84	6.84	6.08	3.8	23.8915	10.9192	11.0543	6.07303
37	9.8048	2.8898	1.99256	1.80722	16.2963	6.25926	6.37037	3.88889	22.7878	9.62872	10.7482	5.97056
38	10.2182	3.23781	2.81055	2.06477	16.64	7.04	6.52	4.16	23.0618	10.8422	10.2294	6.25523
39	8.02709	2.28048	2.15432	1.72301	14.9583	6.58333	6.125	3.75	21.8895	10.8862	10.0957	5.77699
40	7.14455	2.20849	1.67052	1.41894	13.6667	5.7037	6.22222	3.77778	20.1889	9.19891	10.7739	6.13662
41	7.21489	2.48164	2.16867	1.54082	12.6296	4.88889	5.77778	3.7037	18.0443	7.29614	9.38689	5.86658
42	7.97551	2.65803	2.93523	1.88581	11.0909	4.36364	4.90909	3.18182	14.2063	6.06925	6.88295	4.47783
43	8.42745	2.71178	3.07534	2.02972	11.6667	4.375	5.125	3.375	14.906	6.03822	7.17466	4.72028
44	8.53044	2.28839	2.76232	1.80611	11.6538	4.65385	5.26923	3.19231	14.7772	7.01931	7.77614	4.57851
45	8.11186	2.17103	2.65294	1.89356	12.2083	4.79167	5.16667	3.29167	16.3047	7.41231	7.6804	4.68978
46	7.20723	2.01247	2.88896	2.08306	11.1538	4.69231	4.80769	3.34615	15.1004	7.37215	6.72642	4.60924
47	7.57068	2.24153	2.84251	1.82107	11.4615	4.96154	5.19231	3.69231	15.3523	7.68155	7.54211	5.56355
48	7.77547	2.38139	2.89415	1.85244	11.6923	4.88462	5.19231	3.57692	15.6091	7.38785	7.49047	5.3014
49	8.16591	2.63428	2.78078	1.88363	11.0769	4.57692	4.88462	3.53846	13.9879	6.51956	6.98846	5.19329
50	7.39222	2.53982	2.35216	1.81597	10.7391	4.21739	4.3913	3.43478	14.086	5.89496	6.43044	5.05359
51	7.30759	2.57184	1.90992	1.86723	10.1923	4.38462	3.80769	3.15385	13.077	6.1974	5.70546	4.44047
52	7.29651	2.67421	2.11013	1.91337	10.1154	4.34615	4.03846	3.07692	12.9343	6.01809	5.96679	4.24047
53	7.03113	2.60867	2.33845	1.92819	9.8	4.28	4.4	3.08	12.5689	5.95133	6.46155	4.23181
54	7.27979	2.70006	2.04938	1.66191	9.90476	4.28571	4.2381	2.85714	12.5297	5.87136	6.42682	4.05237
55	7.19048	2.41944	2.06092	1.57245	9.52	3.96	4.08	2.68	11.8495	5.50056	6.09908	3.78755
56	6.78119	2.49199	2.04077	1.64296	9.69565	4.04348	4.26087	2.73913	12.6101	5.59497	6.48097	3.8353
57	7.27606	2.89374	2.54532	1.8797	9.75	4.39286	4.53571	3.10714	12.2239	5.89198	6.5261	4.33458
58	7.69693	2.79061	2.59737	1.81444	9.69231	4.30769	4.5	3.07692	11.6877	5.82477	6.40263	4.3394
59	7.9158	2.786	2.60128	1.97507	9.96296	4.48148	4.33333	3.18519	12.0101	6.17696	6.06538	4.39531
60	7.37228	2.7644	2.5496	1.95213	9.88889	4.33333	4.59259	3.37037	12.4055	5.90226	6.63558	4.78861
61	6.58828	2.92806	2.05015	1.40631	10.1111	4.48148	4.66667	3.37037	13.6339	6.0349	7.28319	5.33443
62	6.25837	2.73243	1.85947	1.36295	10.36	4.56	4.12	3.24	14.4616	6.38757	6.38053	5.11705
63	6.17217	2.77678	2.20716	1.83617	9.82759	4.41379	4	3.13793	13.483	6.0508	5.79284	4.43969
64	5.91525	2.73513	2.08117	1.74149	9.34783	4.34783	3.91304	3.08696	12.7804	5.96053	5.74491	4.43243
65	6.41442	2.65045	2.34958	1.87949	9.61538	4.34615	4.15385	3.07692	12.8163	6.04185	5.95812	4.27435
66	7.71504	3.02352	2.25644	1.83381	10.0385	4.5	4	3	12.362	5.97648	5.74356	4.16619
67	7.45296	2.92806	2.29402	1.84471	10.4444	4.48148	4.22222	3.03704	13.4358	6.0349	6.15042	4.22937
68	7.33589	2.96774	2.53521	1.76732	10.8333	4.5	4.29167	3.08333	14.3307	6.03226	6.04813	4.39934
69	7.22577	2.94842	2.42819	1.73711	11.25	4.5	4.64286	3.10714	15.2742	6.05158	6.85753	4.47717
70	8.16278	2.88371	2.41801	1.75525	11.76	4.68	5	3.16	15.3572	6.47629	7.58199	4.56475
71	8.70594	2.72276	2.1597	1.77891	12.2308	4.34615	4.46154	3.11538	15.7557	5.96954	6.76338	4.45185
72	8.09052	2.75905	2.18202	1.81721	12.9231	4.46154	4.69231	3.30769	17.7557	6.16403	7.2026	4.79817
73	8.92238	2.7188	2.13355	1.76592	16.3704	5.62963	5.88889	3.7037	23.8184	8.54046	9.64423	5.64148
74	9.66693	2.9193	2.08731	1.75071	16.5385	5.5	5.26923	3.5	23.4101	8.0807	8.45115	5.24929
75	10.3578	2.41113	2.24731	1.71597	16.8077	6	5.5	3.65385	23.2576	9.58887	8.75269	5.59173
76	12.7668	2.04971	1.82337	1.70708	17.2727	6.45455	6.59091	4.40909	21.7786	10.8594	11.3585	7.1111
77	12.0234	2.31657	2.02306	1.75875	17.44	6.56	6.96	4.32	22.8566	10.8034	11.8969	6.88125
78	12.3574	2.88627	2.62627	1.15744	17.8214	6.82143	7.03571	4.35714	23.2855	10.7566	11.4451	7.55684
79	13.098	2.21582	1.52379	0.6335	18.24	6.64	5.92	4	23.382	11.0642	10.3162	7.3665
80	12.9523	2.3085	0.62515	0.6307	19.44	7.6	6.12	4.04	25.9277	12.8915	11.6149	7.4493
81	12.2301	2.52	0.83491	0.82588	19.64	8.12	6.76	4.36	27.0499	13.72	12.6851	7.89412
82	11.072	3.13244	1.98068	1.62659	18.8077	7.34615	6.15385	3.92308	26.5434	11.5599	10.327	6.21957
83	13.1495	4.10813	3.07637	2.24829	20.1923	7.92308	7.42308	4.46154	27.2351	11.738	11.7698	6.67479
84	15.4434	4.29759	3.36941	2.77223	20.9643	8.53571	8.32143	5	26.4852	12.7738	13.2735	7.22777
85	15.4396	3.21632	1.35782	1.73195	21.16	7.24	7.08	4.36	26.8804	11.2637	12.8022	6.98805
86	16.1031	2.90789	0.80242	1.29212	21.64	6.48	6.12	4.24	27.1769	10.0521	11.4376	7.18788
87	14.9204	3.42981	2.05047	1.75399	21.5556	6.40741	5.66667	4.25926	28.1908	9.38501	9.28287	6.76453
88	15.811	3.54	0.62798	1.17839	22.52	6.84	6.04	4.16	29.2289	10.14	11.452	7.14161
89	16.0283	4.08082	0.59665	1.06018	22.3462	8	7.07692	4.53846	28.6641	11.9192	13.5572	8.01674
90	16.8721	4.69709	1.75462	1.53348	22.8333	8.54167	8.20833	5.08333	28.7945	12.3863	14.662	8.63318
91	18.2597	5.30511	2.97502	2.29643	23.5833	8.95833	8.875	6.08333	28.9069	12.6116	14.775	9.87023
92	16.6659	4.45272	2.15934	1.58791	22.6786	8.32143	7.78571	5.17857	28.6913	12.1901	13.4121	8.76923
93	16.1101	3.53686	2.34347	1.64032	22.8214	8.39286	8.07143	5.07143	29.5327	13.2489	13.7994	8.50254
94	18.1745	3.69904	2.96937	1.84189	24.48	8.68	8.92	5.8	30.7856	13.661	14.8706	9.75811
95	17.9113	4.0173	2.4208	1.6459	23.48	7.72	7.64	5	29.0487	11.4227	12.8592	8.3541
96	17.2035	3.29122	2.00629	1.45124	22.6667	7.40741	7.14815	4.48148	28.1299	11.5236	12.29	7.51172
97	18.5934	2.95823	1.91543	1.62598	23.4615	7.53846	7.53846	4.5	28.3296	12.1187	13.1615	7.37402
98	19.9825	2.98003	2.35117	1.88283	24.8462	9	8.11538	4.96154	29.7099	15.02	13.8796	8.04025
99	19.7988	3.77731	3.02654	2.22808	25.28	9.16	8.12	5.32	30.7612	14.5427	13.2135	8.41192
100	20.3583	4.04845	2.80293	2.34323	25.16	8.96	7.88	5.44	29.9617	13.8716	12.9571	8.53677
101	21.5343	2.75811	2.58863	2.15403	25.6667	8.51852	7.25926	4.81481	29.7991	14.2789	11.9299	7.47559
102	22.6137	3.46014	3.13521	2.12255	27.0417	9.20833	7.91667	4.95833	31.4697	14.9565	12.6981	7.79411
103	20.6294	4.13469	2.85867	1.76885	26.125	8.45833	8.08333	4.625	31.6206	12.782	13.308	7.48115
104	20.894	2.99147	2.19397	0.90771	26.8333	8.20833	7.08333	4.45833	32.7726	13.4252	11.9727	8.00895
105	23.0767	2.87164	1.99444	1.36927	27.64	7.16	5.92	4.48	32.2033	11.4484	9.84556	7.59073
106	23.419	2.91781	2.19522	0.84406	27.8261	8.56522	6.21739	4.43478	32.2332	14.2126	10.2396	8.0255
107	23.5325	3.72581	3.77865	1.53539	28.2917	9.54167	7.91667	5.45833	33.0509	15.3575	12.0547	9.38127
108	24.1044	3.79159	3.73578	2.72369	29.1481	9.51852	8.51852	6.07407	34.1918	15.2455	13.3013	9.42445
109	25.6618	5.09245	3.8549	3.16894	30.36	11.04	9.52	5.96	35.0582	16.9875	15.1851	8.75106
110	25.2537	4.27287	3.42644	1.91482	29.64	10.24	8.84	4.84	34.0263	16.2071	14.2536	7.76518
111	22.282	4.78436	4.10214	2.10495	28	9.91667	8.04167	4.91667	33.718	15.049	11.9812	7.72839
112	25.353	6.22397	5.2133	3.20909	29.9615	11.5769	9.69231	6.46154	34.57	16.9298	14.1713	9.71399
113	27.7497	7.04105	6.83494	4.38988	31.037	12.5556	11.5926	7.2963	34.3243	18.0701	16.3503	10.2027
114	26.9263	4.43928	5.42583	3.15815	30.875	10.875	10.5417	6.58333	34.8237	17.3107	15.6576	10.0085
115	26.8721	5.44896	5.60542	3.37476	31	10.8846	10.7692	6.57692	35.1279	16.3202	15.933	9.77908
116	27.9523	6.55807	5.40274	3.53216	31.6667	10.875	10.0417	6.125	35.3811	15.1919	14.6807	8.71784
117	26.6693	5.52179	3.62967	2.95652	31.125	10.5	7.95833	5.45833	35.5807	15.4782	12.287	7.96014
118	25.5804	7.41798	4.83862	3.37576	31.2414	12.1034	10.2759	6.62069	36.9024	16.7888	15.7132	9.86562
119	25.4977	7.74348	4.97108	3.70675	30.75	12.75	11	7.16667	36.0023	17.7565	17.0289	10.6266
120	27.4679	8.47699	5.10502	4.2452	31.64	13.64	10.84	7.28	35.8121	18.803	16.575	10.3148
121	25.0185	7.31874	5.99981	4.64101	30.84	13.92	12.24	8.08	36.6615	20.5213	18.4802	11.519
122	25.7356	7.22268	6.55535	3.94778	31.2222	13.4074	12.1852	8.11111	36.7088	19.5921	17.815	12.2744
123	28.1312	6.60601	6.13403	3.79425	31.56	12.68	10.96	7.88	34.9888	18.754	15.786	11.9657
124	28.7261	9.20793	7.00275	4.89334	32.625	13.75	11.3333	7.625	36.5239	18.2921	15.6639	10.3567
125	28.6844	7.321	5.65248	4.10246	33.1923	13.5	11.3077	7.73077	37.7002	19.679	16.9629	11.3591
126	23.5006	7.47868	6.08545	4.48068	31.32	14.16	12.04	8.2	39.1394	20.8413	17.9946	11.9193
127	24.0485	7.19784	5.85044	3.17247	31.6296	13.6667	13.3704	8.40741	39.2107	20.1356	20.8904	13.6424
128	24.9433	9.39195	6.27902	3.45881	32.2083	14.5417	15.7083	9.16667	39.4733	19.6914	25.1376	14.8745
129	30.4482	10.833	6.06081	4.14007	34.4348	15	15	9.04348	38.4214	19.167	23.9392	13.9469
130	31.4951	9.67619	6.45124	4.29855	34.7917	14.5833	14.5	8.5	38.0883	19.4904	22.5488	12.7015
131	30.562	9.55994	5.5119	3.27022	34.5556	14.5926	14.3704	8.59259	38.5492	19.6253	23.2289	13.915
132	30.5591	9.6616	4.72712	3.54801	34.0417	15.5	12.8333	8.25	37.5243	21.3384	20.9395	12.952
133	30.6819	9.89802	5.04859	3.88701	33.84	15.8	12.28	8	36.9981	21.702	19.5114	12.113
134	28.3522	8.96532	5.44734	4.30392	32.84	14.08	12.56	8.76	37.3278	19.1947	19.6727	13.2161
135	26.7817	7.40434	4.5963	3.18407	33	14.3929	12	7.96429	39.2182	21.3815	19.4037	12.7445
136	31.2635	7.61765	4.72494	2.6187	34.8077	14.7692	12.1923	7.69231	38.3519	21.9207	19.6597	12.7659
137	30.3838	8.36635	7.38047	3.68943	34	15.3333	14.6296	9.07407	37.6162	22.3002	21.8787	14.4587
138	26.0851	9.50459	8.99849	5.02094	32.28	14.92	15.48	9.84	38.4749	20.3354	21.9615	14.6591
139	24.0996	10.5347	9.38257	5.16543	31.0357	15.6071	15	9.46429	37.9718	20.6795	20.6174	13.7631
140	20.9081	10.1793	8.91618	5.17475	29.6957	16.087	16.4348	10.3043	38.4833	21.9947	23.9534	15.4338
141	14.883	7.66749	6.92746	4.73538	25.84	14.56	13.96	8.68	36.797	21.4525	20.9925	12.6246
142	14.0926	5.56043	5.06164	4.00916	25.5217	12.4348	12.087	8.08696	36.9508	19.3092	19.1124	12.1648

## Sheet: Fig.2c
Count	WE_A	WE_B	DT_A	DT_B	LR_A	LR_B	CV_A	CV_B
1	0	0	0.14	0.03	0.2	0.08	0.22	0.11
2	0	0	0.07	0.05	0.08	0.07	0.31	0.15
3	0.01	0	0.08	0.09	0.08	0.09	0	0.12
4	0	0	0.17	0.1	0.11	0.1	0.48	0.12
5	0.01	0.01	0.08	0.12	0.08	0.07	0	0.11
6	0.02	0.03	0.06	0.08	0.12	0.08	0.21	0.09
7	0.06	0.02	0.05	0.05	0.05	0.05	0	0.07
8	0.05	0.02	0.04	0.06	0.04	0.06	0.21	0.05
9	0.03	0.04	0.04	0.05	0.03	0.05	0	0.05
10	0.03	0.03	0.04	0.04	0.04	0.05	0.15	0.02
11	0.06	0.02	0.04	0.04	0.04	0.05	0	0.03
12	0.04	0.02	0.03	0.04	0.02	0.04	0.1	0.02
13	0.03	0.03	0.03	0.05	0.03	0.04	0	0.01
14	0.03	0.02	0.03	0.02	0.02	0.03	0.08	0.01
15	0.02	0.03	0.02	0.03	0.01	0.01	0	0.01
16	0.03	0.03	0.02	0.02	0.01	0.03	0.05	0.01
17	0.03	0.01	0.01	0.02	0.01	0.02	0	0
18	0.02	0.02	0.01	0.02	0.01	0.01	0.05	0
19	0.02	0.03	0.01	0.02	0.01	0.01	0	0
20	0.02	0.03	0.01	0.01	0.01	0.01	0.04	0
21	0.02	0.03	0	0.01	0.01	0.01	0	0
22	0.03	0.03	0.01	0.01	0.01	0	0.03	0
23	0.02	0.02	0	0.01	0	0	0	0
24	0.03	0.03	0	0.01	0	0	0.02	0
25	0.02	0.03	0	0	0	0.01	0	0
26	0.03	0.04	0	0	0	0	0.01	0
27	0.03	0.04	0	0	0	0	0	0
28	0.03	0.04	0	0.01	0	0	0.02	0
29	0.04	0.04	0	0	0	0	0	0
30	0.04	0.04	0	0	0	0	0.01	0
31	0.03	0.05	0	0	0	0	0	0
32	0.05	0.04	0	0	0	0	0	0
33	0.03	0.04	0	0	0	0	0	0
34	0.03	0.03	0	0	0	0	0	0
35	0.03	0.03	0	0	0	0	0	0
36	0.02	0.03	0	0	0	0	0	0
37	0.01	0.02	0	0	0	0	0	0
38	0.01	0.01	0	0	0	0	0	0
39	0	0	0	0	0	0	0	0
>=40	0.01	0	0	0	0	0	0.01	0

## Sheet: Fig.2d
Group	Count	Lower	Mean	Upper
WE	1	1	1	1
WE	2	1.45764	1.87056	1.98574
WE	3	2.01579	2.65724	2.90869
WE	4	2.81298	3.42794	3.77716
WE	5	3.50498	4.12503	4.58436
WE	6	4.02742	4.75839	5.34232
WE	7	4.63552	5.4098	6.11332
WE	8	5.07197	5.95554	6.75076
WE	9	5.34741	6.4942	7.33892
WE	10	5.74534	7.00545	7.96754
WE	11	6.14238	7.46801	8.44298
WE	12	6.64959	7.97378	8.96283
WE	13	7.09347	8.42739	9.52385
WE	14	7.52714	8.86048	10.0163
WE	15	7.85064	9.26686	10.5247
WE	16	8.40633	9.67678	10.8743
WE	17	8.76012	10.087	11.1038
WE	18	8.98103	10.5178	11.6522
WE	19	9.64907	10.9508	12.065
WE	20	9.89746	11.3405	12.6336
WE	21	10.0583	11.6948	13.1143
WE	22	10.4133	12.095	13.2854
WE	23	10.9501	12.4731	13.8367
WE	24	11.4035	12.8343	14.2389
WE	25	11.6885	13.1742	14.6647
WE	26	11.8671	13.487	14.9568
WE	27	12.0721	13.7692	15.0948
WE	28	12.5127	14.0913	15.5731
WE	29	12.879	14.4089	15.9352
WE	30	13.1099	14.7349	16.1082
WE	31	13.3216	15.0223	16.5567
WE	32	13.7614	15.3091	16.8091
WE	33	13.9924	15.6022	17.102
WE	34	14.3753	15.9014	17.3725
WE	35	14.7574	16.2026	17.727
WE	36	14.7575	16.427	17.8262
WE	37	15.3311	16.7304	18.4112
WE	38	15.6143	16.9999	18.6627
WE	39	15.9572	17.2671	18.7499
WE	40	16.1963	17.5353	19.0747
WE	41	16.4556	17.783	19.0959
WE	42	16.7784	18.0147	19.2858
WE	43	16.9586	18.2991	19.5175
WE	44	17.0923	18.5638	19.7843
WE	45	17.4194	18.8162	20.0414
WE	46	17.796	19.0847	20.1825
WE	47	18.2287	19.3658	20.4049
WE	48	18.5118	19.604	20.638
WE	49	18.8762	19.8711	20.8348
WE	50	19.1426	20.1148	21.0914
WE	51	19.4307	20.3485	21.3592
WE	52	19.5907	20.5744	21.3996
WE	53	19.8318	20.8166	21.5879
WE	54	20.1633	21.0297	21.6627
WE	55	20.4792	21.2384	21.8235
WE	56	20.9173	21.4572	22.1105
WE	57	21.1178	21.6745	22.1863
WE	58	21.3458	21.8678	22.427
WE	59	21.6299	22.1224	22.5374
WE	60	21.8825	22.3136	22.5379
WE	61	22.5379	22.5379	22.5379
DT	1	1	1	1
DT	2	1.25512	1.57227	1.74882
DT	3	1.58165	1.99447	2.29322
DT	4	2.02099	2.36735	2.71093
DT	5	2.29352	2.6769	3.02838
DT	6	2.48268	2.95384	3.33276
DT	7	2.75766	3.19562	3.51315
DT	8	2.91382	3.39035	3.82118
DT	9	3.15407	3.59761	3.96077
DT	10	3.35116	3.78184	4.09983
DT	11	3.46946	3.93684	4.40739
DT	12	3.60687	4.08097	4.53281
DT	13	3.75951	4.23969	4.72359
DT	14	3.87041	4.37191	4.86668
DT	15	4.05424	4.51252	5.14101
DT	16	4.16522	4.63737	5.22537
DT	17	4.27712	4.75177	5.3116
DT	18	4.42572	4.86501	5.46736
DT	19	4.50217	4.95978	5.53899
DT	20	4.54901	5.04077	5.65498
DT	21	4.64022	5.15891	5.76566
DT	22	4.6999	5.24055	5.83845
DT	23	4.76798	5.30692	5.9314
DT	24	4.81172	5.39125	5.98178
DT	25	4.89978	5.47621	6.13545
DT	26	4.97798	5.56318	6.16214
DT	27	5.03744	5.63734	6.27325
DT	28	5.15025	5.71786	6.36522
DT	29	5.19663	5.78801	6.49042
DT	30	5.25968	5.85002	6.50746
DT	31	5.31943	5.92238	6.56532
DT	32	5.35473	5.99436	6.59554
DT	33	5.37948	6.0408	6.64431
DT	34	5.46692	6.11577	6.73029
DT	35	5.50751	6.18721	6.83126
DT	36	5.56515	6.24879	6.90212
DT	37	5.59451	6.31033	6.95968
DT	38	5.61584	6.37691	7.00443
DT	39	5.77374	6.44199	7.1329
DT	40	5.8451	6.49595	7.16121
DT	41	5.90022	6.55167	7.17668
DT	42	5.96392	6.60555	7.23891
DT	43	6.06621	6.65953	7.26763
DT	44	6.07101	6.71081	7.31051
DT	45	6.09802	6.76028	7.35064
DT	46	6.12709	6.80169	7.38828
DT	47	6.16532	6.85614	7.45264
DT	48	6.31884	6.92654	7.48402
DT	49	6.34549	6.97469	7.59759
DT	50	6.37771	7.02976	7.62005
DT	51	6.39064	7.06518	7.63025
DT	52	6.59018	7.12107	7.69559
DT	53	6.66892	7.16881	7.71566
DT	54	6.68648	7.20425	7.7611
DT	55	6.73025	7.26205	7.78749
DT	56	6.79424	7.30627	7.82463
DT	57	6.82244	7.35553	7.86768
DT	58	6.83763	7.39905	7.86993
DT	59	6.90959	7.44049	7.89074
DT	60	6.93724	7.47915	7.96463
DT	61	6.985	7.51516	8.0016
DT	62	7.03384	7.56794	8.08429
DT	63	7.08924	7.62169	8.10293
DT	64	7.12135	7.66511	8.12741
DT	65	7.14653	7.69221	8.15889
DT	66	7.14761	7.7335	8.20027
DT	67	7.15823	7.7765	8.23133
DT	68	7.16613	7.82124	8.31111
DT	69	7.17973	7.85434	8.39057
DT	70	7.26406	7.90434	8.39862
DT	71	7.46744	7.95272	8.42103
DT	72	7.4899	7.9944	8.42939
DT	73	7.51308	8.04639	8.49328
DT	74	7.52483	8.0714	8.51581
DT	75	7.5383	8.09694	8.52675
DT	76	7.55645	8.12618	8.54382
DT	77	7.67227	8.18627	8.56536
DT	78	7.70926	8.22165	8.58724
DT	79	7.7598	8.24628	8.59283
DT	80	7.79625	8.29285	8.60387
DT	81	7.81789	8.33602	8.6611
DT	82	7.87618	8.3685	8.68473
DT	83	7.91251	8.39407	8.70975
DT	84	7.92044	8.42826	8.72981
DT	85	7.96387	8.47393	8.7582
DT	86	7.98074	8.51885	8.77194
DT	87	8.00854	8.55279	8.77593
DT	88	8.10444	8.58011	8.79271
DT	89	8.15175	8.60679	8.80301
DT	90	8.17663	8.62846	8.8148
DT	91	8.20618	8.66138	8.83305
DT	92	8.42037	8.70001	8.84394
DT	93	8.44535	8.7302	8.85818
DT	94	8.57847	8.76285	8.86823
DT	95	8.59889	8.78984	8.87786
DT	96	8.652	8.82325	8.8867
DT	97	8.73399	8.85694	8.89113
DT	98	8.89113	8.89113	8.89113
LR	1	1	1	1
LR	2	1.28768	1.47019	1.64828
LR	3	1.50443	1.78765	2.03399
LR	4	1.75419	2.04415	2.34729
LR	5	1.91921	2.2505	2.56355
LR	6	2.06453	2.42911	2.72118
LR	7	2.23498	2.59883	2.99951
LR	8	2.36305	2.74575	3.11724
LR	9	2.48571	2.87716	3.30887
LR	10	2.61232	2.99855	3.40394
LR	11	2.66207	3.09678	3.52906
LR	12	2.73695	3.19769	3.61921
LR	13	2.86207	3.29577	3.70099
LR	14	2.96601	3.38137	3.81921
LR	15	3.01084	3.4585	3.92069
LR	16	3.17143	3.54005	3.98128
LR	17	3.24532	3.63317	4.09557
LR	18	3.31576	3.71368	4.20148
LR	19	3.36995	3.79769	4.22906
LR	20	3.4399	3.87948	4.37783
LR	21	3.49507	3.96339	4.44483
LR	22	3.51626	4.03561	4.51478
LR	23	3.58571	4.10269	4.61034
LR	24	3.64138	4.17147	4.67094
LR	25	3.75862	4.24772	4.73892
LR	26	3.78571	4.30988	4.82611
LR	27	3.92611	4.38268	4.92709
LR	28	3.97734	4.4484	4.96847
LR	29	4.01478	4.51554	5.04384
LR	30	4.05369	4.57618	5.04384
LR	31	4.09015	4.64165	5.1665
LR	32	4.11182	4.6979	5.26946
LR	33	4.17586	4.75348	5.35222
LR	34	4.2734	4.80968	5.36995
LR	35	4.36897	4.86834	5.46897
LR	36	4.49113	4.92164	5.48177
LR	37	4.52562	4.96698	5.54089
LR	38	4.58768	5.02906	5.63498
LR	39	4.60443	5.0809	5.68177
LR	40	4.62857	5.12709	5.68867
LR	41	4.7069	5.17547	5.70049
LR	42	4.75369	5.22356	5.75419
LR	43	4.84581	5.27619	5.77488
LR	44	4.90345	5.32948	5.80788
LR	45	4.96897	5.37106	5.84236
LR	46	5.01379	5.41363	5.88374
LR	47	5.0399	5.45185	5.90394
LR	48	5.06601	5.50029	6.0133
LR	49	5.09113	5.54444	6.0335
LR	50	5.12562	5.5804	6.07389
LR	51	5.13892	5.62795	6.1133
LR	52	5.18621	5.66917	6.15862
LR	53	5.23153	5.71352	6.22118
LR	54	5.27291	5.74674	6.28522
LR	55	5.31773	5.79667	6.30099
LR	56	5.3601	5.83424	6.32266
LR	57	5.38276	5.87747	6.33744
LR	58	5.44187	5.91374	6.39064
LR	59	5.4936	5.96324	6.39458
LR	60	5.55862	6.00778	6.44286
LR	61	5.58424	6.05059	6.48966
LR	62	5.60887	6.08373	6.51281
LR	63	5.61527	6.11903	6.5734
LR	64	5.64975	6.15192	6.57931
LR	65	5.69852	6.18759	6.59015
LR	66	5.72266	6.22199	6.63941
LR	67	5.7734	6.25809	6.64236
LR	68	5.79951	6.2889	6.76798
LR	69	5.83645	6.32725	6.78966
LR	70	5.84926	6.36177	6.81576
LR	71	5.85419	6.40261	6.87094
LR	72	5.86847	6.42988	6.92266
LR	73	5.90197	6.45959	6.93941
LR	74	5.93645	6.49076	6.95123
LR	75	5.97291	6.52859	6.97488
LR	76	6.00542	6.55805	6.98571
LR	77	6.03892	6.59469	7.03941
LR	78	6.07537	6.6282	7.07291
LR	79	6.09261	6.65601	7.08177
LR	80	6.1064	6.69344	7.17635
LR	81	6.16256	6.72816	7.18227
LR	82	6.20788	6.75811	7.18867
LR	83	6.22414	6.78488	7.21478
LR	84	6.29606	6.81705	7.24729
LR	85	6.32266	6.84199	7.2936
LR	86	6.40443	6.8775	7.31724
LR	87	6.41823	6.90943	7.32365
LR	88	6.46158	6.93167	7.32709
LR	89	6.48424	6.9602	7.35813
LR	90	6.49507	6.9853	7.43744
LR	91	6.50394	7.01041	7.47291
LR	92	6.55172	7.03971	7.47833
LR	93	6.55172	7.06689	7.4867
LR	94	6.57734	7.08618	7.50443
LR	95	6.64138	7.11973	7.52857
LR	96	6.6798	7.14926	7.53251
LR	97	6.70099	7.18215	7.55222
LR	98	6.7069	7.20613	7.58916
LR	99	6.77094	7.22992	7.59803
LR	100	6.80197	7.25693	7.633
LR	101	6.80246	7.27784	7.64089
LR	102	6.8266	7.29775	7.65123
LR	103	6.93695	7.33345	7.67586
LR	104	6.99458	7.36272	7.72709
LR	105	7.00246	7.3892	7.7399
LR	106	7.04089	7.41339	7.75665
LR	107	7.0803	7.44466	7.78818
LR	108	7.11379	7.47702	7.81034
LR	109	7.16847	7.50549	7.82315
LR	110	7.18966	7.52608	7.83202
LR	111	7.21379	7.5444	7.83498
LR	112	7.21478	7.56768	7.89212
LR	113	7.23695	7.59141	7.90837
LR	114	7.25961	7.61333	7.94335
LR	115	7.31921	7.64225	7.96305
LR	116	7.35517	7.66322	7.99803
LR	117	7.36355	7.68915	8.0202
LR	118	7.39064	7.71603	8.02611
LR	119	7.41133	7.73954	8.03645
LR	120	7.48227	7.76687	8.04532
LR	121	7.5399	7.79177	8.05123
LR	122	7.56601	7.81927	8.06158
LR	123	7.59507	7.84693	8.07685
LR	124	7.61527	7.86833	8.08128
LR	125	7.65961	7.89946	8.09803
LR	126	7.70049	7.9272	8.10887
LR	127	7.70493	7.94494	8.12857
LR	128	7.73153	7.96845	8.14089
LR	129	7.74335	7.98529	8.1532
LR	130	7.76847	8.01364	8.15961
LR	131	7.83498	8.04341	8.16749
LR	132	7.88818	8.06639	8.18571
LR	133	7.91232	8.09725	8.19163
LR	134	7.91626	8.11805	8.20345
LR	135	7.99261	8.142	8.21773
LR	136	8.05419	8.16622	8.22562
LR	137	8.11429	8.19464	8.22857
LR	138	8.1335	8.21452	8.233
LR	139	8.2335	8.2335	8.2335
CV	1	1	1	1
CV	2	1.33172	1.41404	1.51202
CV	3	1.57821	1.687	1.8417
CV	4	1.75337	1.89247	2.09062
CV	5	1.91544	2.07408	2.27054
CV	6	2.05018	2.21817	2.39239
CV	7	2.17855	2.36169	2.55855
CV	8	2.28813	2.47904	2.70562
CV	9	2.39153	2.59791	2.87982
CV	10	2.48086	2.69859	2.9883
CV	11	2.55535	2.79168	3.10911
CV	12	2.63397	2.88302	3.1851
CV	13	2.71308	2.9647	3.26909
CV	14	2.79567	3.03915	3.34914
CV	15	2.88057	3.10915	3.41459
CV	16	2.93034	3.18579	3.49193
CV	17	2.98897	3.24166	3.54045
CV	18	3.035	3.30639	3.59256
CV	19	3.09525	3.36805	3.69507
CV	20	3.13418	3.42113	3.74239
CV	21	3.21062	3.4717	3.78079
CV	22	3.25948	3.52751	3.83995
CV	23	3.29268	3.57582	3.89884
CV	24	3.34872	3.62633	3.95527
CV	25	3.38076	3.66808	3.99354
CV	26	3.42183	3.71881	4.08672
CV	27	3.50729	3.77456	4.11875
CV	28	3.52956	3.81178	4.13611
CV	29	3.57919	3.85187	4.15443
CV	30	3.6185	3.89701	4.22685
CV	31	3.64111	3.93432	4.24281
CV	32	3.68118	3.97411	4.27604
CV	33	3.7132	4.00535	4.29374
CV	34	3.74793	4.04382	4.32566
CV	35	3.80194	4.0788	4.35766
CV	36	3.83601	4.11044	4.36909
CV	37	3.84542	4.13919	4.40729
CV	38	3.87216	4.17293	4.48289
CV	39	3.91835	4.20988	4.52227
CV	40	3.95567	4.24615	4.53808
CV	41	3.98983	4.27246	4.54953
CV	42	4.04828	4.31194	4.56421
CV	43	4.07348	4.34838	4.61281
CV	44	4.11067	4.39061	4.66985
CV	45	4.18679	4.43317	4.71524
CV	46	4.22108	4.46444	4.76852
CV	47	4.23569	4.49204	4.7898
CV	48	4.2756	4.52816	4.84306
CV	49	4.28739	4.55338	4.85719
CV	50	4.30433	4.58375	4.87835
CV	51	4.33328	4.61701	4.88991
CV	52	4.34438	4.64113	4.91111
CV	53	4.36039	4.66885	4.94995
CV	54	4.37074	4.69896	4.97377
CV	55	4.40783	4.72462	5.00993
CV	56	4.41712	4.7482	5.03227
CV	57	4.45798	4.77216	5.04503
CV	58	4.47264	4.80022	5.08039
CV	59	4.48414	4.82877	5.09423
CV	60	4.49633	4.85072	5.14382
CV	61	4.5701	4.87635	5.15991
CV	62	4.58207	4.89643	5.16739
CV	63	4.6101	4.92571	5.18525
CV	64	4.63658	4.94505	5.21746
CV	65	4.65308	4.97443	5.22542
CV	66	4.69152	5.00179	5.23813
CV	67	4.73549	5.02314	5.25325
CV	68	4.80707	5.04517	5.26028
CV	69	4.8168	5.06753	5.28094
CV	70	4.8368	5.08971	5.29478
CV	71	4.84436	5.1169	5.30645
CV	72	4.87514	5.14211	5.32577
CV	73	4.90367	5.16667	5.36423
CV	74	4.96845	5.1938	5.37579
CV	75	4.98429	5.21594	5.39468
CV	76	5.02495	5.25064	5.41136
CV	77	5.0432	5.27081	5.42007
CV	78	5.04874	5.2892	5.43066
CV	79	5.07525	5.30736	5.43844
CV	80	5.12677	5.33283	5.44606
CV	81	5.12796	5.34878	5.45371
CV	82	5.18047	5.36769	5.46504
CV	83	5.21825	5.39449	5.4745
CV	84	5.25955	5.41855	5.48719
CV	85	5.27367	5.4356	5.49118
CV	86	5.32662	5.45721	5.4951
CV	87	5.33768	5.47369	5.50544
CV	88	5.42857	5.49027	5.50788
CV	89	5.50887	5.50887	5.50887

## Sheet: Fig.2e
order	1A	1B	2A	2B	3A	3B	4A	4B	5A	5B	6A	6B	7A	7B	D
1th	0.173307	0.0983721	0.183023	0.121938	0.337364	0.133695	0.347726	0.312248	0.418811	0.267209	0.31509	0.165995	0.156047	0.22124	0.953638
2th	0.169018	0.0887597	0.152946	0.0956331	0.104522	0.131886	0.0935401	0.103953	0.0591731	0.0844703	0.212196	0.132119	0.121266	0.0762532
3th	0.0705685	0.0660207	0.0627649	0.0626873	0.0603876	0.0822739	0.0702067	0.0563566		0.0564858	0.0751421	0.0630491	0.107674	0.0733075
4th	0.0554264	0.0628165	0.0613953		0.0524289	0.0682171	0.0597933	0.0529974			0.0539535	0.0516021	0.0583979
5th		0.0551163	0.0530491				0.0526098	0.0502842				0.051292	0.0524031
6th		0.0541602

## Sheet: Fig.2f
Type	Group	Ratio
WE-LR-CV	WE	0.00495034
WE-LR-CV	LR	0.0190957
WE-LR-CV	CV	0.0124104
DT	DT	0.194
WE-DT	WE	0.0603246
WE-DT	DT	0.0466422
WE-DT-LR	WE	0.0152709
WE-DT-LR	DT	0.0472806
WE-DT-LR	LR	0.0117206
WE-DT-LR-CV	WE	0.157434
WE-DT-LR-CV	DT	0.525344
WE-DT-LR-CV	LR	0.58703
WE-DT-LR-CV	CV	0.597067
DT-LR-CV	DT	0.167186
DT-LR-CV	LR	0.252836
DT-LR-CV	CV	0.27205
LR-CV	LR	0.0612667
LR-CV	CV	0.0883677

[truncated: 45 more sheets: Fig.3a, Fig.3b, Fig.3c, Fig.3d, Fig.4a, Fig.4b, Fig.4c, Fig.4d, Fig.4e, Fig.4f, Fig.4g, Fig.5a, Fig.5b, Fig.5c, Fig.5d, Fig.5e, Fig.5f, Suppl.Fig.1, Suppl.Fig.2, Suppl.Fig.3 …]
